# Supplementary material for: MVA.HIVconsvX vaccination–evoked T cell expansion inversely associates with age in people with HIV-1 on antiretroviral therapy
Source: J Clin Invest. 2026 May 5;136(12):e193547. doi: 10.1172/JCI193547 (PMC13262733; doi:10.1172/JCI193547)
Supplement: Supporting data values [file jci-136-193547-s096.xlsx]

## Sheet: All assays
PID	SID	Assays
		Longitudinal ELISpot	Cultured ELISpot	ICS	IPDA	SCA	Mass Cytometry
00115	MM-024	✓		✓	✓	✓
00371	MM-010	✓	✓	✓		✓	✓
00631	MM-009	✓	✓	✓	✓	✓
00749	MM-002	✓	✓	✓	✓	✓
00818	MM-003	✓			✓	✓	✓
00835	MM-021	✓	✓	✓	✓	✓
00836	MM-004	✓	✓	✓	✓	✓
00937	MM-019	✓	✓	✓		✓
01009	MM-027	✓	✓	✓		✓
01095	MM-022	✓	✓	✓	✓	✓
01153	MM-016	✓	✓	✓	✓	✓
01213	MM-025	✓	✓	✓	✓	✓
01214	MM-023	✓	✓	✓	✓	✓
01220	MM-026	✓			✓	✓	✓
01237a	MM-007	✓	✓	✓	✓	✓
01249	MM-008	✓	✓	✓	✓	✓
01262	MM-011	✓	✓	✓	✓	✓	✓
01264	MM-012	✓	✓	✓	✓	✓	✓
01270	MM-014	✓			✓	✓	✓
01276	MM-015	✓		✓	✓	✓
01277	MM-017	✓	✓	✓	✓	✓	✓
01280	MM-018	✓		✓		✓
01293	MM-029	✓	✓	✓	✓	✓	✓
01295	MM-028	✓	✓	✓	✓	✓	✓

## Sheet: Longitudinal ELISpot Key
SID	ID Assigned for participants enrolled in M&M study
PID	ID assigned to a participant by UNC Hospital
Arm	M&M study arm that the participant was randomized to
Visit	Visit from which cells were obtained
Day	Day Corresponding to Visit #
Date of Visit	Date at which sample was collected
Cell Viability (%)	Percentage of viable cells in total cells (viable + dead)
Cell Recovery (%)	Percentage of viable cells recovered from total cells thawed
Cells/Well	The number of cells per well adding during assay
Peptide Plate Batch Date	Date at which peptide plate was made
Mock	Wells containing no peptides
PP062	Mos-1 peptides
PP063	Mos-2 peptides
PP076	Peptide Pool for Gag1
PP077	Peptide Pool for Gag2, Pol4, Pol5
PP078	Peptide Pool for Pol3-A
PP079	Peptide Pool for Pol3-B
PP080	Peptide Pool for Pol6
PP004	Peptide Pool for ENV Clade B
PP081	Peptide Pool for NEF ACC Clade B
PP082	Peptide Pool for Junction Sequences
Date of Assay	Date at which ELISpot assay was conducted
Initials	Initials of person who conducted assay
QC Date	Date that the last QC was performed for this Excel sheet
QC Initials	Initials of the individuals who have performed QC of this Excel sheet
Comment - specific visits	Comments on assay pertaining to specific visit
Comment - all assays	Comments applying to all assays

## Sheet: Fig1BC_longitudinal ELISpot
Baseline data for Figure 1B&C is highlighted in yellow
SID	PID	Arm	Visit	Day	Date of Visit	Cell Viability (%)	Cell Recovery (%)	Cells/well	Peptide Plate Batch Date	Mock	PP062	PP063	PP076	PP077	PP078	PP079	PP080	PP004	PP081	PP082	Date of Assay	Initials	QC Date	QC Initials	Comment - specific visits	Comment - all assays
MM-002	00749	M4	2	-31	2019-05-10	90.3333	36.3333	0.25x10^6	2019-10-30	1	46	78	8	45	4	4	50	7	21	5	2020-06-24	SS SK	2022-01-25	SC, FS
MM-002	00749	M4	2	-31	2019-05-10	90.3333	36.3333	0.25x10^6	2019-10-30	1	42	72	6	44	5	3	48	4	15	6	2020-06-24	SS SK	2022-01-25	SC, FS
MM-002	00749	M4	2	-31	2019-05-10	90.3333	36.3333	0.25x10^6	2019-10-30	1	48	71	10	42	4	4	46	5	12	7	2020-06-24	SS SK	2022-01-25	SC, FS
MM-002	00749	M4	2	-31	2019-05-10	90.3333	36.3333	0.25x10^6	2019-10-30	1	43	77	8	46	4	6	52	10	14	4	2020-06-24	SS SK	2022-01-25	SC, FS
MM-002	00749	M4	2	-31	2019-05-10	90.3333	36.3333	0.25x10^6	2019-10-30	0											2020-06-24	SS SK	2022-01-25	SC, FS
MM-002	00749	M4	2	-31	2019-05-10	90.3333	36.3333	0.25x10^6	2019-10-30	1											2020-06-24	SS SK	2022-01-25	SC, FS
MM-002	00749	M4	Pre-Vaccination Leuk	-25	2019-05-16	86.0667	50.1111	0.25x10^6	2019-10-30	3	31	49	7	39	4	4	32	4	13	4	2020-06-24	SS SK	2022-01-25	SC, FS
MM-002	00749	M4	Pre-Vaccination Leuk	-25	2019-05-16	86.0667	50.1111	0.25x10^6	2019-10-30	3	30	52	5	42	2	2	36	5	12	2	2020-06-24	SS SK	2022-01-25	SC, FS
MM-002	00749	M4	Pre-Vaccination Leuk	-25	2019-05-16	86.0667	50.1111	0.25x10^6	2019-10-30	2	29	51	5	25	4	2	32	3	10	2	2020-06-24	SS SK	2022-01-25	SC, FS
MM-002	00749	M4	Pre-Vaccination Leuk	-25	2019-05-16	86.0667	50.1111	0.25x10^6	2019-10-30	2	32	59	6	35	4	4	38	6	11	3	2020-06-24	SS SK	2022-01-25	SC, FS
MM-002	00749	M4	Pre-Vaccination Leuk	-25	2019-05-16	86.0667	50.1111	0.25x10^6	2019-10-30	2											2020-06-24	SS SK	2022-01-25	SC, FS
MM-002	00749	M4	Pre-Vaccination Leuk	-25	2019-05-16	86.0667	50.1111	0.25x10^6	2019-10-30	1											2020-06-24	SS SK	2022-01-25	SC, FS
MM-002	00749	M4	4	0	2019-06-10	91.5667	104.167	0.25x10^6	2019-10-30	3	34	61	3	41	1	2	33	3	7	4	2020-06-24	SS SK	2022-01-25	SC, FS
MM-002	00749	M4	4	0	2019-06-10	91.5667	104.167	0.25x10^6	2019-10-30	2	26	59	4	34	3	4	27	4	8	2	2020-06-24	SS SK	2022-01-25	SC, FS
MM-002	00749	M4	4	0	2019-06-10	91.5667	104.167	0.25x10^6	2019-10-30	0	27	54	5	40	1	5	34	4	9	3	2020-06-24	SS SK	2022-01-25	SC, FS
MM-002	00749	M4	4	0	2019-06-10	91.5667	104.167	0.25x10^6	2019-10-30	0	24	57	3	36	1	5	26	5	9	2	2020-06-24	SS SK	2022-01-25	SC, FS
MM-002	00749	M4	4	0	2019-06-10	91.5667	104.167	0.25x10^6	2019-10-30	1											2020-06-24	SS SK	2022-01-25	SC, FS
MM-002	00749	M4	4	0	2019-06-10	91.5667	104.167	0.25x10^6	2019-10-30	1											2020-06-24	SS SK	2022-01-25	SC, FS
MM-002	00749	M4	6	7	2019-06-17	89.2	51	0.25x10^6	2019-10-30	1	180	351	77	184	22	51	239	32	19	5	2020-06-24	SS SK	2022-01-25	SC, FS
MM-002	00749	M4	6	7	2019-06-17	89.2	51	0.25x10^6	2019-10-30	3	176	362	68	181	21	57	241	39	12	10	2020-06-24	SS SK	2022-01-25	SC, FS
MM-002	00749	M4	6	7	2019-06-17	89.2	51	0.25x10^6	2019-10-30	2	167	354	72	176	26	52	241	38	16	-	2020-06-24	SS SK	2022-01-25	SC, FS
MM-002	00749	M4	6	7	2019-06-17	89.2	51	0.25x10^6	2019-10-30	-	177	357	79	176	24	60	232	-	-	-	2020-06-24	SS SK	2022-01-25	SC, FS
MM-002	00749	M4	6	7	2019-06-17	89.2	51	0.25x10^6	2019-10-30	-											2020-06-24	SS SK	2022-01-25	SC, FS
MM-002	00749	M4	6	7	2019-06-17	89.2	51	0.25x10^6	2019-10-30	-											2020-06-24	SS SK	2022-01-25	SC, FS
MM-002	00749	M4	7	15	2019-06-25	89.2	80.6667	0.25x10^6	2019-10-30	3	166	344	80	173	30	62	201	43	24	10	2020-06-24	SS SK	2022-01-25	SC, FS
MM-002	00749	M4	7	15	2019-06-25	89.2	80.6667	0.25x10^6	2019-10-30	1	160	335	84	159	34	61	196	34	24	13	2020-06-24	SS SK	2022-01-25	SC, FS
MM-002	00749	M4	7	15	2019-06-25	89.2	80.6667	0.25x10^6	2019-10-30	1	172	352	85	173	25	51	192	42	29	10	2020-06-24	SS SK	2022-01-25	SC, FS
MM-002	00749	M4	7	15	2019-06-25	89.2	80.6667	0.25x10^6	2019-10-30	1	161	356	93	157	37	59	192	37	25	9	2020-06-24	SS SK	2022-01-25	SC, FS
MM-002	00749	M4	7	15	2019-06-25	89.2	80.6667	0.25x10^6	2019-10-30	2											2020-06-24	SS SK	2022-01-25	SC, FS
MM-002	00749	M4	7	15	2019-06-25	89.2	80.6667	0.25x10^6	2019-10-30	3											2020-06-24	SS SK	2022-01-25	SC, FS
MM-002	00749	M4	Post-Vaccination Leuk	23	2019-07-03	83.5667	56.5556	0.25x10^6	2019-10-30	2	169	314	79	170	24	55	195	22	23	6	2020-06-24	SS SK	2022-01-25	SC, FS
MM-002	00749	M4	Post-Vaccination Leuk	23	2019-07-03	83.5667	56.5556	0.25x10^6	2019-10-30	1	162	335	79	167	26	57	174	20	20	4	2020-06-24	SS SK	2022-01-25	SC, FS
MM-002	00749	M4	Post-Vaccination Leuk	23	2019-07-03	83.5667	56.5556	0.25x10^6	2019-10-30	1	170	325	75	177	21	50	167	21	23	3	2020-06-24	SS SK	2022-01-25	SC, FS
MM-002	00749	M4	Post-Vaccination Leuk	23	2019-07-03	83.5667	56.5556	0.25x10^6	2019-10-30	1	160	320	71	168	22	56	171	28	24	7	2020-06-24	SS SK	2022-01-25	SC, FS
MM-002	00749	M4	Post-Vaccination Leuk	23	2019-07-03	83.5667	56.5556	0.25x10^6	2019-10-30	1											2020-06-24	SS SK	2022-01-25	SC, FS
MM-002	00749	M4	Post-Vaccination Leuk	23	2019-07-03	83.5667	56.5556	0.25x10^6	2019-10-30	3											2020-06-24	SS SK	2022-01-25	SC, FS
MM-002	00749	M4	9	60	2019-08-09	90.2333	70	0.25x10^6	2019-10-30	1	157	275	91	139	21	57	148	22	18	9	2020-06-24	SS SK	2022-01-25	SC, FS
MM-002	00749	M4	9	60	2019-08-09	90.2333	70	0.25x10^6	2019-10-30	5	171	293	82	140	18	58	142	24	17	2	2020-06-24	SS SK	2022-01-25	SC, FS
MM-002	00749	M4	9	60	2019-08-09	90.2333	70	0.25x10^6	2019-10-30	0	160	272	91	116	23	53	129	24	19	10	2020-06-24	SS SK	2022-01-25	SC, FS
MM-002	00749	M4	9	60	2019-08-09	90.2333	70	0.25x10^6	2019-10-30	1	150	297	81	146	22	63	153	20	18	6	2020-06-24	SS SK	2022-01-25	SC, FS
MM-002	00749	M4	9	60	2019-08-09	90.2333	70	0.25x10^6	2019-10-30	2											2020-06-24	SS SK	2022-01-25	SC, FS
MM-002	00749	M4	9	60	2019-08-09	90.2333	70	0.25x10^6	2019-10-30	4											2020-06-24	SS SK	2022-01-25	SC, FS
MM-002	00749	M4	10	64	2019-08-13	91.8667	85.6667	0.25x10^6	2019-10-30	0	107	217	67	84	12	51	101	11	17	1	2020-06-24	SS SK	2022-01-25	SC, FS
MM-002	00749	M4	10	64	2019-08-13	91.8667	85.6667	0.25x10^6	2019-10-30	5	124	214	77	70	13	47	99	15	15	3	2020-06-24	SS SK	2022-01-25	SC, FS
MM-002	00749	M4	10	64	2019-08-13	91.8667	85.6667	0.25x10^6	2019-10-30	1	118	203	66	77	14	46	99	14	21	2	2020-06-24	SS SK	2022-01-25	SC, FS
MM-002	00749	M4	10	64	2019-08-13	91.8667	85.6667	0.25x10^6	2019-10-30	1	132	212	78	85	15	42	106	10	15	4	2020-06-24	SS SK	2022-01-25	SC, FS
MM-002	00749	M4	10	64	2019-08-13	91.8667	85.6667	0.25x10^6	2019-10-30	1											2020-06-24	SS SK	2022-01-25	SC, FS
MM-002	00749	M4	10	64	2019-08-13	91.8667	85.6667	0.25x10^6	2019-10-30	1											2020-06-24	SS SK	2022-01-25	SC, FS
MM-003	00818	Placebo	2	-55	2019-05-15	91.2667	125.067	0.2x10^6	2019-10-30	0	24	37	8	0	1	31	22	4	58	0	2019-12-04	NG YX	2022-01-25	SC, FS
MM-003	00818	Placebo	2	-55	2019-05-15	91.2667	125.067	0.2x10^6	2019-10-30	1	11	50	8	5	4	51	30	3	46	1	2019-12-04	NG YX	2022-01-25	SC, FS
MM-003	00818	Placebo	2	-55	2019-05-15	91.2667	125.067	0.2x10^6	2019-10-30	0	25	50	4	7	1	42	20	8	40	2	2019-12-04	NG YX	2022-01-25	SC, FS
MM-003	00818	Placebo	2	-55	2019-05-15	91.2667	125.067	0.2x10^6	2019-10-30	1	13	49	7	0	1	46	18	2	46	0	2019-12-04	NG YX	2022-01-25	SC, FS
MM-003	00818	Placebo	2	-55	2019-05-15	91.2667	125.067	0.2x10^6	2019-10-30	1											2019-12-04	NG YX	2022-01-25	SC, FS
MM-003	00818	Placebo	2	-55	2019-05-15	91.2667	125.067	0.2x10^6	2019-10-30	1											2019-12-04	NG YX	2022-01-25	SC, FS
MM-003	00818	Placebo	Pre-Vaccination Leuk	-47	2019-05-23	79.5	62.8444	0.2x10^6	2019-10-30	1	20	59	11	0	3	48	20	2	53	2	2019-12-04	NG YX	2022-01-25	SC, FS
MM-003	00818	Placebo	Pre-Vaccination Leuk	-47	2019-05-23	79.5	62.8444	0.2x10^6	2019-10-30	1	27	47	8	1	2	47	25	8	56	1	2019-12-04	NG YX	2022-01-25	SC, FS
MM-003	00818	Placebo	Pre-Vaccination Leuk	-47	2019-05-23	79.5	62.8444	0.2x10^6	2019-10-30	1	23	62	8	4	2	52	36	8	61	1	2019-12-04	NG YX	2022-01-25	SC, FS
MM-003	00818	Placebo	Pre-Vaccination Leuk	-47	2019-05-23	79.5	62.8444	0.2x10^6	2019-10-30	1	28	64	2	1	3	47	21	7	56	2	2019-12-04	NG YX	2022-01-25	SC, FS
MM-003	00818	Placebo	Pre-Vaccination Leuk	-47	2019-05-23	79.5	62.8444	0.2x10^6	2019-10-30	1											2019-12-04	NG YX	2022-01-25	SC, FS
MM-003	00818	Placebo	Pre-Vaccination Leuk	-47	2019-05-23	79.5	62.8444	0.2x10^6	2019-10-30	3											2019-12-04	NG YX	2022-01-25	SC, FS
MM-003	00818	Placebo	4	0	2019-07-09	91.7333	96.1	0.2x10^6	2019-10-30	0	20	45	10	3	1	44	21	5	48	0	2019-12-04	NG YX	2022-01-25	SC, FS
MM-003	00818	Placebo	4	0	2019-07-09	91.7333	96.1	0.2x10^6	2019-10-30	0	14	58	5	4	0	31	18	4	44	2	2019-12-04	NG YX	2022-01-25	SC, FS
MM-003	00818	Placebo	4	0	2019-07-09	91.7333	96.1	0.2x10^6	2019-10-30	0	17	58	4	5	1	32	18	5	49	2	2019-12-04	NG YX	2022-01-25	SC, FS
MM-003	00818	Placebo	4	0	2019-07-09	91.7333	96.1	0.2x10^6	2019-10-30	0	12	57	3	4	2	34	17	3	44	0	2019-12-04	NG YX	2022-01-25	SC, FS
MM-003	00818	Placebo	4	0	2019-07-09	91.7333	96.1	0.2x10^6	2019-10-30	0											2019-12-04	NG YX	2022-01-25	SC, FS
MM-003	00818	Placebo	4	0	2019-07-09	91.7333	96.1	0.2x10^6	2019-10-30	2											2019-12-04	NG YX	2022-01-25	SC, FS
MM-003	00818	Placebo	6	7	2019-07-16	86.2	73.7037	0.2x10^6	2019-10-30	3	18	52	6	3	3	30	23	6	40	2	2019-12-04	NG YX	2022-01-25	SC, FS
MM-003	00818	Placebo	6	7	2019-07-16	86.2	73.7037	0.2x10^6	2019-10-30	1	20	40	5	2	0	32	11	10	42	2	2019-12-04	NG YX	2022-01-25	SC, FS
MM-003	00818	Placebo	6	7	2019-07-16	86.2	73.7037	0.2x10^6	2019-10-30	1	15	40	11	3	3	36	27	7	34	0	2019-12-04	NG YX	2022-01-25	SC, FS
MM-003	00818	Placebo	6	7	2019-07-16	86.2	73.7037	0.2x10^6	2019-10-30	2	19	50	6	2	0	39	22	3	51	3	2019-12-04	NG YX	2022-01-25	SC, FS
MM-003	00818	Placebo	6	7	2019-07-16	86.2	73.7037	0.2x10^6	2019-10-30	0											2019-12-04	NG YX	2022-01-25	SC, FS
MM-003	00818	Placebo	6	7	2019-07-16	86.2	73.7037	0.2x10^6	2019-10-30	1											2019-12-04	NG YX	2022-01-25	SC, FS
MM-003	00818	Placebo	7	13	2019-07-22	90.2	95.9794	0.2x10^6	2019-10-30	2	23	53	9	5	4	28	25	14	65	2	2019-12-04	NG YX	2022-01-25	SC, FS
MM-003	00818	Placebo	7	13	2019-07-22	90.2	95.9794	0.2x10^6	2019-10-30	1	21	55	8	2	4	40	36	11	63	2	2019-12-04	NG YX	2022-01-25	SC, FS
MM-003	00818	Placebo	7	13	2019-07-22	90.2	95.9794	0.2x10^6	2019-10-30	3	23	54	11	4	4	53	37	3	62	3	2019-12-04	NG YX	2022-01-25	SC, FS
MM-003	00818	Placebo	7	13	2019-07-22	90.2	95.9794	0.2x10^6	2019-10-30	1	22	75	9	4	3	41	21	8	64	1	2019-12-04	NG YX	2022-01-25	SC, FS
MM-003	00818	Placebo	7	13	2019-07-22	90.2	95.9794	0.2x10^6	2019-10-30	2											2019-12-04	NG YX	2022-01-25	SC, FS
MM-003	00818	Placebo	7	13	2019-07-22	90.2	95.9794	0.2x10^6	2019-10-30	1											2019-12-04	NG YX	2022-01-25	SC, FS
MM-003	00818	Placebo	Post-Vaccination Leuk	21	2019-07-30	51.6333	42.3333	0.2x10^6	2019-10-30												2019-12-04	NG YX	2022-01-25	SC, FS	QC Fail, cell quality/variability - leukapheresis prep using matrix tubes
MM-003	00818	Placebo	Post-Vaccination Leuk	21	2019-07-30	51.6333	42.3333	0.2x10^6	2019-10-30												2019-12-04	NG YX	2022-01-25	SC, FS	QC Fail, cell quality/variability - leukapheresis prep using matrix tubes
MM-003	00818	Placebo	Post-Vaccination Leuk	21	2019-07-30	51.6333	42.3333	0.2x10^6	2019-10-30												2019-12-04	NG YX	2022-01-25	SC, FS	QC Fail, cell quality/variability - leukapheresis prep using matrix tubes
MM-003	00818	Placebo	Post-Vaccination Leuk	21	2019-07-30	51.6333	42.3333	0.2x10^6	2019-10-30												2019-12-04	NG YX	2022-01-25	SC, FS	QC Fail, cell quality/variability - leukapheresis prep using matrix tubes
MM-003	00818	Placebo	Post-Vaccination Leuk	21	2019-07-30	51.6333	42.3333	0.2x10^6	2019-10-30												2019-12-04	NG YX	2022-01-25	SC, FS	QC Fail, cell quality/variability - leukapheresis prep using matrix tubes
MM-003	00818	Placebo	Post-Vaccination Leuk	21	2019-07-30	51.6333	42.3333	0.2x10^6	2019-10-30												2019-12-04	NG YX	2022-01-25	SC, FS	QC Fail, cell quality/variability - leukapheresis prep using matrix tubes
MM-003	00818	Placebo	9	50	2019-08-28	86.5333	89	0.2x10^6	2019-10-30	1	19	39	2	1	0	43	26	4	53	1	2019-12-04	NG YX	2022-01-25	SC, FS
MM-003	00818	Placebo	9	50	2019-08-28	86.5333	89	0.2x10^6	2019-10-30	2	18	50	6	6	1	56	25	3	50	0	2019-12-04	NG YX	2022-01-25	SC, FS
MM-003	00818	Placebo	9	50	2019-08-28	86.5333	89	0.2x10^6	2019-10-30	0	19	41	6	1	4	44	30	4	42	1	2019-12-04	NG YX	2022-01-25	SC, FS
MM-003	00818	Placebo	9	50	2019-08-28	86.5333	89	0.2x10^6	2019-10-30	0	26	49	8	3	1	45	24	3	38	1	2019-12-04	NG YX	2022-01-25	SC, FS
MM-003	00818	Placebo	9	50	2019-08-28	86.5333	89	0.2x10^6	2019-10-30	0											2019-12-04	NG YX	2022-01-25	SC, FS
MM-003	00818	Placebo	9	50	2019-08-28	86.5333	89	0.2x10^6	2019-10-30	0											2019-12-04	NG YX	2022-01-25	SC, FS
MM-003	00818	Placebo	10	71	2019-09-18	87.2667	84.8182	0.2x10^6	2019-10-30	2	33	49	14	4	2	45	34	7	52	2	2019-12-04	NG YX	2022-01-25	SC, FS
MM-003	00818	Placebo	10	71	2019-09-18	87.2667	84.8182	0.2x10^6	2019-10-30	2	26	51	8	6	4	44	29	7	47	0	2019-12-04	NG YX	2022-01-25	SC, FS
MM-003	00818	Placebo	10	71	2019-09-18	87.2667	84.8182	0.2x10^6	2019-10-30	3	22	36	9	4	2	43	42	1	46	0	2019-12-04	NG YX	2022-01-25	SC, FS
MM-003	00818	Placebo	10	71	2019-09-18	87.2667	84.8182	0.2x10^6	2019-10-30	1	30	55	12	1	3	46	37	4	62	1	2019-12-04	NG YX	2022-01-25	SC, FS
MM-003	00818	Placebo	10	71	2019-09-18	87.2667	84.8182	0.2x10^6	2019-10-30	1											2019-12-04	NG YX	2022-01-25	SC, FS
MM-003	00818	Placebo	10	71	2019-09-18	87.2667	84.8182	0.2x10^6	2019-10-30	1											2019-12-04	NG YX	2022-01-25	SC, FS
MM-004	00836	M3	2	-26	2019-05-30	93.3333	70.75	0.25x10^6	2019-10-30	3	52	67	66	17	5	17	4	12	31	2	2020-02-25	SK YX	2022-01-25	SC, FS
MM-004	00836	M3	2	-26	2019-05-30	93.3333	70.75	0.25x10^6	2019-10-30	2	50	58	54	25	6	27	3	16	41	2	2020-02-25	SK YX	2022-01-25	SC, FS
MM-004	00836	M3	2	-26	2019-05-30	93.3333	70.75	0.25x10^6	2019-10-30	1	55	48	47	19	5	26	5	23	35	6	2020-02-25	SK YX	2022-01-25	SC, FS
MM-004	00836	M3	2	-26	2019-05-30	93.3333	70.75	0.25x10^6	2019-10-30	3	47	68	55	33	3	17	2	19	26	3	2020-02-25	SK YX	2022-01-25	SC, FS
MM-004	00836	M3	2	-26	2019-05-30	93.3333	70.75	0.25x10^6	2019-10-30	5											2020-02-25	SK YX	2022-01-25	SC, FS
MM-004	00836	M3	2	-26	2019-05-30	93.3333	70.75	0.25x10^6	2019-10-30	4											2020-02-25	SK YX	2022-01-25	SC, FS
MM-004	00836	M3	Pre-Vaccination Leuk	-21	2019-06-04	79.3	73.8333	0.25x10^6	2019-10-30	4	32	50	67	18	5	21	13	10	16	4	2020-02-25	SK YX	2022-01-25	SC, FS
MM-004	00836	M3	Pre-Vaccination Leuk	-21	2019-06-04	79.3	73.8333	0.25x10^6	2019-10-30	3	47	76	83	22	7	15	4	7	17	5	2020-02-25	SK YX	2022-01-25	SC, FS
MM-004	00836	M3	Pre-Vaccination Leuk	-21	2019-06-04	79.3	73.8333	0.25x10^6	2019-10-30	2	45	58	47	13	3	3	12	10	21	2	2020-02-25	SK YX	2022-01-25	SC, FS
MM-004	00836	M3	Pre-Vaccination Leuk	-21	2019-06-04	79.3	73.8333	0.25x10^6	2019-10-30	15	49	36	42	11	5	19	3	6	19	5	2020-02-25	SK YX	2022-01-25	SC, FS
MM-004	00836	M3	Pre-Vaccination Leuk	-21	2019-06-04	79.3	73.8333	0.25x10^6	2019-10-30	4											2020-02-25	SK YX	2022-01-25	SC, FS
MM-004	00836	M3	Pre-Vaccination Leuk	-21	2019-06-04	79.3	73.8333	0.25x10^6	2019-10-30	4											2020-02-25	SK YX	2022-01-25	SC, FS
MM-004	00836	M3	4	0	2019-06-25	91.4667	79.6667	0.25x10^6	2019-10-30	16	55	60	78	27	26	32	5	12	31	5	2020-02-25	SK YX	2022-01-25	SC, FS
MM-004	00836	M3	4	0	2019-06-25	91.4667	79.6667	0.25x10^6	2019-10-30	11	60	61	120	21	2	33	3	26	24	10	2020-02-25	SK YX	2022-01-25	SC, FS
MM-004	00836	M3	4	0	2019-06-25	91.4667	79.6667	0.25x10^6	2019-10-30	7	62	103	54	50	6	46	48	34	37	15	2020-02-25	SK YX	2022-01-25	SC, FS
MM-004	00836	M3	4	0	2019-06-25	91.4667	79.6667	0.25x10^6	2019-10-30	0	47	46	52	29	8	28	3	45	59	4	2020-02-25	SK YX	2022-01-25	SC, FS
MM-004	00836	M3	4	0	2019-06-25	91.4667	79.6667	0.25x10^6	2019-10-30	28											2020-02-25	SK YX	2022-01-25	SC, FS
MM-004	00836	M3	4	0	2019-06-25	91.4667	79.6667	0.25x10^6	2019-10-30	22											2020-02-25	SK YX	2022-01-25	SC, FS
MM-004	00836	M3	6	7	2019-07-02	93.3333	74.8333	0.25x10^6	2019-10-30	5	385	367	330	209	19	261	31	20	16	7	2020-02-25	SK YX	2022-01-25	SC, FS
MM-004	00836	M3	6	7	2019-07-02	93.3333	74.8333	0.25x10^6	2019-10-30	6	383	317	293	212	19	249	15	15	21	7	2020-02-25	SK YX	2022-01-25	SC, FS
MM-004	00836	M3	6	7	2019-07-02	93.3333	74.8333	0.25x10^6	2019-10-30	3	380	347	264	192	24	257	19	20	21	5	2020-02-25	SK YX	2022-01-25	SC, FS
MM-004	00836	M3	6	7	2019-07-02	93.3333	74.8333	0.25x10^6	2019-10-30	4	378	350	308	202	22	254	21	16	29	9	2020-02-25	SK YX	2022-01-25	SC, FS
MM-004	00836	M3	6	7	2019-07-02	93.3333	74.8333	0.25x10^6	2019-10-30	3											2020-02-25	SK YX	2022-01-25	SC, FS
MM-004	00836	M3	6	7	2019-07-02	93.3333	74.8333	0.25x10^6	2019-10-30	2											2020-02-25	SK YX	2022-01-25	SC, FS
MM-004	00836	M3	7	16	2019-07-11	92.7	81.6667	0.25x10^6	2019-10-30	0	338	335	308	155	17	216	18	14	14	4	2020-02-25	SK YX	2022-01-25	SC, FS
MM-004	00836	M3	7	16	2019-07-11	92.7	81.6667	0.25x10^6	2019-10-30	0	382	349	303	177	14	263	17	8	18	3	2020-02-25	SK YX	2022-01-25	SC, FS
MM-004	00836	M3	7	16	2019-07-11	92.7	81.6667	0.25x10^6	2019-10-30	0	347	348	272	187	20	238	15	16	20	3	2020-02-25	SK YX	2022-01-25	SC, FS
MM-004	00836	M3	7	16	2019-07-11	92.7	81.6667	0.25x10^6	2019-10-30	2	349	315	234	204	11	222	15	19	19	8	2020-02-25	SK YX	2022-01-25	SC, FS
MM-004	00836	M3	7	16	2019-07-11	92.7	81.6667	0.25x10^6	2019-10-30	2											2020-02-25	SK YX	2022-01-25	SC, FS
MM-004	00836	M3	7	16	2019-07-11	92.7	81.6667	0.25x10^6	2019-10-30	1											2020-02-25	SK YX	2022-01-25	SC, FS
MM-004	00836	M3	Post-Vaccination Leuk	22	2019-07-17	83.4333	56.9444	0.25x10^6	2019-10-30												2020-02-25	SK YX	2022-01-25	SC, FS	QC Fail: cell quality/variability - leukapheresis prep using matrix tubes
MM-004	00836	M3	Post-Vaccination Leuk	22	2019-07-17	83.4333	56.9444	0.25x10^6	2019-10-30												2020-02-25	SK YX	2022-01-25	SC, FS	QC Fail: cell quality/variability - leukapheresis prep using matrix tubes
MM-004	00836	M3	Post-Vaccination Leuk	22	2019-07-17	83.4333	56.9444	0.25x10^6	2019-10-30												2020-02-25	SK YX	2022-01-25	SC, FS	QC Fail: cell quality/variability - leukapheresis prep using matrix tubes
MM-004	00836	M3	Post-Vaccination Leuk	22	2019-07-17	83.4333	56.9444	0.25x10^6	2019-10-30												2020-02-25	SK YX	2022-01-25	SC, FS	QC Fail: cell quality/variability - leukapheresis prep using matrix tubes
MM-004	00836	M3	Post-Vaccination Leuk	22	2019-07-17	83.4333	56.9444	0.25x10^6	2019-10-30												2020-02-25	SK YX	2022-01-25	SC, FS	QC Fail: cell quality/variability - leukapheresis prep using matrix tubes
MM-004	00836	M3	Post-Vaccination Leuk	22	2019-07-17	83.4333	56.9444	0.25x10^6	2019-10-30												2020-02-25	SK YX	2022-01-25	SC, FS	QC Fail: cell quality/variability - leukapheresis prep using matrix tubes
MM-004	00836	M3	9	50	2019-08-14	91.5	67.6667	0.25x10^6	2019-10-30	10	366	421	334	255	51	332	44	75	51	37	2020-02-25	SK YX	2022-01-25	SC, FS
MM-004	00836	M3	9	50	2019-08-14	91.5	67.6667	0.25x10^6	2019-10-30	16	429	391	407	254	66	392	73	61	77	41	2020-02-25	SK YX	2022-01-25	SC, FS
MM-004	00836	M3	9	50	2019-08-14	91.5	67.6667	0.25x10^6	2019-10-30	24	449	385	405	266	123	321	82	71	83	35	2020-02-25	SK YX	2022-01-25	SC, FS
MM-004	00836	M3	9	50	2019-08-14	91.5	67.6667	0.25x10^6	2019-10-30	23	391	366	366	273	76	335	50	70	72	33	2020-02-25	SK YX	2022-01-25	SC, FS
MM-004	00836	M3	9	50	2019-08-14	91.5	67.6667	0.25x10^6	2019-10-30	27											2020-02-25	SK YX	2022-01-25	SC, FS
MM-004	00836	M3	9	50	2019-08-14	91.5	67.6667	0.25x10^6	2019-10-30	13											2020-02-25	SK YX	2022-01-25	SC, FS
MM-004	00836	M3	10	64	2019-08-28	92.1667	71	0.25x10^6	2019-10-30	6	335	328	307	206	13	245	23	32	37	16	2020-02-25	SK YX	2022-01-25	SC, FS
MM-004	00836	M3	10	64	2019-08-28	92.1667	71	0.25x10^6	2019-10-30	3	372	333	292	168	20	237	22	32	30	13	2020-02-25	SK YX	2022-01-25	SC, FS
MM-004	00836	M3	10	64	2019-08-28	92.1667	71	0.25x10^6	2019-10-30	10	324	329	276	171	19	231	22	21	42	14	2020-02-25	SK YX	2022-01-25	SC, FS
MM-004	00836	M3	10	64	2019-08-28	92.1667	71	0.25x10^6	2019-10-30	4	321	283	290	159	17	230	23	19	32	8	2020-02-25	SK YX	2022-01-25	SC, FS
MM-004	00836	M3	10	64	2019-08-28	92.1667	71	0.25x10^6	2019-10-30	2											2020-02-25	SK YX	2022-01-25	SC, FS
MM-004	00836	M3	10	64	2019-08-28	92.1667	71	0.25x10^6	2019-10-30	1											2020-02-25	SK YX	2022-01-25	SC, FS
MM-007	01237a	M3	2	-85	2019-06-10	92.2	131.667	0.25x10^6	2019-10-30	0	51	37	15	9	1	7	33	2	7	0	2020-03-10	SS YX	2022-01-25	SC, FS
MM-007	01237a	M3	2	-85	2019-06-10	92.2	131.667	0.25x10^6	2019-10-30	0	53	37	19	9	1	6	33	2	5	0	2020-03-10	SS YX	2022-01-25	SC, FS
MM-007	01237a	M3	2	-85	2019-06-10	92.2	131.667	0.25x10^6	2019-10-30	0	51	43	24	5	0	4	31	0	6	0	2020-03-10	SS YX	2022-01-25	SC, FS
MM-007	01237a	M3	2	-85	2019-06-10	92.2	131.667	0.25x10^6	2019-10-30	1	36	40	17	5	0	4	38	0	6	0	2020-03-10	SS YX	2022-01-25	SC, FS
MM-007	01237a	M3	2	-85	2019-06-10	92.2	131.667	0.25x10^6	2019-10-30	1											2020-03-10	SS YX	2022-01-25	SC, FS
MM-007	01237a	M3	2	-85	2019-06-10	92.2	131.667	0.25x10^6	2019-10-30	0											2020-03-10	SS YX	2022-01-25	SC, FS
MM-007	01237a	M3	Pre-Vaccination Leuk	-5	2019-08-29	64.6667	47.3333	0.25x10^6	2019-10-30												2020-03-10	SS YX	2022-01-25	SC, FS	QC fail, cell quality/variability - leukapheresis prep using matrix tubes
MM-007	01237a	M3	Pre-Vaccination Leuk	-5	2019-08-29	64.6667	47.3333	0.25x10^6	2019-10-30												2020-03-10	SS YX	2022-01-25	SC, FS	QC fail, cell quality/variability - leukapheresis prep using matrix tubes
MM-007	01237a	M3	Pre-Vaccination Leuk	-5	2019-08-29	64.6667	47.3333	0.25x10^6	2019-10-30												2020-03-10	SS YX	2022-01-25	SC, FS	QC fail, cell quality/variability - leukapheresis prep using matrix tubes
MM-007	01237a	M3	Pre-Vaccination Leuk	-5	2019-08-29	64.6667	47.3333	0.25x10^6	2019-10-30												2020-03-10	SS YX	2022-01-25	SC, FS	QC fail, cell quality/variability - leukapheresis prep using matrix tubes
MM-007	01237a	M3	Pre-Vaccination Leuk	-5	2019-08-29	64.6667	47.3333	0.25x10^6	2019-10-30												2020-03-10	SS YX	2022-01-25	SC, FS	QC fail, cell quality/variability - leukapheresis prep using matrix tubes
MM-007	01237a	M3	Pre-Vaccination Leuk	-5	2019-08-29	64.6667	47.3333	0.25x10^6	2019-10-30												2020-03-10	SS YX	2022-01-25	SC, FS	QC fail, cell quality/variability - leukapheresis prep using matrix tubes
MM-007	01237a	M3	4	0	2019-09-03	92.4333	80	0.25x10^6	2019-10-30	1	92	92	39	12	1	13	64	4	16	1	2020-03-10	SS YX	2022-01-25	SC, FS
MM-007	01237a	M3	4	0	2019-09-03	92.4333	80	0.25x10^6	2019-10-30	1	107	94	37	12	1	7	82	2	11	2	2020-03-10	SS YX	2022-01-25	SC, FS
MM-007	01237a	M3	4	0	2019-09-03	92.4333	80	0.25x10^6	2019-10-30	1	93	81	26	13	1	5	68	7	22	0	2020-03-10	SS YX	2022-01-25	SC, FS
MM-007	01237a	M3	4	0	2019-09-03	92.4333	80	0.25x10^6	2019-10-30	2	109	89	42	9	0	7	85	3	18	0	2020-03-10	SS YX	2022-01-25	SC, FS
MM-007	01237a	M3	4	0	2019-09-03	92.4333	80	0.25x10^6	2019-10-30	1											2020-03-10	SS YX	2022-01-25	SC, FS
MM-007	01237a	M3	4	0	2019-09-03	92.4333	80	0.25x10^6	2019-10-30	2											2020-03-10	SS YX	2022-01-25	SC, FS
MM-007	01237a	M3	6	7	2019-09-10	87.7333	58	0.25x10^6	2019-10-30	2	206	169	71	27	8	42	151	12	18	0	2020-03-10	SS YX	2022-01-25	SC, FS
MM-007	01237a	M3	6	7	2019-09-10	87.7333	58	0.25x10^6	2019-10-30	0	202	170	70	30	7	37	149	8	17	1	2020-03-10	SS YX	2022-01-25	SC, FS
MM-007	01237a	M3	6	7	2019-09-10	87.7333	58	0.25x10^6	2019-10-30	2	205	171	94	30	8	43	144	5	21	2	2020-03-10	SS YX	2022-01-25	SC, FS
MM-007	01237a	M3	6	7	2019-09-10	87.7333	58	0.25x10^6	2019-10-30	1	206	165	69	38	8	32	156	11	21	0	2020-03-10	SS YX	2022-01-25	SC, FS
MM-007	01237a	M3	6	7	2019-09-10	87.7333	58	0.25x10^6	2019-10-30	0											2020-03-10	SS YX	2022-01-25	SC, FS
MM-007	01237a	M3	6	7	2019-09-10	87.7333	58	0.25x10^6	2019-10-30	1											2020-03-10	SS YX	2022-01-25	SC, FS
MM-007	01237a	M3	7	13	2019-09-16	91.9	80.8333	0.25x10^6	2019-10-30	1	186	200	97	30	12	55	148	1	24	0	2020-03-10	SS YX	2022-01-25	SC, FS
MM-007	01237a	M3	7	13	2019-09-16	91.9	80.8333	0.25x10^6	2019-10-30	0	198	193	84	41	10	48	136	6	24	1	2020-03-10	SS YX	2022-01-25	SC, FS
MM-007	01237a	M3	7	13	2019-09-16	91.9	80.8333	0.25x10^6	2019-10-30	1	203	184	95	37	2	50	146	5	19	1	2020-03-10	SS YX	2022-01-25	SC, FS
MM-007	01237a	M3	7	13	2019-09-16	91.9	80.8333	0.25x10^6	2019-10-30	1	228	202	93	33	11	48	176	9	21	0	2020-03-10	SS YX	2022-01-25	SC, FS
MM-007	01237a	M3	7	13	2019-09-16	91.9	80.8333	0.25x10^6	2019-10-30	1											2020-03-10	SS YX	2022-01-25	SC, FS
MM-007	01237a	M3	7	13	2019-09-16	91.9	80.8333	0.25x10^6	2019-10-30	2											2020-03-10	SS YX	2022-01-25	SC, FS
MM-007	01237a	M3	Post-Vaccination Leuk	30	2019-10-03	85.0333	63.8889	0.25x10^6	2019-10-30												2020-03-10	SS YX	2022-01-25	SC, FS	QC fail, cell quality/variability - leukapheresis prep using matrix tubes
MM-007	01237a	M3	Post-Vaccination Leuk	30	2019-10-03	85.0333	63.8889	0.25x10^6	2019-10-30												2020-03-10	SS YX	2022-01-25	SC, FS	QC fail, cell quality/variability - leukapheresis prep using matrix tubes
MM-007	01237a	M3	Post-Vaccination Leuk	30	2019-10-03	85.0333	63.8889	0.25x10^6	2019-10-30												2020-03-10	SS YX	2022-01-25	SC, FS	QC fail, cell quality/variability - leukapheresis prep using matrix tubes
MM-007	01237a	M3	Post-Vaccination Leuk	30	2019-10-03	85.0333	63.8889	0.25x10^6	2019-10-30												2020-03-10	SS YX	2022-01-25	SC, FS	QC fail, cell quality/variability - leukapheresis prep using matrix tubes
MM-007	01237a	M3	Post-Vaccination Leuk	30	2019-10-03	85.0333	63.8889	0.25x10^6	2019-10-30												2020-03-10	SS YX	2022-01-25	SC, FS	QC fail, cell quality/variability - leukapheresis prep using matrix tubes
MM-007	01237a	M3	Post-Vaccination Leuk	30	2019-10-03	85.0333	63.8889	0.25x10^6	2019-10-30												2020-03-10	SS YX	2022-01-25	SC, FS	QC fail, cell quality/variability - leukapheresis prep using matrix tubes
MM-007	01237a	M3	9	57	2019-10-30	90.0333	79.5	0.25x10^6	2019-10-30	0	157	124	66	18	1	31	121	3	22	1	2020-03-10	SS YX	2022-01-25	SC, FS
MM-007	01237a	M3	9	57	2019-10-30	90.0333	79.5	0.25x10^6	2019-10-30	1	156	117	60	20	2	23	114	5	22	0	2020-03-10	SS YX	2022-01-25	SC, FS
MM-007	01237a	M3	9	57	2019-10-30	90.0333	79.5	0.25x10^6	2019-10-30	1	150	132	61	20	2	19	105	3	24	0	2020-03-10	SS YX	2022-01-25	SC, FS
MM-007	01237a	M3	9	57	2019-10-30	90.0333	79.5	0.25x10^6	2019-10-30	0	152	122	65	18	2	26	116	5	21	0	2020-03-10	SS YX	2022-01-25	SC, FS
MM-007	01237a	M3	9	57	2019-10-30	90.0333	79.5	0.25x10^6	2019-10-30	2											2020-03-10	SS YX	2022-01-25	SC, FS
MM-007	01237a	M3	9	57	2019-10-30	90.0333	79.5	0.25x10^6	2019-10-30	1											2020-03-10	SS YX	2022-01-25	SC, FS
MM-007	01237a	M3	10	77	2019-11-19	90.5667	105.333	0.25x10^6	2019-10-30	2	109	87	47	16	1	27	92	6	13	1	2020-03-10	SS YX	2022-01-25	SC, FS
MM-007	01237a	M3	10	77	2019-11-19	90.5667	105.333	0.25x10^6	2019-10-30	1	103	70	41	13	1	8	84	1	10	2	2020-03-10	SS YX	2022-01-25	SC, FS
MM-007	01237a	M3	10	77	2019-11-19	90.5667	105.333	0.25x10^6	2019-10-30	1	106	76	44	14	5	15	84	3	21	0	2020-03-10	SS YX	2022-01-25	SC, FS
MM-007	01237a	M3	10	77	2019-11-19	90.5667	105.333	0.25x10^6	2019-10-30	2	105	75	57	15	2	14	90	5	14	0	2020-03-10	SS YX	2022-01-25	SC, FS
MM-007	01237a	M3	10	77	2019-11-19	90.5667	105.333	0.25x10^6	2019-10-30	1											2020-03-10	SS YX	2022-01-25	SC, FS
MM-007	01237a	M3	10	77	2019-11-19	90.5667	105.333	0.25x10^6	2019-10-30	0											2020-03-10	SS YX	2022-01-25	SC, FS
MM-008	01249	M3	1	-71	2019-08-06	89.3	65.8333	0.25x10^6	2019-10-30	0	4	20	13	20	1	1	3	8	39	0	2020-03-17	SS SK	2022-01-25	SC, FS
MM-008	01249	M3	1	-71	2019-08-06	89.3	65.8333	0.25x10^6	2019-10-30	0	8	28	11	25	3	6	2	8	50	4	2020-03-17	SS SK	2022-01-25	SC, FS
MM-008	01249	M3	1	-71	2019-08-06	89.3	65.8333	0.25x10^6	2019-10-30	4	12	32	9	28	1	2	7	8	46	2	2020-03-17	SS SK	2022-01-25	SC, FS
MM-008	01249	M3	1	-71	2019-08-06	89.3	65.8333	0.25x10^6	2019-10-30	0	10	35	16	28	2	5	5	3	52	4	2020-03-17	SS SK	2022-01-25	SC, FS
MM-008	01249	M3	1	-71	2019-08-06	89.3	65.8333	0.25x10^6	2019-10-30	0											2020-03-17	SS SK	2022-01-25	SC, FS
MM-008	01249	M3	1	-71	2019-08-06	89.3	65.8333	0.25x10^6	2019-10-30	4											2020-03-17	SS SK	2022-01-25	SC, FS
MM-008	01249	M3	2	-21	2019-09-25	88.7667	73.8333	0.25x10^6	2019-10-30	0	19	35	8	25	2	6	4	6	49	1	2020-03-17	SS SK	2022-01-25	SC, FS
MM-008	01249	M3	2	-21	2019-09-25	88.7667	73.8333	0.25x10^6	2019-10-30	2	13	25	16	31	5	2	4	10	65	2	2020-03-17	SS SK	2022-01-25	SC, FS
MM-008	01249	M3	2	-21	2019-09-25	88.7667	73.8333	0.25x10^6	2019-10-30	3	14	28	16	23	3	3	6	11	38	2	2020-03-17	SS SK	2022-01-25	SC, FS
MM-008	01249	M3	2	-21	2019-09-25	88.7667	73.8333	0.25x10^6	2019-10-30	3	9	19	20	18	5	2	6	8	41	4	2020-03-17	SS SK	2022-01-25	SC, FS
MM-008	01249	M3	2	-21	2019-09-25	88.7667	73.8333	0.25x10^6	2019-10-30	3											2020-03-17	SS SK	2022-01-25	SC, FS
MM-008	01249	M3	2	-21	2019-09-25	88.7667	73.8333	0.25x10^6	2019-10-30	2											2020-03-17	SS SK	2022-01-25	SC, FS
MM-008	01249	M3	4	0	2019-10-16	79.8	78	0.25x10^6	2019-10-30	2	11	23	11	31	1	5	5	10	48	3	2020-03-17	SS SK	2022-01-25	SC, FS
MM-008	01249	M3	4	0	2019-10-16	79.8	78	0.25x10^6	2019-10-30	1	7	26	10	27	4	4	4	9	51	3	2020-03-17	SS SK	2022-01-25	SC, FS
MM-008	01249	M3	4	0	2019-10-16	79.8	78	0.25x10^6	2019-10-30	2	17	30	10	23	0	4	2	10	49	2	2020-03-17	SS SK	2022-01-25	SC, FS
MM-008	01249	M3	4	0	2019-10-16	79.8	78	0.25x10^6	2019-10-30	1	14	22	17	26	2	1	2	12	35	3	2020-03-17	SS SK	2022-01-25	SC, FS
MM-008	01249	M3	4	0	2019-10-16	79.8	78	0.25x10^6	2019-10-30	2											2020-03-17	SS SK	2022-01-25	SC, FS
MM-008	01249	M3	4	0	2019-10-16	79.8	78	0.25x10^6	2019-10-30	3											2020-03-17	SS SK	2022-01-25	SC, FS
MM-008	01249	M3	6	7	2019-10-23	83.8333	77.3333	0.25x10^6	2019-10-30	5	111	76	70	43	20	35	42	13	46	4	2020-03-17	SS SK	2022-01-25	SC, FS
MM-008	01249	M3	6	7	2019-10-23	83.8333	77.3333	0.25x10^6	2019-10-30	4	74	75	54	41	14	28	32	14	56	1	2020-03-17	SS SK	2022-01-25	SC, FS
MM-008	01249	M3	6	7	2019-10-23	83.8333	77.3333	0.25x10^6	2019-10-30	1	98	80	53	38	22	26	35	14	46	1	2020-03-17	SS SK	2022-01-25	SC, FS
MM-008	01249	M3	6	7	2019-10-23	83.8333	77.3333	0.25x10^6	2019-10-30	2	111	72	42	37	15	26	44	8	59	0	2020-03-17	SS SK	2022-01-25	SC, FS
MM-008	01249	M3	6	7	2019-10-23	83.8333	77.3333	0.25x10^6	2019-10-30	2											2020-03-17	SS SK	2022-01-25	SC, FS
MM-008	01249	M3	6	7	2019-10-23	83.8333	77.3333	0.25x10^6	2019-10-30	1											2020-03-17	SS SK	2022-01-25	SC, FS
MM-008	01249	M3	7	15	2019-10-31	89.9333	85	0.25x10^6	2019-10-30	2	229	177	121	107	50	111	103	33	65	3	2020-03-17	SS SK	2022-01-25	SC, FS
MM-008	01249	M3	7	15	2019-10-31	89.9333	85	0.25x10^6	2019-10-30	1	266	181	155	131	48	127	127	25	69	1	2020-03-17	SS SK	2022-01-25	SC, FS
MM-008	01249	M3	7	15	2019-10-31	89.9333	85	0.25x10^6	2019-10-30	5	226	171	162	133	63	101	103	32	61	4	2020-03-17	SS SK	2022-01-25	SC, FS
MM-008	01249	M3	7	15	2019-10-31	89.9333	85	0.25x10^6	2019-10-30	7	250	179	139	107	36	114	112	26	56	3	2020-03-17	SS SK	2022-01-25	SC, FS
MM-008	01249	M3	7	15	2019-10-31	89.9333	85	0.25x10^6	2019-10-30	4											2020-03-17	SS SK	2022-01-25	SC, FS
MM-008	01249	M3	7	15	2019-10-31	89.9333	85	0.25x10^6	2019-10-30	0											2020-03-17	SS SK	2022-01-25	SC, FS
MM-008	01249	M3	Post-Vaccination Leuk	22	2019-11-07	74.2667	85.3333	0.25x10^6	2019-10-30												2020-03-17	SS SK	2022-01-25	SC, FS	QC Fail, cell quality/variability - leukapheresis prep using matrix tubes
MM-008	01249	M3	Post-Vaccination Leuk	22	2019-11-07	74.2667	85.3333	0.25x10^6	2019-10-30												2020-03-17	SS SK	2022-01-25	SC, FS	QC Fail, cell quality/variability - leukapheresis prep using matrix tubes
MM-008	01249	M3	Post-Vaccination Leuk	22	2019-11-07	74.2667	85.3333	0.25x10^6	2019-10-30												2020-03-17	SS SK	2022-01-25	SC, FS	QC Fail, cell quality/variability - leukapheresis prep using matrix tubes
MM-008	01249	M3	Post-Vaccination Leuk	22	2019-11-07	74.2667	85.3333	0.25x10^6	2019-10-30												2020-03-17	SS SK	2022-01-25	SC, FS	QC Fail, cell quality/variability - leukapheresis prep using matrix tubes
MM-008	01249	M3	Post-Vaccination Leuk	22	2019-11-07	74.2667	85.3333	0.25x10^6	2019-10-30												2020-03-17	SS SK	2022-01-25	SC, FS	QC Fail, cell quality/variability - leukapheresis prep using matrix tubes
MM-008	01249	M3	Post-Vaccination Leuk	22	2019-11-07	74.2667	85.3333	0.25x10^6	2019-10-30												2020-03-17	SS SK	2022-01-25	SC, FS	QC Fail, cell quality/variability - leukapheresis prep using matrix tubes
MM-008	01249	M3	9	56	2019-12-11	88.2667	97.1667	0.25x10^6	2019-10-30	1	185	154	86	71	23	51	62	8	50	3	2020-03-17	SS SK	2022-01-25	SC, FS
MM-008	01249	M3	9	56	2019-12-11	88.2667	97.1667	0.25x10^6	2019-10-30	0	211	143	109	68	35	62	65	9	51	3	2020-03-17	SS SK	2022-01-25	SC, FS
MM-008	01249	M3	9	56	2019-12-11	88.2667	97.1667	0.25x10^6	2019-10-30	0	200	141	102	79	23	64	61	11	58	1	2020-03-17	SS SK	2022-01-25	SC, FS
MM-008	01249	M3	9	56	2019-12-11	88.2667	97.1667	0.25x10^6	2019-10-30	1	204	113	107	80	20	72	63	13	52	3	2020-03-17	SS SK	2022-01-25	SC, FS
MM-008	01249	M3	9	56	2019-12-11	88.2667	97.1667	0.25x10^6	2019-10-30	0											2020-03-17	SS SK	2022-01-25	SC, FS
MM-008	01249	M3	9	56	2019-12-11	88.2667	97.1667	0.25x10^6	2019-10-30	1											2020-03-17	SS SK	2022-01-25	SC, FS
MM-008	01249	M3	10	65	2019-12-20	87.8	86.6667	0.25x10^6	2019-10-30	1	207	142	127	70	34	68	83	22	80	12	2020-03-17	SS SK	2022-01-25	SC, FS
MM-008	01249	M3	10	65	2019-12-20	87.8	86.6667	0.25x10^6	2019-10-30	1	208	164	120	83	48	73	81	21	60	7	2020-03-17	SS SK	2022-01-25	SC, FS
MM-008	01249	M3	10	65	2019-12-20	87.8	86.6667	0.25x10^6	2019-10-30	1	204	184	136	82	24	75	74	20	67	1	2020-03-17	SS SK	2022-01-25	SC, FS
MM-008	01249	M3	10	65	2019-12-20	87.8	86.6667	0.25x10^6	2019-10-30	3	201	171	131	80	28	83	96	18	65	5	2020-03-17	SS SK	2022-01-25	SC, FS
MM-008	01249	M3	10	65	2019-12-20	87.8	86.6667	0.25x10^6	2019-10-30	0											2020-03-17	SS SK	2022-01-25	SC, FS
MM-008	01249	M3	10	65	2019-12-20	87.8	86.6667	0.25x10^6	2019-10-30	0											2020-03-17	SS SK	2022-01-25	SC, FS
MM-009	00631	M3+M4	1	-35	2019-09-24	91.3333	74.6667	0.25x10^6	2019-10-30	14	42	96	76	27	27	16	10	28	170	11	2020-06-22	SS SK	2022-01-25	SC, FS
MM-009	00631	M3+M4	1	-35	2019-09-24	91.3333	74.6667	0.25x10^6	2019-10-30	23	51	93	80	38	22	24	15	26	188	20	2020-06-22	SS SK	2022-01-25	SC, FS
MM-009	00631	M3+M4	1	-35	2019-09-24	91.3333	74.6667	0.25x10^6	2019-10-30	25	48	85	84	39	28	23	19	31	197	21	2020-06-22	SS SK	2022-01-25	SC, FS
MM-009	00631	M3+M4	1	-35	2019-09-24	91.3333	74.6667	0.25x10^6	2019-10-30	14	59	89	79	32	24	34	32	16	180	21	2020-06-22	SS SK	2022-01-25	SC, FS
MM-009	00631	M3+M4	1	-35	2019-09-24	91.3333	74.6667	0.25x10^6	2019-10-30	23											2020-06-22	SS SK	2022-01-25	SC, FS
MM-009	00631	M3+M4	1	-35	2019-09-24	91.3333	74.6667	0.25x10^6	2019-10-30	25											2020-06-22	SS SK	2022-01-25	SC, FS
MM-009	00631	M3+M4	2	-22	2019-10-07	89.7	91	0.25x10^6	2019-10-30	10	22	50	47	29	3	11	9	12	78	8	2020-06-22	SS SK	2022-01-25	SC, FS
MM-009	00631	M3+M4	2	-22	2019-10-07	89.7	91	0.25x10^6	2019-10-30	8	29	53	44	17	5	11	9	14	104	6	2020-06-22	SS SK	2022-01-25	SC, FS
MM-009	00631	M3+M4	2	-22	2019-10-07	89.7	91	0.25x10^6	2019-10-30	23	25	48	42	17	5	8	8	10	103	5	2020-06-22	SS SK	2022-01-25	SC, FS
MM-009	00631	M3+M4	2	-22	2019-10-07	89.7	91	0.25x10^6	2019-10-30	11	21	51	48	18	8	14	13	13	101	10	2020-06-22	SS SK	2022-01-25	SC, FS
MM-009	00631	M3+M4	2	-22	2019-10-07	89.7	91	0.25x10^6	2019-10-30	11											2020-06-22	SS SK	2022-01-25	SC, FS
MM-009	00631	M3+M4	2	-22	2019-10-07	89.7	91	0.25x10^6	2019-10-30	7											2020-06-22	SS SK	2022-01-25	SC, FS
MM-009	00631	M3+M4	4	0	2019-10-29	87.7	62.1667	0.25x10^6	2019-10-30	9	45	59	66	29	12	13	15	6	178	6	2020-06-22	SS SK	2022-01-25	SC, FS
MM-009	00631	M3+M4	4	0	2019-10-29	87.7	62.1667	0.25x10^6	2019-10-30	7	38	71	63	27	14	15	13	9	179	9	2020-06-22	SS SK	2022-01-25	SC, FS
MM-009	00631	M3+M4	4	0	2019-10-29	87.7	62.1667	0.25x10^6	2019-10-30	5	39	67	67	26	12	23	13	9	169	8	2020-06-22	SS SK	2022-01-25	SC, FS
MM-009	00631	M3+M4	4	0	2019-10-29	87.7	62.1667	0.25x10^6	2019-10-30	6	47	74	66	21	12	18	14	11	175	7	2020-06-22	SS SK	2022-01-25	SC, FS
MM-009	00631	M3+M4	4	0	2019-10-29	87.7	62.1667	0.25x10^6	2019-10-30	9											2020-06-22	SS SK	2022-01-25	SC, FS
MM-009	00631	M3+M4	4	0	2019-10-29	87.7	62.1667	0.25x10^6	2019-10-30	7											2020-06-22	SS SK	2022-01-25	SC, FS
MM-009	00631	M3+M4	6	7	2019-11-05	84.1	73.5	0.25x10^6	2019-10-30	2	172	179	160	76	18	37	36	23	163	5	2020-06-22	SS SK	2022-01-25	SC, FS
MM-009	00631	M3+M4	6	7	2019-11-05	84.1	73.5	0.25x10^6	2019-10-30	3	169	180	161	70	15	27	34	23	179	5	2020-06-22	SS SK	2022-01-25	SC, FS
MM-009	00631	M3+M4	6	7	2019-11-05	84.1	73.5	0.25x10^6	2019-10-30	2	183	180	168	68	22	33	37	22	157	5	2020-06-22	SS SK	2022-01-25	SC, FS
MM-009	00631	M3+M4	6	7	2019-11-05	84.1	73.5	0.25x10^6	2019-10-30	3	179	183	167	60	23	30	29	18	167	6	2020-06-22	SS SK	2022-01-25	SC, FS
MM-009	00631	M3+M4	6	7	2019-11-05	84.1	73.5	0.25x10^6	2019-10-30	3											2020-06-22	SS SK	2022-01-25	SC, FS
MM-009	00631	M3+M4	6	7	2019-11-05	84.1	73.5	0.25x10^6	2019-10-30	4											2020-06-22	SS SK	2022-01-25	SC, FS
MM-009	00631	M3+M4	7	16	2019-11-14	85.3333	62.3333	0.25x10^6	2019-10-30	2	122	119	102	60	18	36	32	17	85	9	2020-06-22	SS SK	2022-01-25	SC, FS
MM-009	00631	M3+M4	7	16	2019-11-14	85.3333	62.3333	0.25x10^6	2019-10-30	4	120	123	113	57	12	38	29	18	106	8	2020-06-22	SS SK	2022-01-25	SC, FS
MM-009	00631	M3+M4	7	16	2019-11-14	85.3333	62.3333	0.25x10^6	2019-10-30	4	127	116	112	65	20	36	38	16	110	8	2020-06-22	SS SK	2022-01-25	SC, FS
MM-009	00631	M3+M4	7	16	2019-11-14	85.3333	62.3333	0.25x10^6	2019-10-30	6	148	110	110	70	16	34	33	15	110	5	2020-06-22	SS SK	2022-01-25	SC, FS
MM-009	00631	M3+M4	7	16	2019-11-14	85.3333	62.3333	0.25x10^6	2019-10-30	4											2020-06-22	SS SK	2022-01-25	SC, FS
MM-009	00631	M3+M4	7	16	2019-11-14	85.3333	62.3333	0.25x10^6	2019-10-30	4											2020-06-22	SS SK	2022-01-25	SC, FS
MM-009	00631	M3+M4	8	35	2019-12-03	84.6333	62	0.25x10^6	2019-10-30	6	108	105	79	41	19	34	29	19	81	3	2020-06-22	SS SK	2022-01-25	SC, FS
MM-009	00631	M3+M4	8	35	2019-12-03	84.6333	62	0.25x10^6	2019-10-30	5	99	99	87	43	13	36	26	16	109	2	2020-06-22	SS SK	2022-01-25	SC, FS
MM-009	00631	M3+M4	8	35	2019-12-03	84.6333	62	0.25x10^6	2019-10-30	5	91	101	84	45	14	27	30	16	106	6	2020-06-22	SS SK	2022-01-25	SC, FS
MM-009	00631	M3+M4	8	35	2019-12-03	84.6333	62	0.25x10^6	2019-10-30	3	101	105	87	44	14	33	32	13	111	4	2020-06-22	SS SK	2022-01-25	SC, FS
MM-009	00631	M3+M4	8	35	2019-12-03	84.6333	62	0.25x10^6	2019-10-30	4											2020-06-22	SS SK	2022-01-25	SC, FS
MM-009	00631	M3+M4	8	35	2019-12-03	84.6333	62	0.25x10^6	2019-10-30	6											2020-06-22	SS SK	2022-01-25	SC, FS
MM-009	00631	M3+M4	Post-Vaccination Leuk	49	2019-12-17	70.5667	122.167	0.25x10^6	2019-10-30												2020-06-22	SS SK	2022-01-25	SC, FS	QC Fail, cell quality/variability - leukapheresis prep using matrix tubes
MM-009	00631	M3+M4	Post-Vaccination Leuk	49	2019-12-17	70.5667	122.167	0.25x10^6	2019-10-30												2020-06-22	SS SK	2022-01-25	SC, FS	QC Fail, cell quality/variability - leukapheresis prep using matrix tubes
MM-009	00631	M3+M4	Post-Vaccination Leuk	49	2019-12-17	70.5667	122.167	0.25x10^6	2019-10-30												2020-06-22	SS SK	2022-01-25	SC, FS	QC Fail, cell quality/variability - leukapheresis prep using matrix tubes
MM-009	00631	M3+M4	Post-Vaccination Leuk	49	2019-12-17	70.5667	122.167	0.25x10^6	2019-10-30												2020-06-22	SS SK	2022-01-25	SC, FS	QC Fail, cell quality/variability - leukapheresis prep using matrix tubes
MM-009	00631	M3+M4	Post-Vaccination Leuk	49	2019-12-17	70.5667	122.167	0.25x10^6	2019-10-30												2020-06-22	SS SK	2022-01-25	SC, FS	QC Fail, cell quality/variability - leukapheresis prep using matrix tubes
MM-009	00631	M3+M4	Post-Vaccination Leuk	49	2019-12-17	70.5667	122.167	0.25x10^6	2019-10-30												2020-06-22	SS SK	2022-01-25	SC, FS	QC Fail, cell quality/variability - leukapheresis prep using matrix tubes
MM-009	00631	M3+M4	10	73	2020-01-10	82.9333	57.6667	0.25x10^6	2019-10-30	-	68	88	81	33	8	25	29	16	77	3	2020-06-22	SS SK	2022-01-25	SC, FS
MM-009	00631	M3+M4	10	73	2020-01-10	82.9333	57.6667	0.25x10^6	2019-10-30	-	74	84	85	28	12	24	23	15	114	3	2020-06-22	SS SK	2022-01-25	SC, FS
MM-009	00631	M3+M4	10	73	2020-01-10	82.9333	57.6667	0.25x10^6	2019-10-30	2	66	83	76	27	13	20	16	15	112	0	2020-06-22	SS SK	2022-01-25	SC, FS
MM-009	00631	M3+M4	10	73	2020-01-10	82.9333	57.6667	0.25x10^6	2019-10-30	7	67	69	83	33	11	25	20	15	113	1	2020-06-22	SS SK	2022-01-25	SC, FS
MM-009	00631	M3+M4	10	73	2020-01-10	82.9333	57.6667	0.25x10^6	2019-10-30	4											2020-06-22	SS SK	2022-01-25	SC, FS
MM-009	00631	M3+M4	10	73	2020-01-10	82.9333	57.6667	0.25x10^6	2019-10-30	5											2020-06-22	SS SK	2022-01-25	SC, FS
MM-010	00371	M3+M4	1	-38	2019-10-18	92.5333	89.5	0.25x10^6	2019-10-30	3	29	219	178	8	15	24	17	13	77	3	2020-06-19	SS SK	2022-01-25	SC, FS
MM-010	00371	M3+M4	1	-38	2019-10-18	92.5333	89.5	0.25x10^6	2019-10-30	3	34	215	157	9	17	22	14	18	70	4	2020-06-19	SS SK	2022-01-25	SC, FS
MM-010	00371	M3+M4	1	-38	2019-10-18	92.5333	89.5	0.25x10^6	2019-10-30	2	32	209	172	7	14	21	15	18	71	3	2020-06-19	SS SK	2022-01-25	SC, FS
MM-010	00371	M3+M4	1	-38	2019-10-18	92.5333	89.5	0.25x10^6	2019-10-30	3	34	209	168	6	17	21	13	17	72	2	2020-06-19	SS SK	2022-01-25	SC, FS
MM-010	00371	M3+M4	1	-38	2019-10-18	92.5333	89.5	0.25x10^6	2019-10-30	2											2020-06-19	SS SK	2022-01-25	SC, FS
MM-010	00371	M3+M4	1	-38	2019-10-18	92.5333	89.5	0.25x10^6	2019-10-30	1											2020-06-19	SS SK	2022-01-25	SC, FS
MM-010	00371	M3+M4	2	-24	2019-11-01	90.9667	93.1	0.25x10^6	2019-10-30	2	31	210	215	6	7	23	16	15	63	4	2020-06-19	SS SK	2022-01-25	SC, FS
MM-010	00371	M3+M4	2	-24	2019-11-01	90.9667	93.1	0.25x10^6	2019-10-30	2	33	209	207	6	7	18	15	17	64	4	2020-06-19	SS SK	2022-01-25	SC, FS
MM-010	00371	M3+M4	2	-24	2019-11-01	90.9667	93.1	0.25x10^6	2019-10-30	1	28	208	204	3	10	15	14	19	57	4	2020-06-19	SS SK	2022-01-25	SC, FS
MM-010	00371	M3+M4	2	-24	2019-11-01	90.9667	93.1	0.25x10^6	2019-10-30	1	24	194	203	3	9	15	15	15	63	2	2020-06-19	SS SK	2022-01-25	SC, FS
MM-010	00371	M3+M4	2	-24	2019-11-01	90.9667	93.1	0.25x10^6	2019-10-30	3											2020-06-19	SS SK	2022-01-25	SC, FS
MM-010	00371	M3+M4	2	-24	2019-11-01	90.9667	93.1	0.25x10^6	2019-10-30	1											2020-06-19	SS SK	2022-01-25	SC, FS
MM-010	00371	M3+M4	4	0	2019-11-25	90.3	83.6667	0.25x10^6	2019-10-30	3	27	195	206	4	25	37	18	20	71	4	2020-06-19	SS SK	2022-01-25	SC, FS
MM-010	00371	M3+M4	4	0	2019-11-25	90.3	83.6667	0.25x10^6	2019-10-30	2	30	199	202	6	18	38	20	28	77	4	2020-06-19	SS SK	2022-01-25	SC, FS
MM-010	00371	M3+M4	4	0	2019-11-25	90.3	83.6667	0.25x10^6	2019-10-30	2	32	194	190	7	19	31	21	25	71	5	2020-06-19	SS SK	2022-01-25	SC, FS
MM-010	00371	M3+M4	4	0	2019-11-25	90.3	83.6667	0.25x10^6	2019-10-30	3	34	204	200	7	19	37	19	25	71	5	2020-06-19	SS SK	2022-01-25	SC, FS
MM-010	00371	M3+M4	4	0	2019-11-25	90.3	83.6667	0.25x10^6	2019-10-30	3											2020-06-19	SS SK	2022-01-25	SC, FS
MM-010	00371	M3+M4	4	0	2019-11-25	90.3	83.6667	0.25x10^6	2019-10-30	1											2020-06-19	SS SK	2022-01-25	SC, FS
MM-010	00371	M3+M4	6	7	2019-12-02	89.1	83.8333	0.25x10^6	2019-10-30	2	208	689	634	40	97	167	166	78	107	11	2020-06-19	SS SK	2022-01-25	SC, FS
MM-010	00371	M3+M4	6	7	2019-12-02	89.1	83.8333	0.25x10^6	2019-10-30	2	212	680	613	40	91	157	129	73	92	8	2020-06-19	SS SK	2022-01-25	SC, FS
MM-010	00371	M3+M4	6	7	2019-12-02	89.1	83.8333	0.25x10^6	2019-10-30	2	226	681	624	33	94	157	168	81	113	9	2020-06-19	SS SK	2022-01-25	SC, FS
MM-010	00371	M3+M4	6	7	2019-12-02	89.1	83.8333	0.25x10^6	2019-10-30	4	240	689	639	43	91	154	158	80	103	5	2020-06-19	SS SK	2022-01-25	SC, FS
MM-010	00371	M3+M4	6	7	2019-12-02	89.1	83.8333	0.25x10^6	2019-10-30	4											2020-06-19	SS SK	2022-01-25	SC, FS
MM-010	00371	M3+M4	6	7	2019-12-02	89.1	83.8333	0.25x10^6	2019-10-30	4											2020-06-19	SS SK	2022-01-25	SC, FS
MM-010	00371	M3+M4	7	16	2019-12-11	93.9667	78.2367	0.25x10^6	2019-10-30	3	85	533	492	23	64	74	46	39	48	5	2020-06-19	SS SK	2022-01-25	SC, FS
MM-010	00371	M3+M4	7	16	2019-12-11	93.9667	78.2367	0.25x10^6	2019-10-30	3	117	508	509	25	67	69	48	37	50	6	2020-06-19	SS SK	2022-01-25	SC, FS
MM-010	00371	M3+M4	7	16	2019-12-11	93.9667	78.2367	0.25x10^6	2019-10-30	3	123	519	511	24	63	73	52	39	38	3	2020-06-19	SS SK	2022-01-25	SC, FS
MM-010	00371	M3+M4	7	16	2019-12-11	93.9667	78.2367	0.25x10^6	2019-10-30	3	127	528	491	18	57	79	55	23	42	6	2020-06-19	SS SK	2022-01-25	SC, FS
MM-010	00371	M3+M4	7	16	2019-12-11	93.9667	78.2367	0.25x10^6	2019-10-30	3											2020-06-19	SS SK	2022-01-25	SC, FS
MM-010	00371	M3+M4	7	16	2019-12-11	93.9667	78.2367	0.25x10^6	2019-10-30	2											2020-06-19	SS SK	2022-01-25	SC, FS
MM-010	00371	M3+M4	Post-Vaccination Leuk	24	2019-12-19	82.8	52.47	0.25x10^6	2019-10-30												2020-06-19	SS SK	2022-01-25	SC, FS	QC Fail, cell quality/variability - leukapheresis prep
MM-010	00371	M3+M4	Post-Vaccination Leuk	24	2019-12-19	82.8	52.47	0.25x10^6	2019-10-30												2020-06-19	SS SK	2022-01-25	SC, FS	QC Fail, cell quality/variability - leukapheresis prep
MM-010	00371	M3+M4	Post-Vaccination Leuk	24	2019-12-19	82.8	52.47	0.25x10^6	2019-10-30												2020-06-19	SS SK	2022-01-25	SC, FS	QC Fail, cell quality/variability - leukapheresis prep
MM-010	00371	M3+M4	Post-Vaccination Leuk	24	2019-12-19	82.8	52.47	0.25x10^6	2019-10-30												2020-06-19	SS SK	2022-01-25	SC, FS	QC Fail, cell quality/variability - leukapheresis prep
MM-010	00371	M3+M4	Post-Vaccination Leuk	24	2019-12-19	82.8	52.47	0.25x10^6	2019-10-30												2020-06-19	SS SK	2022-01-25	SC, FS	QC Fail, cell quality/variability - leukapheresis prep
MM-010	00371	M3+M4	Post-Vaccination Leuk	24	2019-12-19	82.8	52.47	0.25x10^6	2019-10-30												2020-06-19	SS SK	2022-01-25	SC, FS	QC Fail, cell quality/variability - leukapheresis prep
MM-010	00371	M3+M4	9	49	2020-01-13	89.0333	48.2778	0.25x10^6	2019-10-30	5	95	536	523	29	49	59	57	46	81	6	2020-06-19	SS SK	2022-01-25	SC, FS
MM-010	00371	M3+M4	9	49	2020-01-13	89.0333	48.2778	0.25x10^6	2019-10-30	4	95	541	521	31	48	47	61	45	82	5	2020-06-19	SS SK	2022-01-25	SC, FS
MM-010	00371	M3+M4	9	49	2020-01-13	89.0333	48.2778	0.25x10^6	2019-10-30	3	98	531	527	39	56	67	65	62	85	6	2020-06-19	SS SK	2022-01-25	SC, FS
MM-010	00371	M3+M4	9	49	2020-01-13	89.0333	48.2778	0.25x10^6	2019-10-30	1	99	537	528	37	50	68	63	58	89	9	2020-06-19	SS SK	2022-01-25	SC, FS
MM-010	00371	M3+M4	9	49	2020-01-13	89.0333	48.2778	0.25x10^6	2019-10-30	2											2020-06-19	SS SK	2022-01-25	SC, FS
MM-010	00371	M3+M4	9	49	2020-01-13	89.0333	48.2778	0.25x10^6	2019-10-30	2											2020-06-19	SS SK	2022-01-25	SC, FS
MM-010	00371	M3+M4	10	70	2020-02-03	83.4333	59.5	0.25x10^6	2019-10-30	2	63	399	399	22	29	58	46	30	67	5	2020-06-19	SS SK	2022-01-25	SC, FS
MM-010	00371	M3+M4	10	70	2020-02-03	83.4333	59.5	0.25x10^6	2019-10-30	6	67	389	393	21	30	53	43	41	87	6	2020-06-19	SS SK	2022-01-25	SC, FS
MM-010	00371	M3+M4	10	70	2020-02-03	83.4333	59.5	0.25x10^6	2019-10-30	4	68	386	395	20	29	48	58	29	83	3	2020-06-19	SS SK	2022-01-25	SC, FS
MM-010	00371	M3+M4	10	70	2020-02-03	83.4333	59.5	0.25x10^6	2019-10-30	2	66	377	381	24	19	52	57	45	61	1	2020-06-19	SS SK	2022-01-25	SC, FS
MM-010	00371	M3+M4	10	70	2020-02-03	83.4333	59.5	0.25x10^6	2019-10-30	3											2020-06-19	SS SK	2022-01-25	SC, FS
MM-010	00371	M3+M4	10	70	2020-02-03	83.4333	59.5	0.25x10^6	2019-10-30	3											2020-06-19	SS SK	2022-01-25	SC, FS
MM-011	01262	M4	1	-32	2019-11-01	91.2333	87.5	0.25x10^6	2019-10-30	0	41	67	40	20	1	4	3	46	48	0	2020-06-16	SS SK	2022-01-25	SC, FS
MM-011	01262	M4	1	-32	2019-11-01	91.2333	87.5	0.25x10^6	2019-10-30	1	38	63	48	25	1	3	9	43	49	0	2020-06-16	SS SK	2022-01-25	SC, FS
MM-011	01262	M4	1	-32	2019-11-01	91.2333	87.5	0.25x10^6	2019-10-30	0	46	61	45	24	0	3	4	37	52	0	2020-06-16	SS SK	2022-01-25	SC, FS
MM-011	01262	M4	1	-32	2019-11-01	91.2333	87.5	0.25x10^6	2019-10-30	0	48	54	48	20	0	5	8	49	43	0	2020-06-16	SS SK	2022-01-25	SC, FS
MM-011	01262	M4	1	-32	2019-11-01	91.2333	87.5	0.25x10^6	2019-10-30	0											2020-06-16	SS SK	2022-01-25	SC, FS
MM-011	01262	M4	1	-32	2019-11-01	91.2333	87.5	0.25x10^6	2019-10-30	0											2020-06-16	SS SK	2022-01-25	SC, FS
MM-011	01262	M4	2	-20	2019-11-13	92.2333	75.775	0.25x10^6	2019-10-30	0	26	44	33	23	0	4	7	41	46	11	2020-06-16	SS SK	2022-01-25	SC, FS
MM-011	01262	M4	2	-20	2019-11-13	92.2333	75.775	0.25x10^6	2019-10-30	0	30	40	35	27	0	3	6	42	44	19	2020-06-16	SS SK	2022-01-25	SC, FS
MM-011	01262	M4	2	-20	2019-11-13	92.2333	75.775	0.25x10^6	2019-10-30	0	33	42	33	28	1	3	5	40	34	6	2020-06-16	SS SK	2022-01-25	SC, FS
MM-011	01262	M4	2	-20	2019-11-13	92.2333	75.775	0.25x10^6	2019-10-30	0	33	41	31	22	1	8	4	46	52	12	2020-06-16	SS SK	2022-01-25	SC, FS
MM-011	01262	M4	2	-20	2019-11-13	92.2333	75.775	0.25x10^6	2019-10-30	0											2020-06-16	SS SK	2022-01-25	SC, FS
MM-011	01262	M4	2	-20	2019-11-13	92.2333	75.775	0.25x10^6	2019-10-30	2											2020-06-16	SS SK	2022-01-25	SC, FS
MM-011	01262	M4	4	0	2019-12-03	94.8667	95	0.25x10^6	2019-10-30	2	34	40	35	30	0	1	8	31	29	0	2020-06-16	SS SK	2022-01-25	SC, FS
MM-011	01262	M4	4	0	2019-12-03	94.8667	95	0.25x10^6	2019-10-30	1	38	36	34	20	1	4	6	40	37	0	2020-06-16	SS SK	2022-01-25	SC, FS
MM-011	01262	M4	4	0	2019-12-03	94.8667	95	0.25x10^6	2019-10-30	0	32	35	42	32	0	4	4	37	37	0	2020-06-16	SS SK	2022-01-25	SC, FS
MM-011	01262	M4	4	0	2019-12-03	94.8667	95	0.25x10^6	2019-10-30	0	42	33	30	26	1	4	7	37	38	1	2020-06-16	SS SK	2022-01-25	SC, FS
MM-011	01262	M4	4	0	2019-12-03	94.8667	95	0.25x10^6	2019-10-30	2											2020-06-16	SS SK	2022-01-25	SC, FS
MM-011	01262	M4	4	0	2019-12-03	94.8667	95	0.25x10^6	2019-10-30	0											2020-06-16	SS SK	2022-01-25	SC, FS
MM-011	01262	M4	6	7	2019-12-10	86.7	74.8333	0.25x10^6	2019-10-30	1	80	107	77	41	1	8	23	34	31	21	2020-06-16	SS SK	2022-01-25	SC, FS
MM-011	01262	M4	6	7	2019-12-10	86.7	74.8333	0.25x10^6	2019-10-30	2	72	100	74	33	3	10	18	32	35	24	2020-06-16	SS SK	2022-01-25	SC, FS
MM-011	01262	M4	6	7	2019-12-10	86.7	74.8333	0.25x10^6	2019-10-30	0	84	98	79	40	1	7	12	38	42	23	2020-06-16	SS SK	2022-01-25	SC, FS
MM-011	01262	M4	6	7	2019-12-10	86.7	74.8333	0.25x10^6	2019-10-30	0	74	105	77	42	3	10	22	30	40	14	2020-06-16	SS SK	2022-01-25	SC, FS
MM-011	01262	M4	6	7	2019-12-10	86.7	74.8333	0.25x10^6	2019-10-30	0											2020-06-16	SS SK	2022-01-25	SC, FS
MM-011	01262	M4	6	7	2019-12-10	86.7	74.8333	0.25x10^6	2019-10-30	1											2020-06-16	SS SK	2022-01-25	SC, FS
MM-011	01262	M4	7	15	2019-12-18	89.7333	89.8333	0.25x10^6	2019-10-30	2	110	145	83	75	5	19	28	33	43	0	2020-06-16	SS SK	2022-01-25	SC, FS
MM-011	01262	M4	7	15	2019-12-18	89.7333	89.8333	0.25x10^6	2019-10-30	0	98	143	92	82	2	13	38	46	45	2	2020-06-16	SS SK	2022-01-25	SC, FS
MM-011	01262	M4	7	15	2019-12-18	89.7333	89.8333	0.25x10^6	2019-10-30	2	111	155	80	81	3	21	33	39	44	0	2020-06-16	SS SK	2022-01-25	SC, FS
MM-011	01262	M4	7	15	2019-12-18	89.7333	89.8333	0.25x10^6	2019-10-30	0	95	144	85	82	7	13	36	42	41	1	2020-06-16	SS SK	2022-01-25	SC, FS
MM-011	01262	M4	7	15	2019-12-18	89.7333	89.8333	0.25x10^6	2019-10-30	0											2020-06-16	SS SK	2022-01-25	SC, FS
MM-011	01262	M4	7	15	2019-12-18	89.7333	89.8333	0.25x10^6	2019-10-30	0											2020-06-16	SS SK	2022-01-25	SC, FS
MM-011	01262	M4	8	31	2020-01-03	90.5333	74.58	0.25x10^6	2019-10-30	0	146	184	101	137	4	17	26	39	45	0	2020-06-16	SS SK	2022-01-25	SC, FS
MM-011	01262	M4	8	31	2020-01-03	90.5333	74.58	0.25x10^6	2019-10-30	2	146	170	100	131	1	20	27	31	38	0	2020-06-16	SS SK	2022-01-25	SC, FS
MM-011	01262	M4	8	31	2020-01-03	90.5333	74.58	0.25x10^6	2019-10-30	0	152	171	99	128	4	23	26	47	37	1	2020-06-16	SS SK	2022-01-25	SC, FS
MM-011	01262	M4	8	31	2020-01-03	90.5333	74.58	0.25x10^6	2019-10-30	1	142	182	105	131	4	22	28	37	41	0	2020-06-16	SS SK	2022-01-25	SC, FS
MM-011	01262	M4	8	31	2020-01-03	90.5333	74.58	0.25x10^6	2019-10-30	0											2020-06-16	SS SK	2022-01-25	SC, FS
MM-011	01262	M4	8	31	2020-01-03	90.5333	74.58	0.25x10^6	2019-10-30	0											2020-06-16	SS SK	2022-01-25	SC, FS
MM-011	01262	M4	9	56	2020-01-28	90.6	79.3833	0.25x10^6	2019-10-30	2	108	123	77	82	4	10	22	30	38	2	2020-06-16	SS SK	2022-01-25	SC, FS
MM-011	01262	M4	9	56	2020-01-28	90.6	79.3833	0.25x10^6	2019-10-30	1	101	117	70	88	3	9	26	31	31	2	2020-06-16	SS SK	2022-01-25	SC, FS
MM-011	01262	M4	9	56	2020-01-28	90.6	79.3833	0.25x10^6	2019-10-30	0	96	121	71	84	5	12	25	28	36	0	2020-06-16	SS SK	2022-01-25	SC, FS
MM-011	01262	M4	9	56	2020-01-28	90.6	79.3833	0.25x10^6	2019-10-30	0	99	116	71	88	2	14	18	31	28	1	2020-06-16	SS SK	2022-01-25	SC, FS
MM-011	01262	M4	9	56	2020-01-28	90.6	79.3833	0.25x10^6	2019-10-30	2											2020-06-16	SS SK	2022-01-25	SC, FS
MM-011	01262	M4	9	56	2020-01-28	90.6	79.3833	0.25x10^6	2019-10-30	3											2020-06-16	SS SK	2022-01-25	SC, FS
MM-011	01262	M4	10	64	2020-02-05	92.1667	63.5	0.25x10^6	2019-10-30	0	105	113	73	92	1	15	25	35	38	0	2020-06-16	SS SK	2022-01-25	SC, FS
MM-011	01262	M4	10	64	2020-02-05	92.1667	63.5	0.25x10^6	2019-10-30	0	108	120	68	96	5	17	26	30	33	1	2020-06-16	SS SK	2022-01-25	SC, FS
MM-011	01262	M4	10	64	2020-02-05	92.1667	63.5	0.25x10^6	2019-10-30	0	104	113	65	93	3	14	24	34	35	0	2020-06-16	SS SK	2022-01-25	SC, FS
MM-011	01262	M4	10	64	2020-02-05	92.1667	63.5	0.25x10^6	2019-10-30	0	105	115	68	94	3	11	24	36	33	0	2020-06-16	SS SK	2022-01-25	SC, FS
MM-011	01262	M4	10	64	2020-02-05	92.1667	63.5	0.25x10^6	2019-10-30	1											2020-06-16	SS SK	2022-01-25	SC, FS
MM-011	01262	M4	10	64	2020-02-05	92.1667	63.5	0.25x10^6	2019-10-30	2											2020-06-16	SS SK	2022-01-25	SC, FS
MM-012	01264	M4	1	-56	2019-12-02	87.0667	74.8333	0.25x10^6	2019-10-30												2020-06-03	SS SK	2022-02-07	SC, FS	QC fail, assay repeated, discordant results observed
MM-012	01264	M4	1	-56	2019-12-02	87.0667	74.8333	0.25x10^6	2019-10-30												2020-06-03	SS SK	2022-02-07	SC, FS	QC fail, assay repeated, discordant results observed
MM-012	01264	M4	1	-56	2019-12-02	87.0667	74.8333	0.25x10^6	2019-10-30												2020-06-03	SS SK	2022-02-07	SC, FS	QC fail, assay repeated, discordant results observed
MM-012	01264	M4	1	-56	2019-12-02	87.0667	74.8333	0.25x10^6	2019-10-30												2020-06-03	SS SK	2022-02-07	SC, FS	QC fail, assay repeated, discordant results observed
MM-012	01264	M4	1	-56	2019-12-02	87.0667	74.8333	0.25x10^6	2019-10-30												2020-06-03	SS SK	2022-02-07	SC, FS	QC fail, assay repeated, discordant results observed
MM-012	01264	M4	1	-56	2019-12-02	87.0667	74.8333	0.25x10^6	2019-10-30												2020-06-03	SS SK	2022-02-07	SC, FS	QC fail, assay repeated, discordant results observed
MM-012	01264	M4	2	-41	2019-12-17	88.2667	61.8333	0.25x10^6	2019-10-30	1	232	65	94	23	5	6	155	69	47	1	2020-06-03	SS SK	2022-02-07	SC, FS
MM-012	01264	M4	2	-41	2019-12-17	88.2667	61.8333	0.25x10^6	2019-10-30	8	229	62	90	25	4	6	161	63	47	4	2020-06-03	SS SK	2022-02-07	SC, FS
MM-012	01264	M4	2	-41	2019-12-17	88.2667	61.8333	0.25x10^6	2019-10-30	3	222	70	83	20	7	9	154	75	46	5	2020-06-03	SS SK	2022-02-07	SC, FS
MM-012	01264	M4	2	-41	2019-12-17	88.2667	61.8333	0.25x10^6	2019-10-30	2	228	42	80	28	3	10	147	84	41	4	2020-06-03	SS SK	2022-02-07	SC, FS
MM-012	01264	M4	2	-41	2019-12-17	88.2667	61.8333	0.25x10^6	2019-10-30	1											2020-06-03	SS SK	2022-02-07	SC, FS
MM-012	01264	M4	2	-41	2019-12-17	88.2667	61.8333	0.25x10^6	2019-10-30	5											2020-06-03	SS SK	2022-02-07	SC, FS
MM-012	01264	M4	4	0	2020-01-27	91.4333	104.667	0.25x10^6	2019-10-30	2	182	36	67	13	6	4	140	55	39	1	2020-06-03	SS SK	2022-02-07	SC, FS
MM-012	01264	M4	4	0	2020-01-27	91.4333	104.667	0.25x10^6	2019-10-30	1	189	56	67	15	4	5	138	58	35	0	2020-06-03	SS SK	2022-02-07	SC, FS
MM-012	01264	M4	4	0	2020-01-27	91.4333	104.667	0.25x10^6	2019-10-30	1	203	52	72	17	5	4	121	61	32	1	2020-06-03	SS SK	2022-02-07	SC, FS
MM-012	01264	M4	4	0	2020-01-27	91.4333	104.667	0.25x10^6	2019-10-30	3	178	51	59	22	6	7	135	64	35	0	2020-06-03	SS SK	2022-02-07	SC, FS
MM-012	01264	M4	4	0	2020-01-27	91.4333	104.667	0.25x10^6	2019-10-30	0											2020-06-03	SS SK	2022-02-07	SC, FS
MM-012	01264	M4	4	0	2020-01-27	91.4333	104.667	0.25x10^6	2019-10-30	2											2020-06-03	SS SK	2022-02-07	SC, FS
MM-012	01264	M4	6	7	2020-02-03	86.3	70.5	0.25x10^6	2019-10-30	1	205	117	100	38	24	21	119	46	33	4	2020-06-03	SS SK	2022-02-07	SC, FS
MM-012	01264	M4	6	7	2020-02-03	86.3	70.5	0.25x10^6	2019-10-30	1	208	115	95	43	23	31	120	51	25	2	2020-06-03	SS SK	2022-02-07	SC, FS
MM-012	01264	M4	6	7	2020-02-03	86.3	70.5	0.25x10^6	2019-10-30	3	213	117	98	49	19	29	117	61	39	0	2020-06-03	SS SK	2022-02-07	SC, FS
MM-012	01264	M4	6	7	2020-02-03	86.3	70.5	0.25x10^6	2019-10-30	3	210	133	88	47	19	31	116	53	31	4	2020-06-03	SS SK	2022-02-07	SC, FS
MM-012	01264	M4	6	7	2020-02-03	86.3	70.5	0.25x10^6	2019-10-30	1											2020-06-03	SS SK	2022-02-07	SC, FS
MM-012	01264	M4	6	7	2020-02-03	86.3	70.5	0.25x10^6	2019-10-30	2											2020-06-03	SS SK	2022-02-07	SC, FS
MM-012	01264	M4	7	16	2020-02-12	87.5333	78	0.25x10^6	2019-10-30	3	262	232	168	68	67	98	136	60	31	1	2020-06-03	SS SK	2022-02-07	SC, FS
MM-012	01264	M4	7	16	2020-02-12	87.5333	78	0.25x10^6	2019-10-30	1	265	230	159	76	61	97	145	54	34	2	2020-06-03	SS SK	2022-02-07	SC, FS
MM-012	01264	M4	7	16	2020-02-12	87.5333	78	0.25x10^6	2019-10-30	3	260	226	176	81	65	95	146	65	25	5	2020-06-03	SS SK	2022-02-07	SC, FS
MM-012	01264	M4	7	16	2020-02-12	87.5333	78	0.25x10^6	2019-10-30	0	257	223	173	74	57	107	138	63	32	2	2020-06-03	SS SK	2022-02-07	SC, FS
MM-012	01264	M4	7	16	2020-02-12	87.5333	78	0.25x10^6	2019-10-30	1											2020-06-03	SS SK	2022-02-07	SC, FS
MM-012	01264	M4	7	16	2020-02-12	87.5333	78	0.25x10^6	2019-10-30	2											2020-06-03	SS SK	2022-02-07	SC, FS
MM-012	01264	M4	Post-Vaccination Leuk	31	2020-02-27	88.9	88	0.25x10^6	2019-10-30	1	234	218	154	69	57	78	110	56	35	2	2020-06-03	SS SK	2022-02-07	SC, FS
MM-012	01264	M4	Post-Vaccination Leuk	31	2020-02-27	88.9	88	0.25x10^6	2019-10-30	6	241	228	146	63	56	66	109	57	37	5	2020-06-03	SS SK	2022-02-07	SC, FS
MM-012	01264	M4	Post-Vaccination Leuk	31	2020-02-27	88.9	88	0.25x10^6	2019-10-30	3	243	213	143	67	56	79	114	54	29	4	2020-06-03	SS SK	2022-02-07	SC, FS
MM-012	01264	M4	Post-Vaccination Leuk	31	2020-02-27	88.9	88	0.25x10^6	2019-10-30	2	243	218	144	68	57	76	109	51	28	2	2020-06-03	SS SK	2022-02-07	SC, FS
MM-012	01264	M4	Post-Vaccination Leuk	31	2020-02-27	88.9	88	0.25x10^6	2019-10-30	3											2020-06-03	SS SK	2022-02-07	SC, FS
MM-012	01264	M4	Post-Vaccination Leuk	31	2020-02-27	88.9	88	0.25x10^6	2019-10-30	3											2020-06-03	SS SK	2022-02-07	SC, FS
MM-012	01264	M4	9	49	2020-03-16	90.9667	92.3333	0.25x10^6	2019-10-30	1	296	207	181	58	44	60	141	83	38	1	2020-06-03	SS SK	2022-02-07	SC, FS
MM-012	01264	M4	9	49	2020-03-16	90.9667	92.3333	0.25x10^6	2019-10-30	2	298	201	178	57	43	62	138	95	43	0	2020-06-03	SS SK	2022-02-07	SC, FS
MM-012	01264	M4	9	49	2020-03-16	90.9667	92.3333	0.25x10^6	2019-10-30	3	314	200	178	59	35	57	149	80	40	0	2020-06-03	SS SK	2022-02-07	SC, FS
MM-012	01264	M4	9	49	2020-03-16	90.9667	92.3333	0.25x10^6	2019-10-30	3	283	202	176	66	37	64	144	87	41	1	2020-06-03	SS SK	2022-02-07	SC, FS
MM-012	01264	M4	9	49	2020-03-16	90.9667	92.3333	0.25x10^6	2019-10-30	1											2020-06-03	SS SK	2022-02-07	SC, FS
MM-012	01264	M4	9	49	2020-03-16	90.9667	92.3333	0.25x10^6	2019-10-30	2											2020-06-03	SS SK	2022-02-07	SC, FS
MM-012	01264	M4	10	64	2020-03-31	93.4333	63.1667	0.25x10^6	2019-10-30	6	217	145	163	68	48	50	130	65	34	2	2020-06-03	SS SK	2022-02-07	SC, FS
MM-012	01264	M4	10	64	2020-03-31	93.4333	63.1667	0.25x10^6	2019-10-30	5	233	140	155	64	43	59	124	75	32	3	2020-06-03	SS SK	2022-02-07	SC, FS
MM-012	01264	M4	10	64	2020-03-31	93.4333	63.1667	0.25x10^6	2019-10-30	3	222	142	149	68	41	58	138	73	39	0	2020-06-03	SS SK	2022-02-07	SC, FS
MM-012	01264	M4	10	64	2020-03-31	93.4333	63.1667	0.25x10^6	2019-10-30	2	229	146	155	69	43	51	122	75	39	6	2020-06-03	SS SK	2022-02-07	SC, FS
MM-012	01264	M4	10	64	2020-03-31	93.4333	63.1667	0.25x10^6	2019-10-30	4											2020-06-03	SS SK	2022-02-07	SC, FS
MM-012	01264	M4	10	64	2020-03-31	93.4333	63.1667	0.25x10^6	2019-10-30	2											2020-06-03	SS SK	2022-02-07	SC, FS
MM-014	01270	Placebo	1	-33	2020-01-22	91.4	65.1667	0.25x10^6	2019-10-30	1	10	12	15	7	2	6	2	5	34	1	2020-06-10	SS SK	2022-01-25	SC, FS
MM-014	01270	Placebo	1	-33	2020-01-22	91.4	65.1667	0.25x10^6	2019-10-30	1	12	17	13	4	1	0	4	9	28	2	2020-06-10	SS SK	2022-01-25	SC, FS
MM-014	01270	Placebo	1	-33	2020-01-22	91.4	65.1667	0.25x10^6	2019-10-30	0	11	14	18	3	2	1	4	13	31	0	2020-06-10	SS SK	2022-01-25	SC, FS
MM-014	01270	Placebo	1	-33	2020-01-22	91.4	65.1667	0.25x10^6	2019-10-30	0	10	10	12	3	0	7	5	8	27	0	2020-06-10	SS SK	2022-01-25	SC, FS
MM-014	01270	Placebo	1	-33	2020-01-22	91.4	65.1667	0.25x10^6	2019-10-30	0											2020-06-10	SS SK	2022-01-25	SC, FS
MM-014	01270	Placebo	1	-33	2020-01-22	91.4	65.1667	0.25x10^6	2019-10-30	0											2020-06-10	SS SK	2022-01-25	SC, FS
MM-014	01270	Placebo	2	-20	2020-02-04	77.3	68.6	0.25x10^6	2019-10-30	2	15	18	12	13	0	5	2	3	30	1	2020-06-10	SS SK	2022-01-25	SC, FS
MM-014	01270	Placebo	2	-20	2020-02-04	77.3	68.6	0.25x10^6	2019-10-30	1	14	10	13	4	2	5	3	12	27	0	2020-06-10	SS SK	2022-01-25	SC, FS
MM-014	01270	Placebo	2	-20	2020-02-04	77.3	68.6	0.25x10^6	2019-10-30	0	17	17	13	8	3	6	1	9	31	2	2020-06-10	SS SK	2022-01-25	SC, FS
MM-014	01270	Placebo	2	-20	2020-02-04	77.3	68.6	0.25x10^6	2019-10-30	0	12	16	6	5	4	0	4	8	29	1	2020-06-10	SS SK	2022-01-25	SC, FS
MM-014	01270	Placebo	2	-20	2020-02-04	77.3	68.6	0.25x10^6	2019-10-30	1											2020-06-10	SS SK	2022-01-25	SC, FS
MM-014	01270	Placebo	2	-20	2020-02-04	77.3	68.6	0.25x10^6	2019-10-30	1											2020-06-10	SS SK	2022-01-25	SC, FS
MM-014	01270	Placebo	4	0	2020-02-24	90.2667	95.5	0.25x10^6	2019-10-30	2	17	8	14	6	2	3	3	9	26	2	2020-06-10	SS SK	2022-01-25	SC, FS
MM-014	01270	Placebo	4	0	2020-02-24	90.2667	95.5	0.25x10^6	2019-10-30	3	10	12	14	5	2	4	2	12	21	1	2020-06-10	SS SK	2022-01-25	SC, FS
MM-014	01270	Placebo	4	0	2020-02-24	90.2667	95.5	0.25x10^6	2019-10-30	1	13	9	11	6	0	1	2	10	25	1	2020-06-10	SS SK	2022-01-25	SC, FS
MM-014	01270	Placebo	4	0	2020-02-24	90.2667	95.5	0.25x10^6	2019-10-30	2	11	8	14	7	0	2	1	9	25	2	2020-06-10	SS SK	2022-01-25	SC, FS
MM-014	01270	Placebo	4	0	2020-02-24	90.2667	95.5	0.25x10^6	2019-10-30	1											2020-06-10	SS SK	2022-01-25	SC, FS
MM-014	01270	Placebo	4	0	2020-02-24	90.2667	95.5	0.25x10^6	2019-10-30	3											2020-06-10	SS SK	2022-01-25	SC, FS
MM-014	01270	Placebo	6	7	2020-03-02	89.1	71.5	0.25x10^6	2019-10-30	3	16	11	17	6	1	3	8	13	40	5	2020-06-10	SS SK	2022-01-25	SC, FS
MM-014	01270	Placebo	6	7	2020-03-02	89.1	71.5	0.25x10^6	2019-10-30	1	14	17	12	3	2	6	3	10	42	1	2020-06-10	SS SK	2022-01-25	SC, FS
MM-014	01270	Placebo	6	7	2020-03-02	89.1	71.5	0.25x10^6	2019-10-30	3	15	13	17	6	2	4	7	22	28	2	2020-06-10	SS SK	2022-01-25	SC, FS
MM-014	01270	Placebo	6	7	2020-03-02	89.1	71.5	0.25x10^6	2019-10-30	2	14	18	17	7	2	3	3	10	34	5	2020-06-10	SS SK	2022-01-25	SC, FS
MM-014	01270	Placebo	6	7	2020-03-02	89.1	71.5	0.25x10^6	2019-10-30	3											2020-06-10	SS SK	2022-01-25	SC, FS
MM-014	01270	Placebo	6	7	2020-03-02	89.1	71.5	0.25x10^6	2019-10-30	3											2020-06-10	SS SK	2022-01-25	SC, FS
MM-014	01270	Placebo	7	16	2020-03-11	93.8667	89.18	0.25x10^6	2019-10-30	2	11	11	11	5	0	0	4	8	32	0	2020-06-10	SS SK	2022-01-25	SC, FS
MM-014	01270	Placebo	7	16	2020-03-11	93.8667	89.18	0.25x10^6	2019-10-30	1	10	7	8	3	1	2	1	5	26	3	2020-06-10	SS SK	2022-01-25	SC, FS
MM-014	01270	Placebo	7	16	2020-03-11	93.8667	89.18	0.25x10^6	2019-10-30	3	9	17	13	6	3	2	0	8	26	2	2020-06-10	SS SK	2022-01-25	SC, FS
MM-014	01270	Placebo	7	16	2020-03-11	93.8667	89.18	0.25x10^6	2019-10-30	4	11	14	9	5	0	4	2	10	26	2	2020-06-10	SS SK	2022-01-25	SC, FS
MM-014	01270	Placebo	7	16	2020-03-11	93.8667	89.18	0.25x10^6	2019-10-30	0											2020-06-10	SS SK	2022-01-25	SC, FS
MM-014	01270	Placebo	7	16	2020-03-11	93.8667	89.18	0.25x10^6	2019-10-30	0											2020-06-10	SS SK	2022-01-25	SC, FS
MM-014	01270	Placebo	Post-Vaccination Leuk	24	2020-03-19	91.5667	77.22	0.25x10^6	2019-10-30	1	11	13	13	5	1	2	6	6	27	2	2020-06-10	SS SK	2022-01-25	SC, FS
MM-014	01270	Placebo	Post-Vaccination Leuk	24	2020-03-19	91.5667	77.22	0.25x10^6	2019-10-30	2	13	10	14	8	1	1	1	9	25	4	2020-06-10	SS SK	2022-01-25	SC, FS
MM-014	01270	Placebo	Post-Vaccination Leuk	24	2020-03-19	91.5667	77.22	0.25x10^6	2019-10-30	1	10	11	13	8	1	2	4	12	18	1	2020-06-10	SS SK	2022-01-25	SC, FS
MM-014	01270	Placebo	Post-Vaccination Leuk	24	2020-03-19	91.5667	77.22	0.25x10^6	2019-10-30	3	16	13	12	6	1	1	3	9	27	3	2020-06-10	SS SK	2022-01-25	SC, FS
MM-014	01270	Placebo	Post-Vaccination Leuk	24	2020-03-19	91.5667	77.22	0.25x10^6	2019-10-30	2											2020-06-10	SS SK	2022-01-25	SC, FS
MM-014	01270	Placebo	Post-Vaccination Leuk	24	2020-03-19	91.5667	77.22	0.25x10^6	2019-10-30	3											2020-06-10	SS SK	2022-01-25	SC, FS
MM-014	01270	Placebo	9	52	2020-04-16	92.8667	104.867	0.25x10^6	2019-10-30	1	4	6	8	4	2	2	1	3	35	2	2020-06-10	SS SK	2022-01-25	SC, FS
MM-014	01270	Placebo	9	52	2020-04-16	92.8667	104.867	0.25x10^6	2019-10-30	2	4	4	7	2	1	3	5	3	35	11	2020-06-10	SS SK	2022-01-25	SC, FS
MM-014	01270	Placebo	9	52	2020-04-16	92.8667	104.867	0.25x10^6	2019-10-30	2	7	8	7	5	2	4	4	12	26	12	2020-06-10	SS SK	2022-01-25	SC, FS
MM-014	01270	Placebo	9	52	2020-04-16	92.8667	104.867	0.25x10^6	2019-10-30	3	6	4	5	6	1	4	3	5	35	4	2020-06-10	SS SK	2022-01-25	SC, FS
MM-014	01270	Placebo	9	52	2020-04-16	92.8667	104.867	0.25x10^6	2019-10-30	3											2020-06-10	SS SK	2022-01-25	SC, FS
MM-014	01270	Placebo	9	52	2020-04-16	92.8667	104.867	0.25x10^6	2019-10-30	3											2020-06-10	SS SK	2022-01-25	SC, FS
MM-014	01270	Placebo	10	78	2020-05-12	84.8667	68.6667	0.25x10^6	2019-10-30	1	14	6	12	2	1	2	4	8	14	2	2020-06-10	SS SK	2022-01-25	SC, FS
MM-014	01270	Placebo	10	78	2020-05-12	84.8667	68.6667	0.25x10^6	2019-10-30	1	9	9	13	3	0	3	2	9	12	1	2020-06-10	SS SK	2022-01-25	SC, FS
MM-014	01270	Placebo	10	78	2020-05-12	84.8667	68.6667	0.25x10^6	2019-10-30	3	12	7	11	2	1	3	2	8	19	0	2020-06-10	SS SK	2022-01-25	SC, FS
MM-014	01270	Placebo	10	78	2020-05-12	84.8667	68.6667	0.25x10^6	2019-10-30	2	15	9	11	2	3	3	2	15	17	0	2020-06-10	SS SK	2022-01-25	SC, FS
MM-014	01270	Placebo	10	78	2020-05-12	84.8667	68.6667	0.25x10^6	2019-10-30	1											2020-06-10	SS SK	2022-01-25	SC, FS
MM-014	01270	Placebo	10	78	2020-05-12	84.8667	68.6667	0.25x10^6	2019-10-30	3											2020-06-10	SS SK	2022-01-25	SC, FS
MM-015	01276	M4	2	-21	2020-07-27	92.9333	70.3333	0.25x10^6	2019-10-30												2021-07-20	YX SS	2022-01-25	SC, FS	QC fail: Assay performed, Contamination producing high background (non-cytolytic bacteria)
MM-015	01276	M4	2	-21	2020-07-27	92.9333	70.3333	0.25x10^6	2019-10-30												2021-07-20	YX SS	2022-01-25	SC, FS	QC fail: Assay performed, Contamination producing high background (non-cytolytic bacteria)
MM-015	01276	M4	2	-21	2020-07-27	92.9333	70.3333	0.25x10^6	2019-10-30												2021-07-20	YX SS	2022-01-25	SC, FS	QC fail: Assay performed, Contamination producing high background (non-cytolytic bacteria)
MM-015	01276	M4	2	-21	2020-07-27	92.9333	70.3333	0.25x10^6	2019-10-30												2021-07-20	YX SS	2022-01-25	SC, FS	QC fail: Assay performed, Contamination producing high background (non-cytolytic bacteria)
MM-015	01276	M4	2	-21	2020-07-27	92.9333	70.3333	0.25x10^6	2019-10-30												2021-07-20	YX SS	2022-01-25	SC, FS	QC fail: Assay performed, Contamination producing high background (non-cytolytic bacteria)
MM-015	01276	M4	2	-21	2020-07-27	92.9333	70.3333	0.25x10^6	2019-10-30												2021-07-20	YX SS	2022-01-25	SC, FS	QC fail: Assay performed, Contamination producing high background (non-cytolytic bacteria)
MM-015	01276	M4	Pre-Vaccination Leuk	-6	2020-08-11	89.9667	61.1667	0.25x10^6	2019-10-30	2	98	89	71	55	1	44	46	7	50	1	2021-07-20	YX SS	2022-01-25	SC, FS
MM-015	01276	M4	Pre-Vaccination Leuk	-6	2020-08-11	89.9667	61.1667	0.25x10^6	2019-10-30	3	114	100	79	46	3	29	43	15	73	4	2021-07-20	YX SS	2022-01-25	SC, FS
MM-015	01276	M4	Pre-Vaccination Leuk	-6	2020-08-11	89.9667	61.1667	0.25x10^6	2019-10-30	2	83	96	65	42	1	38	36	10	63	3	2021-07-20	YX SS	2022-01-25	SC, FS
MM-015	01276	M4	Pre-Vaccination Leuk	-6	2020-08-11	89.9667	61.1667	0.25x10^6	2019-10-30	1	118	100	83	31	5	31	46	7	68	6	2021-07-20	YX SS	2022-01-25	SC, FS
MM-015	01276	M4	Pre-Vaccination Leuk	-6	2020-08-11	89.9667	61.1667	0.25x10^6	2019-10-30	3											2021-07-20	YX SS	2022-01-25	SC, FS
MM-015	01276	M4	Pre-Vaccination Leuk	-6	2020-08-11	89.9667	61.1667	0.25x10^6	2019-10-30	4											2021-07-20	YX SS	2022-01-25	SC, FS
MM-015	01276	M4	4	0	2020-08-17	93.5667	76.8333	0.25x10^6	2019-10-30	4	112	85	68	39	5	34	38	13	62	5	2021-07-20	YX SS	2022-01-25	SC, FS
MM-015	01276	M4	4	0	2020-08-17	93.5667	76.8333	0.25x10^6	2019-10-30	6	98	115	65	43	4	31	49	19	51	3	2021-07-20	YX SS	2022-01-25	SC, FS
MM-015	01276	M4	4	0	2020-08-17	93.5667	76.8333	0.25x10^6	2019-10-30	2	113	90	67	43	5	36	37	14	52	4	2021-07-20	YX SS	2022-01-25	SC, FS
MM-015	01276	M4	4	0	2020-08-17	93.5667	76.8333	0.25x10^6	2019-10-30	1	93	87	74	47	5	39	41	12	43	4	2021-07-20	YX SS	2022-01-25	SC, FS
MM-015	01276	M4	4	0	2020-08-17	93.5667	76.8333	0.25x10^6	2019-10-30	4											2021-07-20	YX SS	2022-01-25	SC, FS
MM-015	01276	M4	4	0	2020-08-17	93.5667	76.8333	0.25x10^6	2019-10-30	4											2021-07-20	YX SS	2022-01-25	SC, FS
MM-015	01276	M4	6	7	2020-08-24	89.3	63	0.25x10^6	2019-10-30	4	171	163	139	52	8	58	87	15	62	2	2021-07-20	YX SS	2022-01-25	SC, FS
MM-015	01276	M4	6	7	2020-08-24	89.3	63	0.25x10^6	2019-10-30	2	167	187	147	73	4	69	101	7	70	8	2021-07-20	YX SS	2022-01-25	SC, FS
MM-015	01276	M4	6	7	2020-08-24	89.3	63	0.25x10^6	2019-10-30	1	149	175	127	65	5	56	72	15	74	2	2021-07-20	YX SS	2022-01-25	SC, FS
MM-015	01276	M4	6	7	2020-08-24	89.3	63	0.25x10^6	2019-10-30	1	154	185	152	63	7	62	74	14	48	2	2021-07-20	YX SS	2022-01-25	SC, FS
MM-015	01276	M4	6	7	2020-08-24	89.3	63	0.25x10^6	2019-10-30	3											2021-07-20	YX SS	2022-01-25	SC, FS
MM-015	01276	M4	6	7	2020-08-24	89.3	63	0.25x10^6	2019-10-30	5											2021-07-20	YX SS	2022-01-25	SC, FS
MM-015	01276	M4	7	16	2020-09-02	92.3667	79.6667	0.25x10^6	2019-10-30	1	137	173	143	37	4	54	85	11	40	4	2021-07-20	YX SS	2022-01-25	SC, FS
MM-015	01276	M4	7	16	2020-09-02	92.3667	79.6667	0.25x10^6	2019-10-30	1	139	162	130	40	3	45	78	5	49	3	2021-07-20	YX SS	2022-01-25	SC, FS
MM-015	01276	M4	7	16	2020-09-02	92.3667	79.6667	0.25x10^6	2019-10-30	2	148	166	117	38	4	45	73	9	43	8	2021-07-20	YX SS	2022-01-25	SC, FS
MM-015	01276	M4	7	16	2020-09-02	92.3667	79.6667	0.25x10^6	2019-10-30	3	145	164	124	40	6	43	80	9	30	4	2021-07-20	YX SS	2022-01-25	SC, FS
MM-015	01276	M4	7	16	2020-09-02	92.3667	79.6667	0.25x10^6	2019-10-30	2											2021-07-20	YX SS	2022-01-25	SC, FS
MM-015	01276	M4	7	16	2020-09-02	92.3667	79.6667	0.25x10^6	2019-10-30	2											2021-07-20	YX SS	2022-01-25	SC, FS
MM-015	01276	M4	8	29	2020-09-15	90.1	73.8333	0.25x10^6	2019-10-30	1	128	138	111	37	5	43	73	9	31	4	2021-07-20	YX SS	2022-01-25	SC, FS
MM-015	01276	M4	8	29	2020-09-15	90.1	73.8333	0.25x10^6	2019-10-30	0	125	146	113	32	3	50	64	12	42	3	2021-07-20	YX SS	2022-01-25	SC, FS
MM-015	01276	M4	8	29	2020-09-15	90.1	73.8333	0.25x10^6	2019-10-30	0	143	144	97	33	0	32	49	10	46	5	2021-07-20	YX SS	2022-01-25	SC, FS
MM-015	01276	M4	8	29	2020-09-15	90.1	73.8333	0.25x10^6	2019-10-30	0	104	166	98	32	2	39	51	8	46	6	2021-07-20	YX SS	2022-01-25	SC, FS
MM-015	01276	M4	8	29	2020-09-15	90.1	73.8333	0.25x10^6	2019-10-30	2											2021-07-20	YX SS	2022-01-25	SC, FS
MM-015	01276	M4	8	29	2020-09-15	90.1	73.8333	0.25x10^6	2019-10-30	1											2021-07-20	YX SS	2022-01-25	SC, FS
MM-015	01276	M4	9	57	2020-10-13	89.6	69.5	0.25x10^6	2019-10-30	3	132	139	95	38	2	41	57	10	45	3	2021-07-20	YX SS	2022-01-25	SC, FS
MM-015	01276	M4	9	57	2020-10-13	89.6	69.5	0.25x10^6	2019-10-30	2	116	133	96	54	3	36	49	10	45	0	2021-07-20	YX SS	2022-01-25	SC, FS
MM-015	01276	M4	9	57	2020-10-13	89.6	69.5	0.25x10^6	2019-10-30	4	118	135	102	44	3	34	57	18	37	2	2021-07-20	YX SS	2022-01-25	SC, FS
MM-015	01276	M4	9	57	2020-10-13	89.6	69.5	0.25x10^6	2019-10-30	2	119	146	100	38	5	50	67	15	53	6	2021-07-20	YX SS	2022-01-25	SC, FS
MM-015	01276	M4	9	57	2020-10-13	89.6	69.5	0.25x10^6	2019-10-30	3											2021-07-20	YX SS	2022-01-25	SC, FS
MM-015	01276	M4	9	57	2020-10-13	89.6	69.5	0.25x10^6	2019-10-30	3											2021-07-20	YX SS	2022-01-25	SC, FS
MM-015	01276	M4	10	64	2020-10-20	92.1	61	0.25x10^6	2019-10-30	4	113	109	117	31	5	41	53	15	34	0	2021-07-20	YX SS	2022-01-25	SC, FS
MM-015	01276	M4	10	64	2020-10-20	92.1	61	0.25x10^6	2019-10-30	2	114	122	85	41	3	40	65	8	39	2	2021-07-20	YX SS	2022-01-25	SC, FS
MM-015	01276	M4	10	64	2020-10-20	92.1	61	0.25x10^6	2019-10-30	1	120	128	89	43	4	50	42	11	43	3	2021-07-20	YX SS	2022-01-25	SC, FS
MM-015	01276	M4	10	64	2020-10-20	92.1	61	0.25x10^6	2019-10-30	4	115	134	94	39	3	48	65	17	56	2	2021-07-20	YX SS	2022-01-25	SC, FS
MM-015	01276	M4	10	64	2020-10-20	92.1	61	0.25x10^6	2019-10-30	3											2021-07-20	YX SS	2022-01-25	SC, FS
MM-015	01276	M4	10	64	2020-10-20	92.1	61	0.25x10^6	2019-10-30	2											2021-07-20	YX SS	2022-01-25	SC, FS
MM-016	01153	M3+M4	1	-43	2020-07-21	87.7667	71.1667	0.25x10^6	2019-10-30	3	44	23	19	26	5	22	8	23	52	3	2021-07-20	YX SS	2022-01-25	SC, FS
MM-016	01153	M3+M4	1	-43	2020-07-21	87.7667	71.1667	0.25x10^6	2019-10-30	0	44	18	18	22	7	26	6	23	67	3	2021-07-20	YX SS	2022-01-25	SC, FS
MM-016	01153	M3+M4	1	-43	2020-07-21	87.7667	71.1667	0.25x10^6	2019-10-30	2	30	13	15	35	1	29	9	25	59	8	2021-07-20	YX SS	2022-01-25	SC, FS
MM-016	01153	M3+M4	1	-43	2020-07-21	87.7667	71.1667	0.25x10^6	2019-10-30	5	36	12	18	28	2	17	9	20	53	10	2021-07-20	YX SS	2022-01-25	SC, FS
MM-016	01153	M3+M4	1	-43	2020-07-21	87.7667	71.1667	0.25x10^6	2019-10-30	1											2021-07-20	YX SS	2022-01-25	SC, FS
MM-016	01153	M3+M4	1	-43	2020-07-21	87.7667	71.1667	0.25x10^6	2019-10-30	3											2021-07-20	YX SS	2022-01-25	SC, FS
MM-016	01153	M3+M4	2	-34	2020-07-30	80.1	84.8333	0.25x10^6	2019-10-30	3	29	14	18	17	1	12	9	32	33	2	2021-07-20	YX SS	2022-01-25	SC, FS
MM-016	01153	M3+M4	2	-34	2020-07-30	80.1	84.8333	0.25x10^6	2019-10-30	2	22	5	14	7	1	10	4	28	52	0	2021-07-20	YX SS	2022-01-25	SC, FS
MM-016	01153	M3+M4	2	-34	2020-07-30	80.1	84.8333	0.25x10^6	2019-10-30	4	21	13	16	20	4	14	8	29	41	3	2021-07-20	YX SS	2022-01-25	SC, FS
MM-016	01153	M3+M4	2	-34	2020-07-30	80.1	84.8333	0.25x10^6	2019-10-30	4	29	10	13	16	1	13	1	24	44	2	2021-07-20	YX SS	2022-01-25	SC, FS
MM-016	01153	M3+M4	2	-34	2020-07-30	80.1	84.8333	0.25x10^6	2019-10-30	4											2021-07-20	YX SS	2022-01-25	SC, FS
MM-016	01153	M3+M4	2	-34	2020-07-30	80.1	84.8333	0.25x10^6	2019-10-30	1											2021-07-20	YX SS	2022-01-25	SC, FS
MM-016	01153	M3+M4	4	0	2020-09-02	88.1333	61.8333	0.25x10^6	2019-10-30	1	18	12	7	10	2	9	3	23	40	4	2021-07-20	YX SS	2022-01-25	SC, FS
MM-016	01153	M3+M4	4	0	2020-09-02	88.1333	61.8333	0.25x10^6	2019-10-30	0	24	9	11	18	3	11	5	30	28	4	2021-07-20	YX SS	2022-01-25	SC, FS
MM-016	01153	M3+M4	4	0	2020-09-02	88.1333	61.8333	0.25x10^6	2019-10-30	4	25	17	5	16	2	11	5	26	33	6	2021-07-20	YX SS	2022-01-25	SC, FS
MM-016	01153	M3+M4	4	0	2020-09-02	88.1333	61.8333	0.25x10^6	2019-10-30	3	22	9	13	16	1	14	6	12	34	2	2021-07-20	YX SS	2022-01-25	SC, FS
MM-016	01153	M3+M4	4	0	2020-09-02	88.1333	61.8333	0.25x10^6	2019-10-30	2											2021-07-20	YX SS	2022-01-25	SC, FS
MM-016	01153	M3+M4	4	0	2020-09-02	88.1333	61.8333	0.25x10^6	2019-10-30	0											2021-07-20	YX SS	2022-01-25	SC, FS
MM-016	01153	M3+M4	6	7	2020-09-09	87.5667	74	0.25x10^6	2019-10-30	1	102	63	47	61	5	37	12	22	53	2	2021-07-20	YX SS	2022-01-25	SC, FS
MM-016	01153	M3+M4	6	7	2020-09-09	87.5667	74	0.25x10^6	2019-10-30	2	87	59	47	73	4	45	17	20	64	5	2021-07-20	YX SS	2022-01-25	SC, FS
MM-016	01153	M3+M4	6	7	2020-09-09	87.5667	74	0.25x10^6	2019-10-30	1	82	66	54	64	9	42	11	33	46	2	2021-07-20	YX SS	2022-01-25	SC, FS
MM-016	01153	M3+M4	6	7	2020-09-09	87.5667	74	0.25x10^6	2019-10-30	4	92	52	53	60	7	51	19	40	50	5	2021-07-20	YX SS	2022-01-25	SC, FS
MM-016	01153	M3+M4	6	7	2020-09-09	87.5667	74	0.25x10^6	2019-10-30	2											2021-07-20	YX SS	2022-01-25	SC, FS
MM-016	01153	M3+M4	6	7	2020-09-09	87.5667	74	0.25x10^6	2019-10-30	4											2021-07-20	YX SS	2022-01-25	SC, FS
MM-016	01153	M3+M4	7	16	2020-09-18	90.6333	89.1667	0.25x10^6	2019-10-30	4	100	69	62	63	7	36	40	23	48	7	2021-07-20	YX SS	2022-01-25	SC, FS
MM-016	01153	M3+M4	7	16	2020-09-18	90.6333	89.1667	0.25x10^6	2019-10-30	4	100	65	64	62	7	45	24	33	61	7	2021-07-20	YX SS	2022-01-25	SC, FS
MM-016	01153	M3+M4	7	16	2020-09-18	90.6333	89.1667	0.25x10^6	2019-10-30	3	95	70	66	42	7	61	12	28	69	2	2021-07-20	YX SS	2022-01-25	SC, FS
MM-016	01153	M3+M4	7	16	2020-09-18	90.6333	89.1667	0.25x10^6	2019-10-30	2	85	83	58	67	2	61	24	29	57	5	2021-07-20	YX SS	2022-01-25	SC, FS
MM-016	01153	M3+M4	7	16	2020-09-18	90.6333	89.1667	0.25x10^6	2019-10-30	5											2021-07-20	YX SS	2022-01-25	SC, FS
MM-016	01153	M3+M4	7	16	2020-09-18	90.6333	89.1667	0.25x10^6	2019-10-30	0											2021-07-20	YX SS	2022-01-25	SC, FS
MM-016	01153	M3+M4	Post-Vaccination Leuk	28	2020-09-30	89.3667	77.3333	0.25x10^6	2019-10-30	0	104	52	50	47	7	71	21	36	43	11	2021-07-20	YX SS	2022-01-25	SC, FS
MM-016	01153	M3+M4	Post-Vaccination Leuk	28	2020-09-30	89.3667	77.3333	0.25x10^6	2019-10-30	3	91	76	47	63	6	45	30	29	47	11	2021-07-20	YX SS	2022-01-25	SC, FS
MM-016	01153	M3+M4	Post-Vaccination Leuk	28	2020-09-30	89.3667	77.3333	0.25x10^6	2019-10-30	1	86	55	52	53	10	35	26	28	45	8	2021-07-20	YX SS	2022-01-25	SC, FS
MM-016	01153	M3+M4	Post-Vaccination Leuk	28	2020-09-30	89.3667	77.3333	0.25x10^6	2019-10-30	4	106	54	39	73	14	46	27	31	43	10	2021-07-20	YX SS	2022-01-25	SC, FS
MM-016	01153	M3+M4	Post-Vaccination Leuk	28	2020-09-30	89.3667	77.3333	0.25x10^6	2019-10-30	4											2021-07-20	YX SS	2022-01-25	SC, FS
MM-016	01153	M3+M4	Post-Vaccination Leuk	28	2020-09-30	89.3667	77.3333	0.25x10^6	2019-10-30	0											2021-07-20	YX SS	2022-01-25	SC, FS
MM-016	01153	M3+M4	9	51	2020-10-23	91.4	89.6667	0.25x10^6	2019-10-30	1	47	36	31	27	5	15	19	19	32	2	2021-07-20	YX SS	2022-01-25	SC, FS
MM-016	01153	M3+M4	9	51	2020-10-23	91.4	89.6667	0.25x10^6	2019-10-30	3	52	34	24	38	5	16	10	23	32	0	2021-07-20	YX SS	2022-01-25	SC, FS
MM-016	01153	M3+M4	9	51	2020-10-23	91.4	89.6667	0.25x10^6	2019-10-30	0	56	35	25	36	2	23	9	26	38	3	2021-07-20	YX SS	2022-01-25	SC, FS
MM-016	01153	M3+M4	9	51	2020-10-23	91.4	89.6667	0.25x10^6	2019-10-30	1	53	26	31	23	6	14	13	24	32	3	2021-07-20	YX SS	2022-01-25	SC, FS
MM-016	01153	M3+M4	9	51	2020-10-23	91.4	89.6667	0.25x10^6	2019-10-30	2											2021-07-20	YX SS	2022-01-25	SC, FS
MM-016	01153	M3+M4	9	51	2020-10-23	91.4	89.6667	0.25x10^6	2019-10-30	1											2021-07-20	YX SS	2022-01-25	SC, FS
MM-016	01153	M3+M4	10	68	2020-11-09	90.2667	89.3333	0.25x10^6	2019-10-30	2	72	48	49	36	4	17	16	28	55	1	2021-07-20	YX SS	2022-01-25	SC, FS
MM-016	01153	M3+M4	10	68	2020-11-09	90.2667	89.3333	0.25x10^6	2019-10-30	4	77	47	22	37	1	22	20	25	45	6	2021-07-20	YX SS	2022-01-25	SC, FS
MM-016	01153	M3+M4	10	68	2020-11-09	90.2667	89.3333	0.25x10^6	2019-10-30	5	56	54	30	37	4	27	11	19	43	3	2021-07-20	YX SS	2022-01-25	SC, FS
MM-016	01153	M3+M4	10	68	2020-11-09	90.2667	89.3333	0.25x10^6	2019-10-30	2	74	44	30	28	7	23	21	21	40	5	2021-07-20	YX SS	2022-01-25	SC, FS
MM-016	01153	M3+M4	10	68	2020-11-09	90.2667	89.3333	0.25x10^6	2019-10-30	3											2021-07-20	YX SS	2022-01-25	SC, FS
MM-016	01153	M3+M4	10	68	2020-11-09	90.2667	89.3333	0.25x10^6	2019-10-30	2											2021-07-20	YX SS	2022-01-25	SC, FS
MM-017	01277	M4	1	-64	2020-07-27	94.8	90.1667	0.25x10^6	2019-10-30	0	181	30	233	11	8	2	3	16	208	5	2021-07-22	YX SS	2022-02-07	SC, FS
MM-017	01277	M4	1	-64	2020-07-27	94.8	90.1667	0.25x10^6	2019-10-30	4	174	31	233	23	12	6	3	23	214	1	2021-07-22	YX SS	2022-02-07	SC, FS
MM-017	01277	M4	1	-64	2020-07-27	94.8	90.1667	0.25x10^6	2019-10-30	3	185	35	246	25	10	3	3	30	198	2	2021-07-22	YX SS	2022-02-07	SC, FS
MM-017	01277	M4	1	-64	2020-07-27	94.8	90.1667	0.25x10^6	2019-10-30	1	243	31	233	24	6	8	3	30	222	1	2021-07-22	YX SS	2022-02-07	SC, FS
MM-017	01277	M4	1	-64	2020-07-27	94.8	90.1667	0.25x10^6	2019-10-30	2											2021-07-22	YX SS	2022-02-07	SC, FS
MM-017	01277	M4	1	-64	2020-07-27	94.8	90.1667	0.25x10^6	2019-10-30	2											2021-07-22	YX SS	2022-02-07	SC, FS
MM-017	01277	M4	2	-49	2020-08-11	94.7667	114.8	0.25x10^6	2019-10-30	1	191	27	222	23	13	4	4	16	174	0	2021-07-22	YX SS	2022-02-07	SC, FS
MM-017	01277	M4	2	-49	2020-08-11	94.7667	114.8	0.25x10^6	2019-10-30	2	185	24	241	14	13	2	1	21	193	0	2021-07-22	YX SS	2022-02-07	SC, FS
MM-017	01277	M4	2	-49	2020-08-11	94.7667	114.8	0.25x10^6	2019-10-30	2	209	30	205	23	5	2	9	23	193	1	2021-07-22	YX SS	2022-02-07	SC, FS
MM-017	01277	M4	2	-49	2020-08-11	94.7667	114.8	0.25x10^6	2019-10-30	2	232	43	221	17	10	5	5	32	208	3	2021-07-22	YX SS	2022-02-07	SC, FS
MM-017	01277	M4	2	-49	2020-08-11	94.7667	114.8	0.25x10^6	2019-10-30	2											2021-07-22	YX SS	2022-02-07	SC, FS
MM-017	01277	M4	2	-49	2020-08-11	94.7667	114.8	0.25x10^6	2019-10-30	0											2021-07-22	YX SS	2022-02-07	SC, FS
MM-017	01277	M4	4	0	2020-09-29	93.0667	104.667	0.25x10^6	2019-10-30	3	162	26	181	27	6	5	3	20	185	2	2021-07-22	YX SS	2022-02-07	SC, FS
MM-017	01277	M4	4	0	2020-09-29	93.0667	104.667	0.25x10^6	2019-10-30	1	180	39	203	22	7	7	4	29	205	3	2021-07-22	YX SS	2022-02-07	SC, FS
MM-017	01277	M4	4	0	2020-09-29	93.0667	104.667	0.25x10^6	2019-10-30	2	192	29	191	20	15	10	10	22	182	3	2021-07-22	YX SS	2022-02-07	SC, FS
MM-017	01277	M4	4	0	2020-09-29	93.0667	104.667	0.25x10^6	2019-10-30	3	180	32	190	30	8	10	3	17	218	3	2021-07-22	YX SS	2022-02-07	SC, FS
MM-017	01277	M4	4	0	2020-09-29	93.0667	104.667	0.25x10^6	2019-10-30	3											2021-07-22	YX SS	2022-02-07	SC, FS
MM-017	01277	M4	4	0	2020-09-29	93.0667	104.667	0.25x10^6	2019-10-30	2											2021-07-22	YX SS	2022-02-07	SC, FS
MM-017	01277	M4	6	7	2020-10-06	93.1667	96	0.25x10^6	2019-10-30	1	292	235	321	64	35	64	35	24	195	0	2021-07-22	YX SS	2022-02-07	SC, FS
MM-017	01277	M4	6	7	2020-10-06	93.1667	96	0.25x10^6	2019-10-30	0	281	264	304	65	37	65	49	23	195	2	2021-07-22	YX SS	2022-02-07	SC, FS
MM-017	01277	M4	6	7	2020-10-06	93.1667	96	0.25x10^6	2019-10-30	1	279	289	326	76	35	73	48	22	168	2	2021-07-22	YX SS	2022-02-07	SC, FS
MM-017	01277	M4	6	7	2020-10-06	93.1667	96	0.25x10^6	2019-10-30	0	306	298	346	78	41	75	34	23	181	5	2021-07-22	YX SS	2022-02-07	SC, FS
MM-017	01277	M4	6	7	2020-10-06	93.1667	96	0.25x10^6	2019-10-30	1											2021-07-22	YX SS	2022-02-07	SC, FS
MM-017	01277	M4	6	7	2020-10-06	93.1667	96	0.25x10^6	2019-10-30	0											2021-07-22	YX SS	2022-02-07	SC, FS
MM-017	01277	M4	7	14	2020-10-13	89.9333	67.1667	0.25x10^6	2019-10-30	2	373	413	413	153	81	128	106	31	228	2	2021-07-22	YX SS	2022-02-07	SC, FS
MM-017	01277	M4	7	14	2020-10-13	89.9333	67.1667	0.25x10^6	2019-10-30	2	389	411	452	144	84	117	102	23	258	1	2021-07-22	YX SS	2022-02-07	SC, FS
MM-017	01277	M4	7	14	2020-10-13	89.9333	67.1667	0.25x10^6	2019-10-30	4	388	407	399	171	79	114	82	16	240	2	2021-07-22	YX SS	2022-02-07	SC, FS
MM-017	01277	M4	7	14	2020-10-13	89.9333	67.1667	0.25x10^6	2019-10-30	1	383	423	391	159	71	120	109	34	244	8	2021-07-22	YX SS	2022-02-07	SC, FS
MM-017	01277	M4	7	14	2020-10-13	89.9333	67.1667	0.25x10^6	2019-10-30	3											2021-07-22	YX SS	2022-02-07	SC, FS
MM-017	01277	M4	7	14	2020-10-13	89.9333	67.1667	0.25x10^6	2019-10-30	1											2021-07-22	YX SS	2022-02-07	SC, FS
MM-017	01277	M4	Post-Vaccination Leuk	16	2020-10-15	83.3333	64	0.25x10^6	2019-10-30	0	379	279	357	99	74	47	61	21	236	0	2021-07-22	YX SS	2022-02-07	SC, FS
MM-017	01277	M4	Post-Vaccination Leuk	16	2020-10-15	83.3333	64	0.25x10^6	2019-10-30	0	363	304	387	119	55	42	53	41	264	2	2021-07-22	YX SS	2022-02-07	SC, FS
MM-017	01277	M4	Post-Vaccination Leuk	16	2020-10-15	83.3333	64	0.25x10^6	2019-10-30	0	352	318	391	106	75	57	76	39	253	1	2021-07-22	YX SS	2022-02-07	SC, FS
MM-017	01277	M4	Post-Vaccination Leuk	16	2020-10-15	83.3333	64	0.25x10^6	2019-10-30	1	348	288	350	114	85	64	65	34	247	2	2021-07-22	YX SS	2022-02-07	SC, FS
MM-017	01277	M4	Post-Vaccination Leuk	16	2020-10-15	83.3333	64	0.25x10^6	2019-10-30	0											2021-07-22	YX SS	2022-02-07	SC, FS
MM-017	01277	M4	Post-Vaccination Leuk	16	2020-10-15	83.3333	64	0.25x10^6	2019-10-30	1											2021-07-22	YX SS	2022-02-07	SC, FS
MM-017	01277	M4	9	49	2020-11-17	89.8	111	0.25x10^6	2019-10-30	0	403	392	356	171	81	75	90	44	238	0	2021-07-22	YX SS	2022-02-07	SC, FS
MM-017	01277	M4	9	49	2020-11-17	89.8	111	0.25x10^6	2019-10-30	3	437	378	377	164	72	79	89	30	205	2	2021-07-22	YX SS	2022-02-07	SC, FS
MM-017	01277	M4	9	49	2020-11-17	89.8	111	0.25x10^6	2019-10-30	1	385	304	395	173	85	76	66	40	246	3	2021-07-22	YX SS	2022-02-07	SC, FS
MM-017	01277	M4	9	49	2020-11-17	89.8	111	0.25x10^6	2019-10-30	3	403	332	316	157	81	82	69	36	232	0	2021-07-22	YX SS	2022-02-07	SC, FS
MM-017	01277	M4	9	49	2020-11-17	89.8	111	0.25x10^6	2019-10-30	0											2021-07-22	YX SS	2022-02-07	SC, FS
MM-017	01277	M4	9	49	2020-11-17	89.8	111	0.25x10^6	2019-10-30	1											2021-07-22	YX SS	2022-02-07	SC, FS
MM-017	01277	M4	10	64	2020-12-02																		2022-02-07	SC, FS	QC fail: Assay not performed due to sample contamination (non-cytolytic bacteria)
MM-017	01277	M4	10	64	2020-12-02																		2022-02-07	SC, FS	QC fail: Assay not performed due to sample contamination (non-cytolytic bacteria)
MM-017	01277	M4	10	64	2020-12-02																		2022-02-07	SC, FS	QC fail: Assay not performed due to sample contamination (non-cytolytic bacteria)
MM-017	01277	M4	10	64	2020-12-02																		2022-02-07	SC, FS	QC fail: Assay not performed due to sample contamination (non-cytolytic bacteria)
MM-017	01277	M4	10	64	2020-12-02																		2022-02-07	SC, FS	QC fail: Assay not performed due to sample contamination (non-cytolytic bacteria)
MM-017	01277	M4	10	64	2020-12-02																		2022-02-07	SC, FS	QC fail: Assay not performed due to sample contamination (non-cytolytic bacteria)
MM-018	01280	M3+M4	1	-14	2020-11-18	90.5	72	0.25x10^6	2019-10-30	4	239	90	157	134	93	142	28	17	21	7	2021-07-22	YX SS	2022-02-07	SC, FS
MM-018	01280	M3+M4	1	-14	2020-11-18	90.5	72	0.25x10^6	2019-10-30	2	204	86	186	144	85	137	20	23	22	5	2021-07-22	YX SS	2022-02-07	SC, FS
MM-018	01280	M3+M4	1	-14	2020-11-18	90.5	72	0.25x10^6	2019-10-30	1	205	80	187	137	89	142	26	20	22	4	2021-07-22	YX SS	2022-02-07	SC, FS
MM-018	01280	M3+M4	1	-14	2020-11-18	90.5	72	0.25x10^6	2019-10-30	2	210	73	173	168	85	150	20	17	28	6	2021-07-22	YX SS	2022-02-07	SC, FS
MM-018	01280	M3+M4	1	-14	2020-11-18	90.5	72	0.25x10^6	2019-10-30	2											2021-07-22	YX SS	2022-02-07	SC, FS
MM-018	01280	M3+M4	1	-14	2020-11-18	90.5	72	0.25x10^6	2019-10-30	7											2021-07-22	YX SS	2022-02-07	SC, FS
MM-018	01280	M3+M4	2	-1	2020-12-01	92.6333	62.7333	0.25x10^6	2019-10-30	1	130	64	139	116	57	96	8	11	11	3	2021-12-08	YX	2022-02-07	SC, FS
MM-018	01280	M3+M4	2	-1	2020-12-01	92.6333	62.7333	0.25x10^6	2019-10-30	3	142	53	119	94	50	105	16	12	12	3	2021-12-08	YX	2022-02-07	SC, FS
MM-018	01280	M3+M4	2	-1	2020-12-01	92.6333	62.7333	0.25x10^6	2019-10-30	1	147	45	121	116	55	91	10	6	10	2	2021-12-08	YX	2022-02-07	SC, FS
MM-018	01280	M3+M4	2	-1	2020-12-01	92.6333	62.7333	0.25x10^6	2019-10-30	1	129	56	113	98	43	96	21	11	18	0	2021-12-08	YX	2022-02-07	SC, FS
MM-018	01280	M3+M4	2	-1	2020-12-01	92.6333	62.7333	0.25x10^6	2019-10-30	1											2021-12-08	YX	2022-02-07	SC, FS
MM-018	01280	M3+M4	2	-1	2020-12-01	92.6333	62.7333	0.25x10^6	2019-10-30	0											2021-12-08	YX	2022-02-07	SC, FS
MM-018	01280	M3+M4	4	0	2020-12-02	94.4333	66	0.25x10^6	2019-10-30	2	199	83	121	142	54	113	13	21	12	6	2021-12-08	YX	2022-02-07	SC, FS
MM-018	01280	M3+M4	4	0	2020-12-02	94.4333	66	0.25x10^6	2019-10-30	4	188	69	176	146	64	132	18	8	8	5	2021-12-08	YX	2022-02-07	SC, FS
MM-018	01280	M3+M4	4	0	2020-12-02	94.4333	66	0.25x10^6	2019-10-30	6	218	73	168	142	65	126	19	10	8	3	2021-12-08	YX	2022-02-07	SC, FS
MM-018	01280	M3+M4	4	0	2020-12-02	94.4333	66	0.25x10^6	2019-10-30	1	179	67	137	141	64	125	17	13	10	3	2021-12-08	YX	2022-02-07	SC, FS
MM-018	01280	M3+M4	4	0	2020-12-02	94.4333	66	0.25x10^6	2019-10-30	4											2021-12-08	YX	2022-02-07	SC, FS
MM-018	01280	M3+M4	4	0	2020-12-02	94.4333	66	0.25x10^6	2019-10-30	3											2021-12-08	YX	2022-02-07	SC, FS
MM-018	01280	M3+M4	6	7	2020-12-09	93.2	80	0.25x10^6	2019-10-30												2021-12-08	YX	2022-02-07	SC, FS	QC fail: Assay performed, contamination producing high background (non-cytolytic bacteria)
MM-018	01280	M3+M4	6	7	2020-12-09	93.2	80	0.25x10^6	2019-10-30												2021-12-08	YX	2022-02-07	SC, FS	QC fail: Assay performed, contamination producing high background (non-cytolytic bacteria)
MM-018	01280	M3+M4	6	7	2020-12-09	93.2	80	0.25x10^6	2019-10-30												2021-12-08	YX	2022-02-07	SC, FS	QC fail: Assay performed, contamination producing high background (non-cytolytic bacteria)
MM-018	01280	M3+M4	6	7	2020-12-09	93.2	80	0.25x10^6	2019-10-30												2021-12-08	YX	2022-02-07	SC, FS	QC fail: Assay performed, contamination producing high background (non-cytolytic bacteria)
MM-018	01280	M3+M4	6	7	2020-12-09	93.2	80	0.25x10^6	2019-10-30												2021-12-08	YX	2022-02-07	SC, FS	QC fail: Assay performed, contamination producing high background (non-cytolytic bacteria)
MM-018	01280	M3+M4	6	7	2020-12-09	93.2	80	0.25x10^6	2019-10-30												2021-12-08	YX	2022-02-07	SC, FS	QC fail: Assay performed, contamination producing high background (non-cytolytic bacteria)
MM-018	01280	M3+M4	7	14	2020-12-16	92.8667	53.2	0.25x10^6	2019-10-30	1	136	67	93	111	13	72	26	5	7	1	2021-12-08	YX	2022-02-07	SC, FS
MM-018	01280	M3+M4	7	14	2020-12-16	92.8667	53.2	0.25x10^6	2019-10-30	1	113	52	77	111	16	66	24	8	5	1	2021-12-08	YX	2022-02-07	SC, FS
MM-018	01280	M3+M4	7	14	2020-12-16	92.8667	53.2	0.25x10^6	2019-10-30	2	151	68	77	115	18	44	25	10	7	0	2021-12-08	YX	2022-02-07	SC, FS
MM-018	01280	M3+M4	7	14	2020-12-16	92.8667	53.2	0.25x10^6	2019-10-30	3	126	57	50	92	-	-	-	-	-	-	2021-12-08	YX	2022-02-07	SC, FS
MM-018	01280	M3+M4	7	14	2020-12-16	92.8667	53.2	0.25x10^6	2019-10-30	1											2021-12-08	YX	2022-02-07	SC, FS
MM-018	01280	M3+M4	7	14	2020-12-16	92.8667	53.2	0.25x10^6	2019-10-30	0											2021-12-08	YX	2022-02-07	SC, FS
MM-018	01280	M3+M4	8	35	2021-01-06	89.07	106.17	0.25x10^6	2019-10-30	0	156	83	90	112	53	107	17	9	3	6	2022-02-02	FS, SC	2022-02-07	SC, FS
MM-018	01280	M3+M4	8	35	2021-01-06	89.07	106.17	0.25x10^6	2019-10-30	0	149	92	121	133	48	107	15	7	8	2	2022-02-02	FS, SC	2022-02-07	SC, FS
MM-018	01280	M3+M4	8	35	2021-01-06	89.07	106.17	0.25x10^6	2019-10-30	3	151	76	121	109	47	93	14	12	6	2	2022-02-02	FS, SC	2022-02-07	SC, FS
MM-018	01280	M3+M4	8	35	2021-01-06	89.07	106.17	0.25x10^6	2019-10-30	2	160	70	106	104	42	135	11	9	7	-	2022-02-02	FS, SC	2022-02-07	SC, FS
MM-018	01280	M3+M4	8	35	2021-01-06	89.07	106.17	0.25x10^6	2019-10-30	0											2022-02-02	FS, SC	2022-02-07	SC, FS
MM-018	01280	M3+M4	8	35	2021-01-06	89.07	106.17	0.25x10^6	2019-10-30	1											2022-02-02	FS, SC	2022-02-07	SC, FS
MM-018	01280	M3+M4	9	55	2021-01-26	88.1333	93.6667	0.25x10^6	2019-10-30	2	172	79	141	120	49	137	20	15	15	6	2021-07-22	YX SS	2022-02-07	SC, FS
MM-018	01280	M3+M4	9	55	2021-01-26	88.1333	93.6667	0.25x10^6	2019-10-30	1	185	79	122	148	69	122	14	14	10	8	2021-07-22	YX SS	2022-02-07	SC, FS
MM-018	01280	M3+M4	9	55	2021-01-26	88.1333	93.6667	0.25x10^6	2019-10-30	2	184	78	151	136	54	123	10	19	12	2	2021-07-22	YX SS	2022-02-07	SC, FS
MM-018	01280	M3+M4	9	55	2021-01-26	88.1333	93.6667	0.25x10^6	2019-10-30	0	173	92	133	117	51	142	24	9	6	1	2021-07-22	YX SS	2022-02-07	SC, FS
MM-018	01280	M3+M4	9	55	2021-01-26	88.1333	93.6667	0.25x10^6	2019-10-30	2											2021-07-22	YX SS	2022-02-07	SC, FS
MM-018	01280	M3+M4	9	55	2021-01-26	88.1333	93.6667	0.25x10^6	2019-10-30	1											2021-07-22	YX SS	2022-02-07	SC, FS
MM-018	01280	M3+M4	10	71	2021-02-11	85.6	104.167	0.25x10^6	2019-10-30	2	177	69	138	126	56	137	21	14	11	1	2021-07-22	YX SS	2022-02-07	SC, FS
MM-018	01280	M3+M4	10	71	2021-02-11	85.6	104.167	0.25x10^6	2019-10-30	4	170	85	156	117	53	137	32	14	12	3	2021-07-22	YX SS	2022-02-07	SC, FS
MM-018	01280	M3+M4	10	71	2021-02-11	85.6	104.167	0.25x10^6	2019-10-30	1	178	82	127	113	71	130	26	21	11	2	2021-07-22	YX SS	2022-02-07	SC, FS
MM-018	01280	M3+M4	10	71	2021-02-11	85.6	104.167	0.25x10^6	2019-10-30	1	196	84	148	121	70	121	22	10	8	3	2021-07-22	YX SS	2022-02-07	SC, FS
MM-018	01280	M3+M4	10	71	2021-02-11	85.6	104.167	0.25x10^6	2019-10-30	1											2021-07-22	YX SS	2022-02-07	SC, FS
MM-018	01280	M3+M4	10	71	2021-02-11	85.6	104.167	0.25x10^6	2019-10-30	0											2021-07-22	YX SS	2022-02-07	SC, FS
MM-019	00937	M3	1	-22	2020-11-17	92.3	113.417	0.25x10^6	2019-10-30	4	48	80	26	28	6	43	15	4	40	3	2021-12-16	YX	2022-01-25	SC, FS
MM-019	00937	M3	1	-22	2020-11-17	92.3	113.417	0.25x10^6	2019-10-30	2	60	74	30	18	9	43	8	10	46	5	2021-12-16	YX	2022-01-25	SC, FS
MM-019	00937	M3	1	-22	2020-11-17	92.3	113.417	0.25x10^6	2019-10-30	1	67	52	14	21	8	56	10	10	40	5	2021-12-16	YX	2022-01-25	SC, FS
MM-019	00937	M3	1	-22	2020-11-17	92.3	113.417	0.25x10^6	2019-10-30	4	79	72	19	21	10	50	3	3	42	6	2021-12-16	YX	2022-01-25	SC, FS
MM-019	00937	M3	1	-22	2020-11-17	92.3	113.417	0.25x10^6	2019-10-30	5											2021-12-16	YX	2022-01-25	SC, FS
MM-019	00937	M3	1	-22	2020-11-17	92.3	113.417	0.25x10^6	2019-10-30	4											2021-12-16	YX	2022-01-25	SC, FS
MM-019	00937	M3	Pre-Vaccination Leuk	-1	2020-12-08	92.8	130.5	0.25x10^6	2019-10-30												2021-12-16	YX	2022-01-25	SC, FS	QC fail: Assay performed, contamination producing high background (non-cytolytic bacteria)
MM-019	00937	M3	Pre-Vaccination Leuk	-1	2020-12-08	92.8	130.5	0.25x10^6	2019-10-30												2021-12-16	YX	2022-01-25	SC, FS	QC fail: Assay performed, contamination producing high background (non-cytolytic bacteria)
MM-019	00937	M3	Pre-Vaccination Leuk	-1	2020-12-08	92.8	130.5	0.25x10^6	2019-10-30												2021-12-16	YX	2022-01-25	SC, FS	QC fail: Assay performed, contamination producing high background (non-cytolytic bacteria)
MM-019	00937	M3	Pre-Vaccination Leuk	-1	2020-12-08	92.8	130.5	0.25x10^6	2019-10-30												2021-12-16	YX	2022-01-25	SC, FS	QC fail: Assay performed, contamination producing high background (non-cytolytic bacteria)
MM-019	00937	M3	Pre-Vaccination Leuk	-1	2020-12-08	92.8	130.5	0.25x10^6	2019-10-30												2021-12-16	YX	2022-01-25	SC, FS	QC fail: Assay performed, contamination producing high background (non-cytolytic bacteria)
MM-019	00937	M3	Pre-Vaccination Leuk	-1	2020-12-08	92.8	130.5	0.25x10^6	2019-10-30												2021-12-16	YX	2022-01-25	SC, FS	QC fail: Assay performed, contamination producing high background (non-cytolytic bacteria)
MM-019	00937	M3	4	0	2020-12-09	92.6	76.5	0.25x10^6	2019-10-30												2021-12-16	YX	2022-01-25	SC, FS	QC fail: Assay performed, contamination producing high background (non-cytolytic bacteria)
MM-019	00937	M3	4	0	2020-12-09	92.6	76.5	0.25x10^6	2019-10-30												2021-12-16	YX	2022-01-25	SC, FS	QC fail: Assay performed, contamination producing high background (non-cytolytic bacteria)
MM-019	00937	M3	4	0	2020-12-09	92.6	76.5	0.25x10^6	2019-10-30												2021-12-16	YX	2022-01-25	SC, FS	QC fail: Assay performed, contamination producing high background (non-cytolytic bacteria)
MM-019	00937	M3	4	0	2020-12-09	92.6	76.5	0.25x10^6	2019-10-30												2021-12-16	YX	2022-01-25	SC, FS	QC fail: Assay performed, contamination producing high background (non-cytolytic bacteria)
MM-019	00937	M3	4	0	2020-12-09	92.6	76.5	0.25x10^6	2019-10-30												2021-12-16	YX	2022-01-25	SC, FS	QC fail: Assay performed, contamination producing high background (non-cytolytic bacteria)
MM-019	00937	M3	4	0	2020-12-09	92.6	76.5	0.25x10^6	2019-10-30												2021-12-16	YX	2022-01-25	SC, FS	QC fail: Assay performed, contamination producing high background (non-cytolytic bacteria)
MM-019	00937	M3	6	7	2020-12-16	93.7	94	0.25x10^6	2019-10-30	7	340	257	147	145	95	318	66	21	36	13	2021-12-16	YX	2022-01-25	SC, FS
MM-019	00937	M3	6	7	2020-12-16	93.7	94	0.25x10^6	2019-10-30	11	322	250	126	145	96	302	65	19	50	12	2021-12-16	YX	2022-01-25	SC, FS
MM-019	00937	M3	6	7	2020-12-16	93.7	94	0.25x10^6	2019-10-30	12	285	253	95	113	50	288	44	20	42	11	2021-12-16	YX	2022-01-25	SC, FS
MM-019	00937	M3	6	7	2020-12-16	93.7	94	0.25x10^6	2019-10-30	10	289	255	121	108	77	278	41	23	38	12	2021-12-16	YX	2022-01-25	SC, FS
MM-019	00937	M3	6	7	2020-12-16	93.7	94	0.25x10^6	2019-10-30	11											2021-12-16	YX	2022-01-25	SC, FS
MM-019	00937	M3	6	7	2020-12-16	93.7	94	0.25x10^6	2019-10-30	6											2021-12-16	YX	2022-01-25	SC, FS
MM-019	00937	M3	7	14	2020-12-23	91.6333	89.75	0.25x10^6	2019-10-30	5	445	336	197	192	102	378	54	34	63	13	2021-12-16	YX	2022-01-25	SC, FS
MM-019	00937	M3	7	14	2020-12-23	91.6333	89.75	0.25x10^6	2019-10-30	3	405	334	194	194	111	339	92	28	69	6	2021-12-16	YX	2022-01-25	SC, FS
MM-019	00937	M3	7	14	2020-12-23	91.6333	89.75	0.25x10^6	2019-10-30	5	437	345	197	177	88	392	78	19	49	7	2021-12-16	YX	2022-01-25	SC, FS
MM-019	00937	M3	7	14	2020-12-23	91.6333	89.75	0.25x10^6	2019-10-30	7	351	325	208	154	100	355	84	12	62	5	2021-12-16	YX	2022-01-25	SC, FS
MM-019	00937	M3	7	14	2020-12-23	91.6333	89.75	0.25x10^6	2019-10-30	7											2021-12-16	YX	2022-01-25	SC, FS
MM-019	00937	M3	7	14	2020-12-23	91.6333	89.75	0.25x10^6	2019-10-30	4											2021-12-16	YX	2022-01-25	SC, FS
MM-019	00937	M3	8	35	2021-01-13	93.4667	115.167	0.25x10^6	2019-10-30	1	299	273	145	110	52	316	54	9	33	7	2021-12-16	YX	2022-01-25	SC, FS
MM-019	00937	M3	8	35	2021-01-13	93.4667	115.167	0.25x10^6	2019-10-30	3	322	247	167	118	73	294	76	9	40	6	2021-12-16	YX	2022-01-25	SC, FS
MM-019	00937	M3	8	35	2021-01-13	93.4667	115.167	0.25x10^6	2019-10-30	3	322	284	147	126	76	297	66	7	32	2	2021-12-16	YX	2022-01-25	SC, FS
MM-019	00937	M3	8	35	2021-01-13	93.4667	115.167	0.25x10^6	2019-10-30	2	317	293	161	117	79	307	69	7	39	0	2021-12-16	YX	2022-01-25	SC, FS
MM-019	00937	M3	8	35	2021-01-13	93.4667	115.167	0.25x10^6	2019-10-30	4											2021-12-16	YX	2022-01-25	SC, FS
MM-019	00937	M3	8	35	2021-01-13	93.4667	115.167	0.25x10^6	2019-10-30	5											2021-12-16	YX	2022-01-25	SC, FS
MM-019	00937	M3	9	55	2021-02-02	93.2	90.75	0.25x10^6	2019-10-30	4	343	301	122	118	68	232	68	20	56	5	2021-12-16	YX	2022-01-25	SC, FS
MM-019	00937	M3	9	55	2021-02-02	93.2	90.75	0.25x10^6	2019-10-30	1	343	270	122	120	41	242	70	24	46	5	2021-12-16	YX	2022-01-25	SC, FS
MM-019	00937	M3	9	55	2021-02-02	93.2	90.75	0.25x10^6	2019-10-30	4	352	267	137	130	64	243	77	11	41	2	2021-12-16	YX	2022-01-25	SC, FS
MM-019	00937	M3	9	55	2021-02-02	93.2	90.75	0.25x10^6	2019-10-30	2	326	258	147	126	73	257	91	11	56	5	2021-12-16	YX	2022-01-25	SC, FS
MM-019	00937	M3	9	55	2021-02-02	93.2	90.75	0.25x10^6	2019-10-30	3											2021-12-16	YX	2022-01-25	SC, FS
MM-019	00937	M3	9	55	2021-02-02	93.2	90.75	0.25x10^6	2019-10-30	5											2021-12-16	YX	2022-01-25	SC, FS
MM-019	00937	M3	10	76	2021-02-23	92.9333	106.25	0.25x10^6	2019-10-30	0	186	161	73	67	32	145	25	7	20	1	2021-12-16	YX	2022-01-25	SC, FS
MM-019	00937	M3	10	76	2021-02-23	92.9333	106.25	0.25x10^6	2019-10-30	1	191	117	83	44	27	155	30	3	27	1	2021-12-16	YX	2022-01-25	SC, FS
MM-019	00937	M3	10	76	2021-02-23	92.9333	106.25	0.25x10^6	2019-10-30	0	194	152	69	50	31	139	33	8	19	2	2021-12-16	YX	2022-01-25	SC, FS
MM-019	00937	M3	10	76	2021-02-23	92.9333	106.25	0.25x10^6	2019-10-30	1	160	158	95	49	23	165	32	6	29	2	2021-12-16	YX	2022-01-25	SC, FS
MM-019	00937	M3	10	76	2021-02-23	92.9333	106.25	0.25x10^6	2019-10-30	1											2021-12-16	YX	2022-01-25	SC, FS
MM-019	00937	M3	10	76	2021-02-23	92.9333	106.25	0.25x10^6	2019-10-30	2											2021-12-16	YX	2022-01-25	SC, FS
MM-021	00835	M3	1	-26	2021-03-03	93.1667	80.5	0.25x10^6	2019-10-30	2	146	113	64	177	13	18	8	21	54	1	2021-07-12	YX/ SS	2022-02-07	SC, FS
MM-021	00835	M3	1	-26	2021-03-03	93.1667	80.5	0.25x10^6	2019-10-30	2	168	103	50	163	13	22	4	16	53	5	2021-07-12	YX/ SS	2022-02-07	SC, FS
MM-021	00835	M3	1	-26	2021-03-03	93.1667	80.5	0.25x10^6	2019-10-30	3	145	106	57	173	14	18	4	22	63	3	2021-07-12	YX/ SS	2022-02-07	SC, FS
MM-021	00835	M3	1	-26	2021-03-03	93.1667	80.5	0.25x10^6	2019-10-30	0	168	102	60	191	13	14	5	20	61	0	2021-07-12	YX/ SS	2022-02-07	SC, FS
MM-021	00835	M3	1	-26	2021-03-03	93.1667	80.5	0.25x10^6	2019-10-30	2											2021-07-12	YX/ SS	2022-02-07	SC, FS
MM-021	00835	M3	1	-26	2021-03-03	93.1667	80.5	0.25x10^6	2019-10-30	4											2021-07-12	YX/ SS	2022-02-07	SC, FS
MM-021	00835	M3	2	-4	2021-03-25	93.8667	60.5	0.25x10^6	2019-10-30	3	192	150	77	193	7	14	5	18	56	2	2021-07-12	YX/ SS	2022-02-07	SC, FS
MM-021	00835	M3	2	-4	2021-03-25	93.8667	60.5	0.25x10^6	2019-10-30	3	166	135	61	185	7	19	8	16	45	1	2021-07-12	YX/ SS	2022-02-07	SC, FS
MM-021	00835	M3	2	-4	2021-03-25	93.8667	60.5	0.25x10^6	2019-10-30	1	157	131	62	192	20	11	7	23	60	1	2021-07-12	YX/ SS	2022-02-07	SC, FS
MM-021	00835	M3	2	-4	2021-03-25	93.8667	60.5	0.25x10^6	2019-10-30	3	184	97	44	210	9	16	3	16	51	3	2021-07-12	YX/ SS	2022-02-07	SC, FS
MM-021	00835	M3	2	-4	2021-03-25	93.8667	60.5	0.25x10^6	2019-10-30	1											2021-07-12	YX/ SS	2022-02-07	SC, FS
MM-021	00835	M3	2	-4	2021-03-25	93.8667	60.5	0.25x10^6	2019-10-30	3											2021-07-12	YX/ SS	2022-02-07	SC, FS
MM-021	00835	M3	4	0	2021-03-29	92.9667	64.5	0.25x10^6	2019-10-30	2	141	123	59	168	13	16	8	15	50	7	2021-07-12	YX/ SS	2022-02-07	SC, FS
MM-021	00835	M3	4	0	2021-03-29	92.9667	64.5	0.25x10^6	2019-10-30	4	158	116	45	170	10	19	6	19	55	3	2021-07-12	YX/ SS	2022-02-07	SC, FS
MM-021	00835	M3	4	0	2021-03-29	92.9667	64.5	0.25x10^6	2019-10-30	6	172	97	54	122	12	20	5	11	48	2	2021-07-12	YX/ SS	2022-02-07	SC, FS
MM-021	00835	M3	4	0	2021-03-29	92.9667	64.5	0.25x10^6	2019-10-30	3	99	111	61	126	12	28	11	19	57	4	2021-07-12	YX/ SS	2022-02-07	SC, FS
MM-021	00835	M3	4	0	2021-03-29	92.9667	64.5	0.25x10^6	2019-10-30	6											2021-07-12	YX/ SS	2022-02-07	SC, FS
MM-021	00835	M3	4	0	2021-03-29	92.9667	64.5	0.25x10^6	2019-10-30	7											2021-07-12	YX/ SS	2022-02-07	SC, FS
MM-021	00835	M3	6	7	2021-04-05	89.6667	88.3333	0.25x10^6	2019-10-30	0	468	239	154	416	45	113	51	20	41	5	2021-07-12	YX/ SS	2022-02-07	SC, FS
MM-021	00835	M3	6	7	2021-04-05	89.6667	88.3333	0.25x10^6	2019-10-30	2	440	279	132	414	47	94	43	25	46	3	2021-07-12	YX/ SS	2022-02-07	SC, FS
MM-021	00835	M3	6	7	2021-04-05	89.6667	88.3333	0.25x10^6	2019-10-30	1	404	215	117	406	52	126	37	16	37	1	2021-07-12	YX/ SS	2022-02-07	SC, FS
MM-021	00835	M3	6	7	2021-04-05	89.6667	88.3333	0.25x10^6	2019-10-30	1	458	233	117	446	54	112	36	9	47	2	2021-07-12	YX/ SS	2022-02-07	SC, FS
MM-021	00835	M3	6	7	2021-04-05	89.6667	88.3333	0.25x10^6	2019-10-30	2											2021-07-12	YX/ SS	2022-02-07	SC, FS
MM-021	00835	M3	6	7	2021-04-05	89.6667	88.3333	0.25x10^6	2019-10-30	4											2021-07-12	YX/ SS	2022-02-07	SC, FS
MM-021	00835	M3	7	15	2021-04-13	91.7333	71.3333	0.25x10^6	2019-10-30	2	770	605	181	758	57	122	39	27	45	2	2021-07-12	YX/ SS	2022-02-07	SC, FS
MM-021	00835	M3	7	15	2021-04-13	91.7333	71.3333	0.25x10^6	2019-10-30	3	747	614	170	779	55	105	35	21	46	2	2021-07-12	YX/ SS	2022-02-07	SC, FS
MM-021	00835	M3	7	15	2021-04-13	91.7333	71.3333	0.25x10^6	2019-10-30	1	767	580	174	787	60	97	27	19	47	1	2021-07-12	YX/ SS	2022-02-07	SC, FS
MM-021	00835	M3	7	15	2021-04-13	91.7333	71.3333	0.25x10^6	2019-10-30	0	728	526	160	800	56	112	37	26	51	2	2021-07-12	YX/ SS	2022-02-07	SC, FS
MM-021	00835	M3	7	15	2021-04-13	91.7333	71.3333	0.25x10^6	2019-10-30	1											2021-07-12	YX/ SS	2022-02-07	SC, FS
MM-021	00835	M3	7	15	2021-04-13	91.7333	71.3333	0.25x10^6	2019-10-30	1											2021-07-12	YX/ SS	2022-02-07	SC, FS
MM-021	00835	M3	Post-Vaccination Leuk	23	2021-04-21	90.8333	89.6667	0.25x10^6	2019-10-30	1	812	564	135	806	34	88	16	17	62	2	2021-07-12	YX/ SS	2022-02-07	SC, FS
MM-021	00835	M3	Post-Vaccination Leuk	23	2021-04-21	90.8333	89.6667	0.25x10^6	2019-10-30	4	722	570	160	814	37	73	15	25	47	0	2021-07-12	YX/ SS	2022-02-07	SC, FS
MM-021	00835	M3	Post-Vaccination Leuk	23	2021-04-21	90.8333	89.6667	0.25x10^6	2019-10-30	0	715	582	152	800	48	62	15	25	58	1	2021-07-12	YX/ SS	2022-02-07	SC, FS
MM-021	00835	M3	Post-Vaccination Leuk	23	2021-04-21	90.8333	89.6667	0.25x10^6	2019-10-30	3	751	617	156	814	48	78	9	26	54	1	2021-07-12	YX/ SS	2022-02-07	SC, FS
MM-021	00835	M3	Post-Vaccination Leuk	23	2021-04-21	90.8333	89.6667	0.25x10^6	2019-10-30	3											2021-07-12	YX/ SS	2022-02-07	SC, FS
MM-021	00835	M3	Post-Vaccination Leuk	23	2021-04-21	90.8333	89.6667	0.25x10^6	2019-10-30	1											2021-07-12	YX/ SS	2022-02-07	SC, FS
MM-021	00835	M3	9	51	2021-05-19	93	75.3333	0.25x10^6	2019-10-30	2	676	473	124	776	22	58	14	21	40	1	2021-07-12	YX/ SS	2022-02-07	SC, FS
MM-021	00835	M3	9	51	2021-05-19	93	75.3333	0.25x10^6	2019-10-30	0	679	322	117	706	19	43	17	21	45	2	2021-07-12	YX/ SS	2022-02-07	SC, FS
MM-021	00835	M3	9	51	2021-05-19	93	75.3333	0.25x10^6	2019-10-30	2	644	406	119	735	26	48	19	17	38	0	2021-07-12	YX/ SS	2022-02-07	SC, FS
MM-021	00835	M3	9	51	2021-05-19	93	75.3333	0.25x10^6	2019-10-30	1	674	615	113	722	25	47	18	29	51	4	2021-07-12	YX/ SS	2022-02-07	SC, FS
MM-021	00835	M3	9	51	2021-05-19	93	75.3333	0.25x10^6	2019-10-30	0											2021-07-12	YX/ SS	2022-02-07	SC, FS
MM-021	00835	M3	9	51	2021-05-19	93	75.3333	0.25x10^6	2019-10-30	0											2021-07-12	YX/ SS	2022-02-07	SC, FS
MM-021	00835	M3	10	64	2021-06-01	89.7333	77	0.25x10^6	2019-10-30	5	447	201	96	558	26	31	8	7	23	3	2022-02-02	SC/FS	2022-02-07	SC, FS
MM-021	00835	M3	10	64	2021-06-01	89.7333	77	0.25x10^6	2019-10-30	2	443	246	102	611	28	25	16	13	39	3	2022-02-02	SC/FS	2022-02-07	SC, FS
MM-021	00835	M3	10	64	2021-06-01	89.7333	77	0.25x10^6	2019-10-30	5	454	259	110	670	26	38	14	10	25	4	2022-02-02	SC/FS	2022-02-07	SC, FS
MM-021	00835	M3	10	64	2021-06-01	89.7333	77	0.25x10^6	2019-10-30	2	449	256	111	662	17	52	15	17	24	5	2022-02-02	SC/FS	2022-02-07	SC, FS
MM-021	00835	M3	10	64	2021-06-01	89.7333	77	0.25x10^6	2019-10-30	4											2022-02-02	SC/FS	2022-02-07	SC, FS
MM-021	00835	M3	10	64	2021-06-01	89.7333	77	0.25x10^6	2019-10-30	1											2022-02-02	SC/FS	2022-02-07	SC, FS
MM-022	01095	M4	1	-35	2021-03-25	92.6	24.3333	0.25x10^6	2019-10-30	4	528	315	112	80	14	563	13	19	72	6	2021-07-12	YX/ SS	2022-01-25	SC, FS
MM-022	01095	M4	1	-35	2021-03-25	92.6	24.3333	0.25x10^6	2019-10-30	4	537	285	96	78	11	529	20	16	92	3	2021-07-12	YX/ SS	2022-01-25	SC, FS
MM-022	01095	M4	1	-35	2021-03-25	92.6	24.3333	0.25x10^6	2019-10-30	8	566	230	116	98	14	542	15	33	86	2	2021-07-12	YX/ SS	2022-01-25	SC, FS
MM-022	01095	M4	1	-35	2021-03-25	92.6	24.3333	0.25x10^6	2019-10-30	4	603	295	105	83	21	550	19	20	79	5	2021-07-12	YX/ SS	2022-01-25	SC, FS
MM-022	01095	M4	1	-35	2021-03-25	92.6	24.3333	0.25x10^6	2019-10-30	3											2021-07-12	YX/ SS	2022-01-25	SC, FS
MM-022	01095	M4	1	-35	2021-03-25	92.6	24.3333	0.25x10^6	2019-10-30	3											2021-07-12	YX/ SS	2022-01-25	SC, FS
MM-022	01095	M4	Pre-Vaccination Leuk	-7	2021-04-22	91.8667	59.1667	0.25x10^6	2019-10-30	10	482	244	75	71	15	456	8	20	73	5	2021-07-12	YX/ SS	2022-01-25	SC, FS
MM-022	01095	M4	Pre-Vaccination Leuk	-7	2021-04-22	91.8667	59.1667	0.25x10^6	2019-10-30	2	505	274	72	66	16	463	11	12	72	8	2021-07-12	YX/ SS	2022-01-25	SC, FS
MM-022	01095	M4	Pre-Vaccination Leuk	-7	2021-04-22	91.8667	59.1667	0.25x10^6	2019-10-30	3	418	268	91	71	13	455	15	16	62	3	2021-07-12	YX/ SS	2022-01-25	SC, FS
MM-022	01095	M4	Pre-Vaccination Leuk	-7	2021-04-22	91.8667	59.1667	0.25x10^6	2019-10-30	6	424	267	82	60	14	467	23	18	75	7	2021-07-12	YX/ SS	2022-01-25	SC, FS
MM-022	01095	M4	Pre-Vaccination Leuk	-7	2021-04-22	91.8667	59.1667	0.25x10^6	2019-10-30	6											2021-07-12	YX/ SS	2022-01-25	SC, FS
MM-022	01095	M4	Pre-Vaccination Leuk	-7	2021-04-22	91.8667	59.1667	0.25x10^6	2019-10-30	5											2021-07-12	YX/ SS	2022-01-25	SC, FS
MM-022	01095	M4	4	0	2021-04-29	91.9	58.5	0.25x10^6	2019-10-30	10	521	270	94	75	10	564	20	13	61	8	2021-07-12	YX/ SS	2022-01-25	SC, FS
MM-022	01095	M4	4	0	2021-04-29	91.9	58.5	0.25x10^6	2019-10-30	4	525	259	92	88	10	529	19	25	71	6	2021-07-12	YX/ SS	2022-01-25	SC, FS
MM-022	01095	M4	4	0	2021-04-29	91.9	58.5	0.25x10^6	2019-10-30	3	510	292	86	75	17	523	15	20	69	6	2021-07-12	YX/ SS	2022-01-25	SC, FS
MM-022	01095	M4	4	0	2021-04-29	91.9	58.5	0.25x10^6	2019-10-30	4	544	283	85	76	16	513	20	18	58	2	2021-07-12	YX/ SS	2022-01-25	SC, FS
MM-022	01095	M4	4	0	2021-04-29	91.9	58.5	0.25x10^6	2019-10-30	9											2021-07-12	YX/ SS	2022-01-25	SC, FS
MM-022	01095	M4	4	0	2021-04-29	91.9	58.5	0.25x10^6	2019-10-30	5											2021-07-12	YX/ SS	2022-01-25	SC, FS
MM-022	01095	M4	6	7	2021-05-06	89.1333	53.8333	0.25x10^6	2019-10-30	5	638	414	202	151	51	585	61	35	107	7	2021-07-12	YX/ SS	2022-01-25	SC, FS
MM-022	01095	M4	6	7	2021-05-06	89.1333	53.8333	0.25x10^6	2019-10-30	6	620	458	195	151	29	566	63	42	101	10	2021-07-12	YX/ SS	2022-01-25	SC, FS
MM-022	01095	M4	6	7	2021-05-06	89.1333	53.8333	0.25x10^6	2019-10-30	4	559	435	195	163	24	562	49	43	118	11	2021-07-12	YX/ SS	2022-01-25	SC, FS
MM-022	01095	M4	6	7	2021-05-06	89.1333	53.8333	0.25x10^6	2019-10-30	4	603	429	188	133	35	594	46	37	93	-	2021-07-12	YX/ SS	2022-01-25	SC, FS
MM-022	01095	M4	6	7	2021-05-06	89.1333	53.8333	0.25x10^6	2019-10-30	-											2021-07-12	YX/ SS	2022-01-25	SC, FS
MM-022	01095	M4	6	7	2021-05-06	89.1333	53.8333	0.25x10^6	2019-10-30	7											2021-07-12	YX/ SS	2022-01-25	SC, FS
MM-022	01095	M4	7	13	2021-05-12	91.8333	72	0.25x10^6	2019-10-30	3	493	329	119	119	29	492	48	35	63	6	2021-07-12	YX/ SS	2022-01-25	SC, FS
MM-022	01095	M4	7	13	2021-05-12	91.8333	72	0.25x10^6	2019-10-30	4	517	315	144	96	23	530	69	25	58	2	2021-07-12	YX/ SS	2022-01-25	SC, FS
MM-022	01095	M4	7	13	2021-05-12	91.8333	72	0.25x10^6	2019-10-30	4	527	325	130	102	18	518	46	29	65	3	2021-07-12	YX/ SS	2022-01-25	SC, FS
MM-022	01095	M4	7	13	2021-05-12	91.8333	72	0.25x10^6	2019-10-30	4	504	311	152	84	34	417	70	23	65	5	2021-07-12	YX/ SS	2022-01-25	SC, FS
MM-022	01095	M4	7	13	2021-05-12	91.8333	72	0.25x10^6	2019-10-30	4											2021-07-12	YX/ SS	2022-01-25	SC, FS
MM-022	01095	M4	7	13	2021-05-12	91.8333	72	0.25x10^6	2019-10-30	3											2021-07-12	YX/ SS	2022-01-25	SC, FS
MM-022	01095	M4	Post-Vaccination Leuk	28	2021-05-27	89.8333	80.3333	0.25x10^6	2019-10-30	2	416	299	146	80	38	409	32	18	53	5	2021-07-12	YX/ SS	2022-01-25	SC, FS
MM-022	01095	M4	Post-Vaccination Leuk	28	2021-05-27	89.8333	80.3333	0.25x10^6	2019-10-30	2	416	260	122	85	36	376	23	26	54	6	2021-07-12	YX/ SS	2022-01-25	SC, FS
MM-022	01095	M4	Post-Vaccination Leuk	28	2021-05-27	89.8333	80.3333	0.25x10^6	2019-10-30	6	390	279	114	70	24	378	41	27	56	6	2021-07-12	YX/ SS	2022-01-25	SC, FS
MM-022	01095	M4	Post-Vaccination Leuk	28	2021-05-27	89.8333	80.3333	0.25x10^6	2019-10-30	9	412	289	115	95	25	369	24	26	45	4	2021-07-12	YX/ SS	2022-01-25	SC, FS
MM-022	01095	M4	Post-Vaccination Leuk	28	2021-05-27	89.8333	80.3333	0.25x10^6	2019-10-30	5											2021-07-12	YX/ SS	2022-01-25	SC, FS
MM-022	01095	M4	Post-Vaccination Leuk	28	2021-05-27	89.8333	80.3333	0.25x10^6	2019-10-30	1											2021-07-12	YX/ SS	2022-01-25	SC, FS
MM-022	01095	M4	9	49	2021-06-17	92.6667	29.0833	0.25x10^6	2019-10-30												2021-07-12	YX/ SS	2022-01-25	SC, FS	QC fail: Assay repeated, discordant results observed
MM-022	01095	M4	9	49	2021-06-17	92.6667	29.0833	0.25x10^6	2019-10-30												2021-07-12	YX/ SS	2022-01-25	SC, FS	QC fail: Assay repeated, discordant results observed
MM-022	01095	M4	9	49	2021-06-17	92.6667	29.0833	0.25x10^6	2019-10-30												2021-07-12	YX/ SS	2022-01-25	SC, FS	QC fail: Assay repeated, discordant results observed
MM-022	01095	M4	9	49	2021-06-17	92.6667	29.0833	0.25x10^6	2019-10-30												2021-07-12	YX/ SS	2022-01-25	SC, FS	QC fail: Assay repeated, discordant results observed
MM-022	01095	M4	9	49	2021-06-17	92.6667	29.0833	0.25x10^6	2019-10-30												2021-07-12	YX/ SS	2022-01-25	SC, FS	QC fail: Assay repeated, discordant results observed
MM-022	01095	M4	9	49	2021-06-17	92.6667	29.0833	0.25x10^6	2019-10-30												2021-07-12	YX/ SS	2022-01-25	SC, FS	QC fail: Assay repeated, discordant results observed
MM-022	01095	M4	10	64	2021-07-02	45.5667	32.35																2022-01-25	SC, FS	QC fail: Assay not performed due to low viability and high RBC count
MM-022	01095	M4	10	64	2021-07-02	45.5667	32.35																2022-01-25	SC, FS	QC fail: Assay not performed due to low viability and high RBC count
MM-022	01095	M4	10	64	2021-07-02	45.5667	32.35																2022-01-25	SC, FS	QC fail: Assay not performed due to low viability and high RBC count
MM-022	01095	M4	10	64	2021-07-02	45.5667	32.35																2022-01-25	SC, FS	QC fail: Assay not performed due to low viability and high RBC count
MM-022	01095	M4	10	64	2021-07-02	45.5667	32.35																2022-01-25	SC, FS	QC fail: Assay not performed due to low viability and high RBC count
MM-022	01095	M4	10	64	2021-07-02	45.5667	32.35																2022-01-25	SC, FS	QC fail: Assay not performed due to low viability and high RBC count
MM-023	01214	M3	1	-48	2021-03-26	93.6667	66.2	0.25x10^6	2019-10-30	3	82	103	80	22	0	17	22	33	86	1	2021-11-11	YX/ SC /FS	2022-02-07	SC, FS
MM-023	01214	M3	1	-48	2021-03-26	93.6667	66.2	0.25x10^6	2019-10-30	2	95	100	116	19	0	9	22	28	101	0	2021-11-11	YX/ SC /FS	2022-02-07	SC, FS
MM-023	01214	M3	1	-48	2021-03-26	93.6667	66.2	0.25x10^6	2019-10-30	3	88	82	87	20	5	19	26	54	58	3	2021-11-11	YX/ SC /FS	2022-02-07	SC, FS
MM-023	01214	M3	1	-48	2021-03-26	93.6667	66.2	0.25x10^6	2019-10-30	1	61	95	121	25	2	12	11	43	71	2	2021-11-11	YX/ SC /FS	2022-02-07	SC, FS
MM-023	01214	M3	1	-48	2021-03-26	93.6667	66.2	0.25x10^6	2019-10-30	0											2021-11-11	YX/ SC /FS	2022-02-07	SC, FS
MM-023	01214	M3	1	-48	2021-03-26	93.6667	66.2	0.25x10^6	2019-10-30	1											2021-11-11	YX/ SC /FS	2022-02-07	SC, FS
MM-023	01214	M3	Pre-Vaccination Leuk	-9	2021-05-04	87.4	70.4889	0.25x10^6	2019-10-30	5	62	109	74	25	5	11	23	39	90	3	2021-11-11	YX/ SC /FS	2022-02-07	SC, FS
MM-023	01214	M3	Pre-Vaccination Leuk	-9	2021-05-04	87.4	70.4889	0.25x10^6	2019-10-30	0	82	118	113	30	3	18	28	51	85	1	2021-11-11	YX/ SC /FS	2022-02-07	SC, FS
MM-023	01214	M3	Pre-Vaccination Leuk	-9	2021-05-04	87.4	70.4889	0.25x10^6	2019-10-30	1	93	104	116	22	1	20	28	37	97	4	2021-11-11	YX/ SC /FS	2022-02-07	SC, FS
MM-023	01214	M3	Pre-Vaccination Leuk	-9	2021-05-04	87.4	70.4889	0.25x10^6	2019-10-30	2	84	113	113	24	6	11	20	39	102	0	2021-11-11	YX/ SC /FS	2022-02-07	SC, FS
MM-023	01214	M3	Pre-Vaccination Leuk	-9	2021-05-04	87.4	70.4889	0.25x10^6	2019-10-30	1											2021-11-11	YX/ SC /FS	2022-02-07	SC, FS
MM-023	01214	M3	Pre-Vaccination Leuk	-9	2021-05-04	87.4	70.4889	0.25x10^6	2019-10-30	1											2021-11-11	YX/ SC /FS	2022-02-07	SC, FS
MM-023	01214	M3	4	0	2021-05-13	90.9667	61.6	0.25x10^6	2019-10-30	3	78	99	83	18	3	12	25	24	76	2	2021-11-11	YX/ SC /FS	2022-02-07	SC, FS
MM-023	01214	M3	4	0	2021-05-13	90.9667	61.6	0.25x10^6	2019-10-30	1	73	76	101	19	1	18	24	35	76	1	2021-11-11	YX/ SC /FS	2022-02-07	SC, FS
MM-023	01214	M3	4	0	2021-05-13	90.9667	61.6	0.25x10^6	2019-10-30	2	74	99	98	21	2	8	17	30	65	1	2021-11-11	YX/ SC /FS	2022-02-07	SC, FS
MM-023	01214	M3	4	0	2021-05-13	90.9667	61.6	0.25x10^6	2019-10-30	2	67	119	84	14	0	9	25	35	85	0	2021-11-11	YX/ SC /FS	2022-02-07	SC, FS
MM-023	01214	M3	4	0	2021-05-13	90.9667	61.6	0.25x10^6	2019-10-30	4											2021-11-11	YX/ SC /FS	2022-02-07	SC, FS
MM-023	01214	M3	4	0	2021-05-13	90.9667	61.6	0.25x10^6	2019-10-30	2											2021-11-11	YX/ SC /FS	2022-02-07	SC, FS
MM-023	01214	M3	6	7	2021-05-20	88.4667	86.6	0.25x10^6	2019-10-30	1	163	161	168	48	5	39	65	16	76	0	2021-11-11	YX/ SC /FS	2022-02-07	SC, FS
MM-023	01214	M3	6	7	2021-05-20	88.4667	86.6	0.25x10^6	2019-10-30	0	143	142	129	41	9	52	54	27	65	2	2021-11-11	YX/ SC /FS	2022-02-07	SC, FS
MM-023	01214	M3	6	7	2021-05-20	88.4667	86.6	0.25x10^6	2019-10-30	1	161	155	172	58	6	37	60	30	84	1	2021-11-11	YX/ SC /FS	2022-02-07	SC, FS
MM-023	01214	M3	6	7	2021-05-20	88.4667	86.6	0.25x10^6	2019-10-30	0	146	139	145	49	4	42	43	38	100	1	2021-11-11	YX/ SC /FS	2022-02-07	SC, FS
MM-023	01214	M3	6	7	2021-05-20	88.4667	86.6	0.25x10^6	2019-10-30	1											2021-11-11	YX/ SC /FS	2022-02-07	SC, FS
MM-023	01214	M3	6	7	2021-05-20	88.4667	86.6	0.25x10^6	2019-10-30	0											2021-11-11	YX/ SC /FS	2022-02-07	SC, FS
MM-023	01214	M3	7	14	2021-05-27	87.0667	86.7333	0.25x10^6	2019-10-30	4	135	119	135	35	6	29	47	34	65	1	2021-11-11	YX/ SC /FS	2022-02-07	SC, FS
MM-023	01214	M3	7	14	2021-05-27	87.0667	86.7333	0.25x10^6	2019-10-30	1	116	95	128	30	8	28	37	18	73	1	2021-11-11	YX/ SC /FS	2022-02-07	SC, FS
MM-023	01214	M3	7	14	2021-05-27	87.0667	86.7333	0.25x10^6	2019-10-30	0	102	102	115	25	6	32	46	20	54	0	2021-11-11	YX/ SC /FS	2022-02-07	SC, FS
MM-023	01214	M3	7	14	2021-05-27	87.0667	86.7333	0.25x10^6	2019-10-30	2	94	96	113	36	2	25	52	25	56	1	2021-11-11	YX/ SC /FS	2022-02-07	SC, FS
MM-023	01214	M3	7	14	2021-05-27	87.0667	86.7333	0.25x10^6	2019-10-30	0											2021-11-11	YX/ SC /FS	2022-02-07	SC, FS
MM-023	01214	M3	7	14	2021-05-27	87.0667	86.7333	0.25x10^6	2019-10-30	0											2021-11-11	YX/ SC /FS	2022-02-07	SC, FS
MM-023	01214	M3	Post-Vaccination Leuk	33	2021-06-15	89.4667	86.2667	0.25x10^6	2019-10-30	0	125	104	130	53	7	22	44	26	88	4	2021-11-11	YX/ SC /FS	2022-02-07	SC, FS
MM-023	01214	M3	Post-Vaccination Leuk	33	2021-06-15	89.4667	86.2667	0.25x10^6	2019-10-30	2	82	102	110	42	10	21	35	32	80	1	2021-11-11	YX/ SC /FS	2022-02-07	SC, FS
MM-023	01214	M3	Post-Vaccination Leuk	33	2021-06-15	89.4667	86.2667	0.25x10^6	2019-10-30	1	98	95	114	36	7	20	32	30	62	2	2021-11-11	YX/ SC /FS	2022-02-07	SC, FS
MM-023	01214	M3	Post-Vaccination Leuk	33	2021-06-15	89.4667	86.2667	0.25x10^6	2019-10-30	1	105	102	114	28	5	32	39	28	74	3	2021-11-11	YX/ SC /FS	2022-02-07	SC, FS
MM-023	01214	M3	Post-Vaccination Leuk	33	2021-06-15	89.4667	86.2667	0.25x10^6	2019-10-30	0											2021-11-11	YX/ SC /FS	2022-02-07	SC, FS
MM-023	01214	M3	Post-Vaccination Leuk	33	2021-06-15	89.4667	86.2667	0.25x10^6	2019-10-30	1											2021-11-11	YX/ SC /FS	2022-02-07	SC, FS
MM-023	01214	M3	9	54	2021-07-06																		2022-02-07	SC, FS	QC fail: assay not performed, sample contamination (non-cytolytic bacteria)
MM-023	01214	M3	9	54	2021-07-06																		2022-02-07	SC, FS	QC fail: assay not performed, sample contamination (non-cytolytic bacteria)
MM-023	01214	M3	9	54	2021-07-06																		2022-02-07	SC, FS	QC fail: assay not performed, sample contamination (non-cytolytic bacteria)
MM-023	01214	M3	9	54	2021-07-06																		2022-02-07	SC, FS	QC fail: assay not performed, sample contamination (non-cytolytic bacteria)
MM-023	01214	M3	9	54	2021-07-06																		2022-02-07	SC, FS	QC fail: assay not performed, sample contamination (non-cytolytic bacteria)
MM-023	01214	M3	9	54	2021-07-06																		2022-02-07	SC, FS	QC fail: assay not performed, sample contamination (non-cytolytic bacteria)
MM-023	01214	M3	10	69	2021-07-21	92.0333	58.7333	0.25x10^6	2019-10-30	1	106	89	122	29	2	17	39	36	81	1	2021-11-11	YX/ SC /FS	2022-02-07	SC, FS
MM-023	01214	M3	10	69	2021-07-21	92.0333	58.7333	0.25x10^6	2019-10-30	3	103	122	128	31	7	19	33	26	90	2	2021-11-11	YX/ SC /FS	2022-02-07	SC, FS
MM-023	01214	M3	10	69	2021-07-21	92.0333	58.7333	0.25x10^6	2019-10-30	3	87	91	121	35	2	29	33	32	65	0	2021-11-11	YX/ SC /FS	2022-02-07	SC, FS
MM-023	01214	M3	10	69	2021-07-21	92.0333	58.7333	0.25x10^6	2019-10-30	0	98	112	116	30	1	15	32	39	65	0	2021-11-11	YX/ SC /FS	2022-02-07	SC, FS
MM-023	01214	M3	10	69	2021-07-21	92.0333	58.7333	0.25x10^6	2019-10-30	1											2021-11-11	YX/ SC /FS	2022-02-07	SC, FS
MM-023	01214	M3	10	69	2021-07-21	92.0333	58.7333	0.25x10^6	2019-10-30	0											2021-11-11	YX/ SC /FS	2022-02-07	SC, FS
MM-024	00115	M4	Pre-Vaccination Leuk	-56	2021-04-14	90.1333	82.2667	0.25x10^6	2019-10-30	1	24	82	80	11	1	15	8	431	143	1	2021-11-11	YX/ SC /FS	2022-01-25	SC, FS
MM-024	00115	M4	Pre-Vaccination Leuk	-56	2021-04-14	90.1333	82.2667	0.25x10^6	2019-10-30	0	39	83	84	12	1	11	6	426	139	2	2021-11-11	YX/ SC /FS	2022-01-25	SC, FS
MM-024	00115	M4	Pre-Vaccination Leuk	-56	2021-04-14	90.1333	82.2667	0.25x10^6	2019-10-30	0	36	90	61	8	2	9	6	394	145	0	2021-11-11	YX/ SC /FS	2022-01-25	SC, FS
MM-024	00115	M4	Pre-Vaccination Leuk	-56	2021-04-14	90.1333	82.2667	0.25x10^6	2019-10-30	1	41	66	88	9	0	12	4	392	144	4	2021-11-11	YX/ SC /FS	2022-01-25	SC, FS
MM-024	00115	M4	Pre-Vaccination Leuk	-56	2021-04-14	90.1333	82.2667	0.25x10^6	2019-10-30	1											2021-11-11	YX/ SC /FS	2022-01-25	SC, FS
MM-024	00115	M4	Pre-Vaccination Leuk	-56	2021-04-14	90.1333	82.2667	0.25x10^6	2019-10-30	0											2021-11-11	YX/ SC /FS	2022-01-25	SC, FS
MM-024	00115	M4	1	-27	2021-05-13	94.6	65.5333	0.25x10^6	2019-10-30	27	70	161	184	32	31	49	35	528	233	39	2021-11-11	YX/ SC /FS	2022-01-25	SC, FS
MM-024	00115	M4	1	-27	2021-05-13	94.6	65.5333	0.25x10^6	2019-10-30	29	67	137	174	58	37	40	58	518	269	26	2021-11-11	YX/ SC /FS	2022-01-25	SC, FS
MM-024	00115	M4	1	-27	2021-05-13	94.6	65.5333	0.25x10^6	2019-10-30	23	86	172	154	56	35	50	34	523	266	27	2021-11-11	YX/ SC /FS	2022-01-25	SC, FS
MM-024	00115	M4	1	-27	2021-05-13	94.6	65.5333	0.25x10^6	2019-10-30	24	82	151	170	49	39	65	41	501	283	21	2021-11-11	YX/ SC /FS	2022-01-25	SC, FS
MM-024	00115	M4	1	-27	2021-05-13	94.6	65.5333	0.25x10^6	2019-10-30	25											2021-11-11	YX/ SC /FS	2022-01-25	SC, FS
MM-024	00115	M4	1	-27	2021-05-13	94.6	65.5333	0.25x10^6	2019-10-30	29											2021-11-11	YX/ SC /FS	2022-01-25	SC, FS
MM-024	00115	M4	4	0	2021-06-09	88.6333	104.133	0.25x10^6	2019-10-30	1	30	71	71	4	1	6	7	363	117	0	2021-11-11	YX/ SC /FS	2022-01-25	SC, FS
MM-024	00115	M4	4	0	2021-06-09	88.6333	104.133	0.25x10^6	2019-10-30	2	30	76	81	5	3	14	6	375	125	1	2021-11-11	YX/ SC /FS	2022-01-25	SC, FS
MM-024	00115	M4	4	0	2021-06-09	88.6333	104.133	0.25x10^6	2019-10-30	2	41	71	64	4	0	7	7	374	104	1	2021-11-11	YX/ SC /FS	2022-01-25	SC, FS
MM-024	00115	M4	4	0	2021-06-09	88.6333	104.133	0.25x10^6	2019-10-30	0	25	72	84	5	3	11	4	323	105	0	2021-11-11	YX/ SC /FS	2022-01-25	SC, FS
MM-024	00115	M4	4	0	2021-06-09	88.6333	104.133	0.25x10^6	2019-10-30	0											2021-11-11	YX/ SC /FS	2022-01-25	SC, FS
MM-024	00115	M4	4	0	2021-06-09	88.6333	104.133	0.25x10^6	2019-10-30	1											2021-11-11	YX/ SC /FS	2022-01-25	SC, FS
MM-024	00115	M4	6	7	2021-06-16	86.4667	99.0667	0.25x10^6	2019-10-30	1	68	177	176	12	1	27	15	372	132	0	2021-11-11	YX/ SC /FS	2022-01-25	SC, FS
MM-024	00115	M4	6	7	2021-06-16	86.4667	99.0667	0.25x10^6	2019-10-30	1	81	179	161	6	6	31	23	369	155	0	2021-11-11	YX/ SC /FS	2022-01-25	SC, FS
MM-024	00115	M4	6	7	2021-06-16	86.4667	99.0667	0.25x10^6	2019-10-30	0	88	181	139	11	4	23	22	359	144	2	2021-11-11	YX/ SC /FS	2022-01-25	SC, FS
MM-024	00115	M4	6	7	2021-06-16	86.4667	99.0667	0.25x10^6	2019-10-30	1	72	176	160	9	2	38	19	368	152	2	2021-11-11	YX/ SC /FS	2022-01-25	SC, FS
MM-024	00115	M4	6	7	2021-06-16	86.4667	99.0667	0.25x10^6	2019-10-30	0											2021-11-11	YX/ SC /FS	2022-01-25	SC, FS
MM-024	00115	M4	6	7	2021-06-16	86.4667	99.0667	0.25x10^6	2019-10-30	1											2021-11-11	YX/ SC /FS	2022-01-25	SC, FS
MM-024	00115	M4	7	15	2021-06-24	89.8	81.1	0.25x10^6	2019-10-30	10	162	429	358	39	23	78	52	435	219	4	2022-01-07	YX	2022-01-25	SC, FS
MM-024	00115	M4	7	15	2021-06-24	89.8	81.1	0.25x10^6	2019-10-30	3	163	407	331	44	21	82	52	478	195	3	2022-01-07	YX	2022-01-25	SC, FS
MM-024	00115	M4	7	15	2021-06-24	89.8	81.1	0.25x10^6	2019-10-30	7	204	439	359	43	20	80	62	460	250	6	2022-01-07	YX	2022-01-25	SC, FS
MM-024	00115	M4	7	15	2021-06-24	89.8	81.1	0.25x10^6	2019-10-30	5	181	429	324	36	19	84	58	472	247	6	2022-01-07	YX	2022-01-25	SC, FS
MM-024	00115	M4	7	15	2021-06-24	89.8	81.1	0.25x10^6	2019-10-30	7											2022-01-07	YX	2022-01-25	SC, FS
MM-024	00115	M4	7	15	2021-06-24	89.8	81.1	0.25x10^6	2019-10-30	9											2022-01-07	YX	2022-01-25	SC, FS
MM-024	00115	M4	Post-Vaccination Leuk	21	2021-06-30	88.9	65.8667	0.25x10^6	2019-10-30	4	180	299	319	27	11	60	42	540	268	6	2022-01-07	YX	2022-01-25	SC, FS
MM-024	00115	M4	Post-Vaccination Leuk	21	2021-06-30	88.9	65.8667	0.25x10^6	2019-10-30	3	151	310	316	27	14	67	46	528	292	0	2022-01-07	YX	2022-01-25	SC, FS
MM-024	00115	M4	Post-Vaccination Leuk	21	2021-06-30	88.9	65.8667	0.25x10^6	2019-10-30	1	142	324	292	31	9	71	51	496	296	7	2022-01-07	YX	2022-01-25	SC, FS
MM-024	00115	M4	Post-Vaccination Leuk	21	2021-06-30	88.9	65.8667	0.25x10^6	2019-10-30	2	165	299	325	31	6	78	40	538	283	4	2022-01-07	YX	2022-01-25	SC, FS
MM-024	00115	M4	Post-Vaccination Leuk	21	2021-06-30	88.9	65.8667	0.25x10^6	2019-10-30	5											2022-01-07	YX	2022-01-25	SC, FS
MM-024	00115	M4	Post-Vaccination Leuk	21	2021-06-30	88.9	65.8667	0.25x10^6	2019-10-30	1											2022-01-07	YX	2022-01-25	SC, FS
MM-024	00115	M4	9	49	2021-07-28	89.3333	63.8667	0.25x10^6	2019-10-30	3	82	147	160	18	8	25	17	347	121	1	2021-11-11	YX/ SC /FS	2022-01-25	SC, FS
MM-024	00115	M4	9	49	2021-07-28	89.3333	63.8667	0.25x10^6	2019-10-30	3	77	153	180	17	7	23	17	343	121	3	2021-11-11	YX/ SC /FS	2022-01-25	SC, FS
MM-024	00115	M4	9	49	2021-07-28	89.3333	63.8667	0.25x10^6	2019-10-30	1	72	142	162	18	7	31	17	363	123	3	2021-11-11	YX/ SC /FS	2022-01-25	SC, FS
MM-024	00115	M4	9	49	2021-07-28	89.3333	63.8667	0.25x10^6	2019-10-30	1	69	170	168	17	4	24	25	318	125	4	2021-11-11	YX/ SC /FS	2022-01-25	SC, FS
MM-024	00115	M4	9	49	2021-07-28	89.3333	63.8667	0.25x10^6	2019-10-30	2											2021-11-11	YX/ SC /FS	2022-01-25	SC, FS
MM-024	00115	M4	9	49	2021-07-28	89.3333	63.8667	0.25x10^6	2019-10-30	2											2021-11-11	YX/ SC /FS	2022-01-25	SC, FS
MM-024	00115	M4	10	64	2021-08-12	84.3333	85.8667	0.25x10^6	2019-10-30	2	62	146	163	12	6	19	16	332	96	2	2021-11-11	YX/ SC /FS	2022-01-25	SC, FS
MM-024	00115	M4	10	64	2021-08-12	84.3333	85.8667	0.25x10^6	2019-10-30	1	46	137	158	11	3	27	10	327	82	1	2021-11-11	YX/ SC /FS	2022-01-25	SC, FS
MM-024	00115	M4	10	64	2021-08-12	84.3333	85.8667	0.25x10^6	2019-10-30	0	58	151	136	6	2	22	10	312	107	2	2021-11-11	YX/ SC /FS	2022-01-25	SC, FS
MM-024	00115	M4	10	64	2021-08-12	84.3333	85.8667	0.25x10^6	2019-10-30	3	21	141	120	9	2	25	14	355	103	3	2021-11-11	YX/ SC /FS	2022-01-25	SC, FS
MM-024	00115	M4	10	64	2021-08-12	84.3333	85.8667	0.25x10^6	2019-10-30	0											2021-11-11	YX/ SC /FS	2022-01-25	SC, FS
MM-024	00115	M4	10	64	2021-08-12	84.3333	85.8667	0.25x10^6	2019-10-30	4											2021-11-11	YX/ SC /FS	2022-01-25	SC, FS
MM-025	01213	M3+M4	2	-34	2021-06-16	94.9667	86.2667	0.25x10^6	2019-10-30	2	25	24	20	30	3	8	8	10	16	1	2021-11-17	YX/ SC /FS	2022-01-25	SC, FS
MM-025	01213	M3+M4	2	-34	2021-06-16	94.9667	86.2667	0.25x10^6	2019-10-30	2	24	18	19	16	3	9	7	7	12	0	2021-11-17	YX/ SC /FS	2022-01-25	SC, FS
MM-025	01213	M3+M4	2	-34	2021-06-16	94.9667	86.2667	0.25x10^6	2019-10-30	0	29	23	27	24	4	14	11	9	15	0	2021-11-17	YX/ SC /FS	2022-01-25	SC, FS
MM-025	01213	M3+M4	2	-34	2021-06-16	94.9667	86.2667	0.25x10^6	2019-10-30	2	18	26	16	23	4	12	9	3	19	0	2021-11-17	YX/ SC /FS	2022-01-25	SC, FS
MM-025	01213	M3+M4	2	-34	2021-06-16	94.9667	86.2667	0.25x10^6	2019-10-30	3											2021-11-17	YX/ SC /FS	2022-01-25	SC, FS
MM-025	01213	M3+M4	2	-34	2021-06-16	94.9667	86.2667	0.25x10^6	2019-10-30	2											2021-11-17	YX/ SC /FS	2022-01-25	SC, FS
MM-025	01213	M3+M4	Pre-Vaccination Leuk	-7	2021-07-13	93.8667	79.9556	0.25x10^6	2019-10-30	3	42	30	14	41	6	12	10	11	22	0	2021-11-17	YX/ SC /FS	2022-01-25	SC, FS
MM-025	01213	M3+M4	Pre-Vaccination Leuk	-7	2021-07-13	93.8667	79.9556	0.25x10^6	2019-10-30	2	39	32	27	33	3	12	13	8	17	1	2021-11-17	YX/ SC /FS	2022-01-25	SC, FS
MM-025	01213	M3+M4	Pre-Vaccination Leuk	-7	2021-07-13	93.8667	79.9556	0.25x10^6	2019-10-30	2	32	31	23	37	6	16	17	11	26	1	2021-11-17	YX/ SC /FS	2022-01-25	SC, FS
MM-025	01213	M3+M4	Pre-Vaccination Leuk	-7	2021-07-13	93.8667	79.9556	0.25x10^6	2019-10-30	3	47	33	35	44	5	19	15	11	9	6	2021-11-17	YX/ SC /FS	2022-01-25	SC, FS
MM-025	01213	M3+M4	Pre-Vaccination Leuk	-7	2021-07-13	93.8667	79.9556	0.25x10^6	2019-10-30	0											2021-11-17	YX/ SC /FS	2022-01-25	SC, FS
MM-025	01213	M3+M4	Pre-Vaccination Leuk	-7	2021-07-13	93.8667	79.9556	0.25x10^6	2019-10-30	0											2021-11-17	YX/ SC /FS	2022-01-25	SC, FS
MM-025	01213	M3+M4	4	0	2021-07-20	92.4667	83.0667	0.25x10^6	2019-10-30	3	19	27	23	21	3	10	13	7	10	2	2021-11-17	YX/ SC /FS	2022-01-25	SC, FS
MM-025	01213	M3+M4	4	0	2021-07-20	92.4667	83.0667	0.25x10^6	2019-10-30	3	30	24	22	19	2	7	14	7	18	2	2021-11-17	YX/ SC /FS	2022-01-25	SC, FS
MM-025	01213	M3+M4	4	0	2021-07-20	92.4667	83.0667	0.25x10^6	2019-10-30	6	43	17	21	26	4	13	20	8	11	6	2021-11-17	YX/ SC /FS	2022-01-25	SC, FS
MM-025	01213	M3+M4	4	0	2021-07-20	92.4667	83.0667	0.25x10^6	2019-10-30	0	25	27	25	29	1	8	7	5	16	3	2021-11-17	YX/ SC /FS	2022-01-25	SC, FS
MM-025	01213	M3+M4	4	0	2021-07-20	92.4667	83.0667	0.25x10^6	2019-10-30	3											2021-11-17	YX/ SC /FS	2022-01-25	SC, FS
MM-025	01213	M3+M4	4	0	2021-07-20	92.4667	83.0667	0.25x10^6	2019-10-30	7											2021-11-17	YX/ SC /FS	2022-01-25	SC, FS
MM-025	01213	M3+M4	6	7	2021-07-27	92.2	63.8667	0.25x10^6	2019-10-30	2	209	155	120	122	25	70	73	27	19	2	2021-11-17	YX/ SC /FS	2022-01-25	SC, FS
MM-025	01213	M3+M4	6	7	2021-07-27	92.2	63.8667	0.25x10^6	2019-10-30	4	164	161	104	117	30	63	80	16	20	3	2021-11-17	YX/ SC /FS	2022-01-25	SC, FS
MM-025	01213	M3+M4	6	7	2021-07-27	92.2	63.8667	0.25x10^6	2019-10-30	6	149	163	89	136	31	66	56	30	26	2	2021-11-17	YX/ SC /FS	2022-01-25	SC, FS
MM-025	01213	M3+M4	6	7	2021-07-27	92.2	63.8667	0.25x10^6	2019-10-30	4	182	156	116	116	21	76	63	19	20	5	2021-11-17	YX/ SC /FS	2022-01-25	SC, FS
MM-025	01213	M3+M4	6	7	2021-07-27	92.2	63.8667	0.25x10^6	2019-10-30	2											2021-11-17	YX/ SC /FS	2022-01-25	SC, FS
MM-025	01213	M3+M4	6	7	2021-07-27	92.2	63.8667	0.25x10^6	2019-10-30	4											2021-11-17	YX/ SC /FS	2022-01-25	SC, FS
MM-025	01213	M3+M4	7	15	2021-08-04	93.5667	102.867	0.25x10^6	2019-10-30	2	250	241	152	203	40	92	83	33	30	0	2021-11-17	YX/ SC /FS	2022-01-25	SC, FS
MM-025	01213	M3+M4	7	15	2021-08-04	93.5667	102.867	0.25x10^6	2019-10-30	4	242	240	176	169	36	80	91	30	22	3	2021-11-17	YX/ SC /FS	2022-01-25	SC, FS
MM-025	01213	M3+M4	7	15	2021-08-04	93.5667	102.867	0.25x10^6	2019-10-30	1	235	232	158	185	35	79	97	41	28	4	2021-11-17	YX/ SC /FS	2022-01-25	SC, FS
MM-025	01213	M3+M4	7	15	2021-08-04	93.5667	102.867	0.25x10^6	2019-10-30	2	239	221	162	150	37	101	113	20	21	7	2021-11-17	YX/ SC /FS	2022-01-25	SC, FS
MM-025	01213	M3+M4	7	15	2021-08-04	93.5667	102.867	0.25x10^6	2019-10-30	4											2021-11-17	YX/ SC /FS	2022-01-25	SC, FS
MM-025	01213	M3+M4	7	15	2021-08-04	93.5667	102.867	0.25x10^6	2019-10-30	2											2021-11-17	YX/ SC /FS	2022-01-25	SC, FS
MM-025	01213	M3+M4	Post-Vaccination Leuk	28	2021-08-17	92.4	69.4222	0.25x10^6	2019-10-30												2021-11-17	YX/ SC /FS	2022-01-25	SC, FS	QC fail: cell quality/variability - leukapheresis prep
MM-025	01213	M3+M4	Post-Vaccination Leuk	28	2021-08-17	92.4	69.4222	0.25x10^6	2019-10-30												2021-11-17	YX/ SC /FS	2022-01-25	SC, FS	QC fail: cell quality/variability - leukapheresis prep
MM-025	01213	M3+M4	Post-Vaccination Leuk	28	2021-08-17	92.4	69.4222	0.25x10^6	2019-10-30												2021-11-17	YX/ SC /FS	2022-01-25	SC, FS	QC fail: cell quality/variability - leukapheresis prep
MM-025	01213	M3+M4	Post-Vaccination Leuk	28	2021-08-17	92.4	69.4222	0.25x10^6	2019-10-30												2021-11-17	YX/ SC /FS	2022-01-25	SC, FS	QC fail: cell quality/variability - leukapheresis prep
MM-025	01213	M3+M4	Post-Vaccination Leuk	28	2021-08-17	92.4	69.4222	0.25x10^6	2019-10-30												2021-11-17	YX/ SC /FS	2022-01-25	SC, FS	QC fail: cell quality/variability - leukapheresis prep
MM-025	01213	M3+M4	Post-Vaccination Leuk	28	2021-08-17	92.4	69.4222	0.25x10^6	2019-10-30												2021-11-17	YX/ SC /FS	2022-01-25	SC, FS	QC fail: cell quality/variability - leukapheresis prep
MM-025	01213	M3+M4	9	51	2021-09-09	93.1	84.7333	0.25x10^6	2019-10-30	2	244	238	150	166	28	69	95	41	20	5	2021-11-17	YX/ SC /FS	2022-01-25	SC, FS
MM-025	01213	M3+M4	9	51	2021-09-09	93.1	84.7333	0.25x10^6	2019-10-30	3	222	265	173	183	27	106	120	38	24	7	2021-11-17	YX/ SC /FS	2022-01-25	SC, FS
MM-025	01213	M3+M4	9	51	2021-09-09	93.1	84.7333	0.25x10^6	2019-10-30	4	241	246	138	186	25	85	120	34	34	4	2021-11-17	YX/ SC /FS	2022-01-25	SC, FS
MM-025	01213	M3+M4	9	51	2021-09-09	93.1	84.7333	0.25x10^6	2019-10-30	0	229	274	169	176	36	88	98	40	23	4	2021-11-17	YX/ SC /FS	2022-01-25	SC, FS
MM-025	01213	M3+M4	9	51	2021-09-09	93.1	84.7333	0.25x10^6	2019-10-30	1											2021-11-17	YX/ SC /FS	2022-01-25	SC, FS
MM-025	01213	M3+M4	9	51	2021-09-09	93.1	84.7333	0.25x10^6	2019-10-30	2											2021-11-17	YX/ SC /FS	2022-01-25	SC, FS
MM-025	01213	M3+M4	10	65	2021-09-23	95	84.7333	0.25x10^6	2019-10-30	3	175	176	139	140	17	78	86	24	24	5	2021-11-17	YX/ SC /FS	2022-01-25	SC, FS
MM-025	01213	M3+M4	10	65	2021-09-23	95	84.7333	0.25x10^6	2019-10-30	3	214	178	173	139	33	79	101	32	32	6	2021-11-17	YX/ SC /FS	2022-01-25	SC, FS
MM-025	01213	M3+M4	10	65	2021-09-23	95	84.7333	0.25x10^6	2019-10-30	2	231	210	148	139	26	75	79	18	30	4	2021-11-17	YX/ SC /FS	2022-01-25	SC, FS
MM-025	01213	M3+M4	10	65	2021-09-23	95	84.7333	0.25x10^6	2019-10-30	2	199	221	145	159	27	68	78	25	27	3	2021-11-17	YX/ SC /FS	2022-01-25	SC, FS
MM-025	01213	M3+M4	10	65	2021-09-23	95	84.7333	0.25x10^6	2019-10-30	2											2021-11-17	YX/ SC /FS	2022-01-25	SC, FS
MM-025	01213	M3+M4	10	65	2021-09-23	95	84.7333	0.25x10^6	2019-10-30	3											2021-11-17	YX/ SC /FS	2022-01-25	SC, FS
MM-026	01220	Placebo	1	-28	2021-06-14	92.4333	81.6667	0.25x10^6	2021-12-16	0	16	29	39	2	3	1	5	10	13	0	2022-01-13	SC/YX	2022-01-25	SC, FS
MM-026	01220	Placebo	1	-28	2021-06-14	92.4333	81.6667	0.25x10^6	2021-12-16	0	22	17	29	2	4	1	6	15	4	0	2022-01-13	SC/YX	2022-01-25	SC, FS
MM-026	01220	Placebo	1	-28	2021-06-14	92.4333	81.6667	0.25x10^6	2021-12-16	1	28	21	22	3	3	2	4	4	12	1	2022-01-13	SC/YX	2022-01-25	SC, FS
MM-026	01220	Placebo	1	-28	2021-06-14	92.4333	81.6667	0.25x10^6	2021-12-16	1	26	23	32	2	1	3	4	16	10	1	2022-01-13	SC/YX	2022-01-25	SC, FS
MM-026	01220	Placebo	1	-28	2021-06-14	92.4333	81.6667	0.25x10^6	2021-12-16	0											2022-01-13	SC/YX	2022-01-25	SC, FS
MM-026	01220	Placebo	1	-28	2021-06-14	92.4333	81.6667	0.25x10^6	2021-12-16	1											2022-01-13	SC/YX	2022-01-25	SC, FS
MM-026	01220	Placebo	Pre-Vaccination Leuk	-5	2021-07-07	90.4333	63.3333	0.25x10^6	2021-12-16	0	34	31	17	4	6	6	3	6	20	1	2022-01-13	SC/YX	2022-01-25	SC, FS
MM-026	01220	Placebo	Pre-Vaccination Leuk	-5	2021-07-07	90.4333	63.3333	0.25x10^6	2021-12-16	0	39	40	33	3	3	1	4	10	12	0	2022-01-13	SC/YX	2022-01-25	SC, FS
MM-026	01220	Placebo	Pre-Vaccination Leuk	-5	2021-07-07	90.4333	63.3333	0.25x10^6	2021-12-16	0	24	30	36	0	6	3	4	15	16	1	2022-01-13	SC/YX	2022-01-25	SC, FS
MM-026	01220	Placebo	Pre-Vaccination Leuk	-5	2021-07-07	90.4333	63.3333	0.25x10^6	2021-12-16	1	31	27	33	2	5	2	3	6	20	0	2022-01-13	SC/YX	2022-01-25	SC, FS
MM-026	01220	Placebo	Pre-Vaccination Leuk	-5	2021-07-07	90.4333	63.3333	0.25x10^6	2021-12-16	0											2022-01-13	SC/YX	2022-01-25	SC, FS
MM-026	01220	Placebo	Pre-Vaccination Leuk	-5	2021-07-07	90.4333	63.3333	0.25x10^6	2021-12-16	3											2022-01-13	SC/YX	2022-01-25	SC, FS
MM-026	01220	Placebo	4	0	2021-07-12	91.5667	85.25	0.25x10^6	2021-12-16	0	32	31	25	5	4	1	6	14	16	3	2022-01-13	SC/YX	2022-01-25	SC, FS
MM-026	01220	Placebo	4	0	2021-07-12	91.5667	85.25	0.25x10^6	2021-12-16	0	35	25	31	4	7	2	6	12	15	0	2022-01-13	SC/YX	2022-01-25	SC, FS
MM-026	01220	Placebo	4	0	2021-07-12	91.5667	85.25	0.25x10^6	2021-12-16	1	31	26	39	4	4	3	5	14	7	1	2022-01-13	SC/YX	2022-01-25	SC, FS
MM-026	01220	Placebo	4	0	2021-07-12	91.5667	85.25	0.25x10^6	2021-12-16	1	31	33	31	6	4	3	8	17	14	1	2022-01-13	SC/YX	2022-01-25	SC, FS
MM-026	01220	Placebo	4	0	2021-07-12	91.5667	85.25	0.25x10^6	2021-12-16	0											2022-01-13	SC/YX	2022-01-25	SC, FS
MM-026	01220	Placebo	4	0	2021-07-12	91.5667	85.25	0.25x10^6	2021-12-16	3											2022-01-13	SC/YX	2022-01-25	SC, FS
MM-026	01220	Placebo	6	7	2021-07-19	91.1333	81.8333	0.25x10^6	2021-12-16	2	36	32	32	3	5	4	3	12	11	2	2022-01-13	SC/YX	2022-01-25	SC, FS
MM-026	01220	Placebo	6	7	2021-07-19	91.1333	81.8333	0.25x10^6	2021-12-16	3	30	30	27	3	5	1	5	13	12	1	2022-01-13	SC/YX	2022-01-25	SC, FS
MM-026	01220	Placebo	6	7	2021-07-19	91.1333	81.8333	0.25x10^6	2021-12-16	0	31	22	29	4	2	3	2	13	17	1	2022-01-13	SC/YX	2022-01-25	SC, FS
MM-026	01220	Placebo	6	7	2021-07-19	91.1333	81.8333	0.25x10^6	2021-12-16	0	27	26	20	4	5	8	3	12	21	1	2022-01-13	SC/YX	2022-01-25	SC, FS
MM-026	01220	Placebo	6	7	2021-07-19	91.1333	81.8333	0.25x10^6	2021-12-16	2											2022-01-13	SC/YX	2022-01-25	SC, FS
MM-026	01220	Placebo	6	7	2021-07-19	91.1333	81.8333	0.25x10^6	2021-12-16	0											2022-01-13	SC/YX	2022-01-25	SC, FS
MM-026	01220	Placebo	7	14	2021-07-26	91.5	64.25	0.25x10^6	2021-12-16	1	42	42	40	3	2	2	8	23	21	0	2022-01-13	SC/YX	2022-01-25	SC, FS
MM-026	01220	Placebo	7	14	2021-07-26	91.5	64.25	0.25x10^6	2021-12-16	0	49	36	42	3	8	1	5	23	13	1	2022-01-13	SC/YX	2022-01-25	SC, FS
MM-026	01220	Placebo	7	14	2021-07-26	91.5	64.25	0.25x10^6	2021-12-16	1	34	39	45	11	4	3	2	25	20	1	2022-01-13	SC/YX	2022-01-25	SC, FS
MM-026	01220	Placebo	7	14	2021-07-26	91.5	64.25	0.25x10^6	2021-12-16	0	45	40	31	7	4	4	5	19	24	2	2022-01-13	SC/YX	2022-01-25	SC, FS
MM-026	01220	Placebo	7	14	2021-07-26	91.5	64.25	0.25x10^6	2021-12-16	3											2022-01-13	SC/YX	2022-01-25	SC, FS
MM-026	01220	Placebo	7	14	2021-07-26	91.5	64.25	0.25x10^6	2021-12-16	0											2022-01-13	SC/YX	2022-01-25	SC, FS
MM-026	01220	Placebo	Post-Vaccination Leuk	29	2021-08-10	89.0667	55.5556	0.25x10^6	2021-12-16	1	37	31	43	3	7	3	6	10	16	1	2022-01-13	SC/YX	2022-01-25	SC, FS
MM-026	01220	Placebo	Post-Vaccination Leuk	29	2021-08-10	89.0667	55.5556	0.25x10^6	2021-12-16	1	45	34	44	5	3	1	7	21	17	1	2022-01-13	SC/YX	2022-01-25	SC, FS
MM-026	01220	Placebo	Post-Vaccination Leuk	29	2021-08-10	89.0667	55.5556	0.25x10^6	2021-12-16	0	29	42	43	5	6	5	5	22	21	0	2022-01-13	SC/YX	2022-01-25	SC, FS
MM-026	01220	Placebo	Post-Vaccination Leuk	29	2021-08-10	89.0667	55.5556	0.25x10^6	2021-12-16	3	50	32	34	3	3	7	5	23	22	1	2022-01-13	SC/YX	2022-01-25	SC, FS
MM-026	01220	Placebo	Post-Vaccination Leuk	29	2021-08-10	89.0667	55.5556	0.25x10^6	2021-12-16	2											2022-01-13	SC/YX	2022-01-25	SC, FS
MM-026	01220	Placebo	Post-Vaccination Leuk	29	2021-08-10	89.0667	55.5556	0.25x10^6	2021-12-16	3											2022-01-13	SC/YX	2022-01-25	SC, FS
MM-026	01220	Placebo	9	49	2021-08-30	90.9333	84.5	0.25x10^6	2021-12-16	1	30	42	24	6	8	5	7	16	13	1	2022-01-13	SC/YX	2022-01-25	SC, FS
MM-026	01220	Placebo	9	49	2021-08-30	90.9333	84.5	0.25x10^6	2021-12-16	0	31	33	48	7	5	10	6	17	21	0	2022-01-13	SC/YX	2022-01-25	SC, FS
MM-026	01220	Placebo	9	49	2021-08-30	90.9333	84.5	0.25x10^6	2021-12-16	0	32	43	31	4	3	6	11	10	15	3	2022-01-13	SC/YX	2022-01-25	SC, FS
MM-026	01220	Placebo	9	49	2021-08-30	90.9333	84.5	0.25x10^6	2021-12-16	1	32	27	39	3	2	9	10	16	17	1	2022-01-13	SC/YX	2022-01-25	SC, FS
MM-026	01220	Placebo	9	49	2021-08-30	90.9333	84.5	0.25x10^6	2021-12-16	0											2022-01-13	SC/YX	2022-01-25	SC, FS
MM-026	01220	Placebo	9	49	2021-08-30	90.9333	84.5	0.25x10^6	2021-12-16	0											2022-01-13	SC/YX	2022-01-25	SC, FS
MM-026	01220	Placebo	10	77	2021-09-27	91.0667	77.9167	0.25x10^6	2021-12-16	1	24	17	38	3	2	0	6	6	10	0	2022-01-13	SC/YX	2022-01-25	SC, FS
MM-026	01220	Placebo	10	77	2021-09-27	91.0667	77.9167	0.25x10^6	2021-12-16	1	34	27	18	1	1	2	5	13	11	0	2022-01-13	SC/YX	2022-01-25	SC, FS
MM-026	01220	Placebo	10	77	2021-09-27	91.0667	77.9167	0.25x10^6	2021-12-16	0	19	40	19	1	2	1	6	11	8	0	2022-01-13	SC/YX	2022-01-25	SC, FS
MM-026	01220	Placebo	10	77	2021-09-27	91.0667	77.9167	0.25x10^6	2021-12-16	0	26	30	20	0	1	7	4	12	7	0	2022-01-13	SC/YX	2022-01-25	SC, FS
MM-026	01220	Placebo	10	77	2021-09-27	91.0667	77.9167	0.25x10^6	2021-12-16	1											2022-01-13	SC/YX	2022-01-25	SC, FS
MM-026	01220	Placebo	10	77	2021-09-27	91.0667	77.9167	0.25x10^6	2021-12-16	1											2022-01-13	SC/YX	2022-01-25	SC, FS
MM-027	01009	M3	1	-661	2019-11-18	93.9	62.3333	0.25x10^6	2019-10-30	4	176	373	389	38	8	26	6	11	52	2	2021-11-17	YX/ SC /FS	2022-01-25	SC, FS
MM-027	01009	M3	1	-661	2019-11-18	93.9	62.3333	0.25x10^6	2019-10-30	5	190	350	441	67	4	18	7	8	44	6	2021-11-17	YX/ SC /FS	2022-01-25	SC, FS
MM-027	01009	M3	1	-661	2019-11-18	93.9	62.3333	0.25x10^6	2019-10-30	5	215	341	419	51	4	22	5	10	48	5	2021-11-17	YX/ SC /FS	2022-01-25	SC, FS
MM-027	01009	M3	1	-661	2019-11-18	93.9	62.3333	0.25x10^6	2019-10-30	1	170	364	429	40	4	15	4	9	46	5	2021-11-17	YX/ SC /FS	2022-01-25	SC, FS
MM-027	01009	M3	1	-661	2019-11-18	93.9	62.3333	0.25x10^6	2019-10-30	3											2021-11-17	YX/ SC /FS	2022-01-25	SC, FS
MM-027	01009	M3	1	-661	2019-11-18	93.9	62.3333	0.25x10^6	2019-10-30	6											2021-11-17	YX/ SC /FS	2022-01-25	SC, FS
MM-027	01009	M3	Pre-Vaccination Leuk	-15	2021-08-25	91.6333	39.8667	0.25x10^6	2019-10-30												2021-11-17	YX/ SC /FS	2022-01-25	SC, FS	QC fail: poor cell quality from leukapheresis (poor venuous access, very few cells collected)
MM-027	01009	M3	Pre-Vaccination Leuk	-15	2021-08-25	91.6333	39.8667	0.25x10^6	2019-10-30												2021-11-17	YX/ SC /FS	2022-01-25	SC, FS	QC fail: poor cell quality from leukapheresis (poor venuous access, very few cells collected)
MM-027	01009	M3	Pre-Vaccination Leuk	-15	2021-08-25	91.6333	39.8667	0.25x10^6	2019-10-30												2021-11-17	YX/ SC /FS	2022-01-25	SC, FS	QC fail: poor cell quality from leukapheresis (poor venuous access, very few cells collected)
MM-027	01009	M3	Pre-Vaccination Leuk	-15	2021-08-25	91.6333	39.8667	0.25x10^6	2019-10-30												2021-11-17	YX/ SC /FS	2022-01-25	SC, FS	QC fail: poor cell quality from leukapheresis (poor venuous access, very few cells collected)
MM-027	01009	M3	Pre-Vaccination Leuk	-15	2021-08-25	91.6333	39.8667	0.25x10^6	2019-10-30												2021-11-17	YX/ SC /FS	2022-01-25	SC, FS	QC fail: poor cell quality from leukapheresis (poor venuous access, very few cells collected)
MM-027	01009	M3	Pre-Vaccination Leuk	-15	2021-08-25	91.6333	39.8667	0.25x10^6	2019-10-30												2021-11-17	YX/ SC /FS	2022-01-25	SC, FS	QC fail: poor cell quality from leukapheresis (poor venuous access, very few cells collected)
MM-027	01009	M3	4	0	2021-09-09	93.8333	77	0.25x10^6	2019-10-30	0	151	266	401	27	5	15	4	9	32	3	2021-11-17	YX/ SC /FS	2022-01-25	SC, FS
MM-027	01009	M3	4	0	2021-09-09	93.8333	77	0.25x10^6	2019-10-30	0	146	280	437	37	6	23	5	9	35	4	2021-11-17	YX/ SC /FS	2022-01-25	SC, FS
MM-027	01009	M3	4	0	2021-09-09	93.8333	77	0.25x10^6	2019-10-30	2	155	259	456	23	4	10	7	8	25	1	2021-11-17	YX/ SC /FS	2022-01-25	SC, FS
MM-027	01009	M3	4	0	2021-09-09	93.8333	77	0.25x10^6	2019-10-30	3	155	263	414	30	3	13	4	8	43	2	2021-11-17	YX/ SC /FS	2022-01-25	SC, FS
MM-027	01009	M3	4	0	2021-09-09	93.8333	77	0.25x10^6	2019-10-30	1											2021-11-17	YX/ SC /FS	2022-01-25	SC, FS
MM-027	01009	M3	4	0	2021-09-09	93.8333	77	0.25x10^6	2019-10-30	2											2021-11-17	YX/ SC /FS	2022-01-25	SC, FS
MM-027	01009	M3	6	7	2021-09-16	94.6	71	0.25x10^6	2019-10-30	1	253	340	418	103	15	83	17	18	32	4	2021-11-17	YX/ SC /FS	2022-01-25	SC, FS
MM-027	01009	M3	6	7	2021-09-16	94.6	71	0.25x10^6	2019-10-30	4	272	308	442	101	13	73	24	8	31	3	2021-11-17	YX/ SC /FS	2022-01-25	SC, FS
MM-027	01009	M3	6	7	2021-09-16	94.6	71	0.25x10^6	2019-10-30	5	229	345	456	92	16	73	17	12	37	3	2021-11-17	YX/ SC /FS	2022-01-25	SC, FS
MM-027	01009	M3	6	7	2021-09-16	94.6	71	0.25x10^6	2019-10-30	3	284	291	428	106	14	102	26	11	31	1	2021-11-17	YX/ SC /FS	2022-01-25	SC, FS
MM-027	01009	M3	6	7	2021-09-16	94.6	71	0.25x10^6	2019-10-30	4											2021-11-17	YX/ SC /FS	2022-01-25	SC, FS
MM-027	01009	M3	6	7	2021-09-16	94.6	71	0.25x10^6	2019-10-30	2											2021-11-17	YX/ SC /FS	2022-01-25	SC, FS
MM-027	01009	M3	7	13	2021-09-22	92.9667	69.4	0.25x10^6	2019-10-30	9	254	336	508	80	10	44	12	9	50	7	2021-11-17	YX/ SC /FS	2022-01-25	SC, FS
MM-027	01009	M3	7	13	2021-09-22	92.9667	69.4	0.25x10^6	2019-10-30	3	249	364	445	101	17	51	24	7	31	3	2021-11-17	YX/ SC /FS	2022-01-25	SC, FS
MM-027	01009	M3	7	13	2021-09-22	92.9667	69.4	0.25x10^6	2019-10-30	8	268	334	467	101	6	37	15	8	37	3	2021-11-17	YX/ SC /FS	2022-01-25	SC, FS
MM-027	01009	M3	7	13	2021-09-22	92.9667	69.4	0.25x10^6	2019-10-30	7	211	295	430	87	8	66	15	13	42	4	2021-11-17	YX/ SC /FS	2022-01-25	SC, FS
MM-027	01009	M3	7	13	2021-09-22	92.9667	69.4	0.25x10^6	2019-10-30	5											2021-11-17	YX/ SC /FS	2022-01-25	SC, FS
MM-027	01009	M3	7	13	2021-09-22	92.9667	69.4	0.25x10^6	2019-10-30	3											2021-11-17	YX/ SC /FS	2022-01-25	SC, FS
MM-027	01009	M3	Post-Vaccination Leuk	27	2021-10-06	91.6667	54.6667	0.25x10^6	2019-10-30	8	239	290	478	87	8	62	13	12	36	3	2021-11-17	YX/ SC /FS	2022-01-25	SC, FS
MM-027	01009	M3	Post-Vaccination Leuk	27	2021-10-06	91.6667	54.6667	0.25x10^6	2019-10-30	1	212	290	422	75	10	53	22	15	32	8	2021-11-17	YX/ SC /FS	2022-01-25	SC, FS
MM-027	01009	M3	Post-Vaccination Leuk	27	2021-10-06	91.6667	54.6667	0.25x10^6	2019-10-30	3	235	346	426	96	12	47	14	9	40	7	2021-11-17	YX/ SC /FS	2022-01-25	SC, FS
MM-027	01009	M3	Post-Vaccination Leuk	27	2021-10-06	91.6667	54.6667	0.25x10^6	2019-10-30	7	229	311	431	83	17	62	11	12	40	8	2021-11-17	YX/ SC /FS	2022-01-25	SC, FS
MM-027	01009	M3	Post-Vaccination Leuk	27	2021-10-06	91.6667	54.6667	0.25x10^6	2019-10-30	2											2021-11-17	YX/ SC /FS	2022-01-25	SC, FS
MM-027	01009	M3	Post-Vaccination Leuk	27	2021-10-06	91.6667	54.6667	0.25x10^6	2019-10-30	4											2021-11-17	YX/ SC /FS	2022-01-25	SC, FS
MM-027	01009	M3	9	54	2021-11-02	92.8	79.2667	0.25x10^6	2019-10-30	3	246	365	518	71	13	45	14	8	37	8	2021-11-17	YX/ SC /FS	2022-01-25	SC, FS
MM-027	01009	M3	9	54	2021-11-02	92.8	79.2667	0.25x10^6	2019-10-30	9	327	484	544	87	8	46	14	10	30	3	2021-11-17	YX/ SC /FS	2022-01-25	SC, FS
MM-027	01009	M3	9	54	2021-11-02	92.8	79.2667	0.25x10^6	2019-10-30	6	332	426	528	91	9	53	15	14	38	4	2021-11-17	YX/ SC /FS	2022-01-25	SC, FS
MM-027	01009	M3	9	54	2021-11-02	92.8	79.2667	0.25x10^6	2019-10-30	4	320	381	504	69	15	52	11	6	37	5	2021-11-17	YX/ SC /FS	2022-01-25	SC, FS
MM-027	01009	M3	9	54	2021-11-02	92.8	79.2667	0.25x10^6	2019-10-30	2											2021-11-17	YX/ SC /FS	2022-01-25	SC, FS
MM-027	01009	M3	9	54	2021-11-02	92.8	79.2667	0.25x10^6	2019-10-30	5											2021-11-17	YX/ SC /FS	2022-01-25	SC, FS
MM-027	01009	M3	10	68	2021-11-16	94.3	84.4667	0.25x10^6	2019-10-30	3	177	345	449	39	11	45	16	7	19	1	2021-11-17	YX/ SC /FS	2022-01-25	SC, FS
MM-027	01009	M3	10	68	2021-11-16	94.3	84.4667	0.25x10^6	2019-10-30	3	240	335	457	56	6	30	7	6	31	4	2021-11-17	YX/ SC /FS	2022-01-25	SC, FS
MM-027	01009	M3	10	68	2021-11-16	94.3	84.4667	0.25x10^6	2019-10-30	1	260	365	431	61	6	34	13	6	23	3	2021-11-17	YX/ SC /FS	2022-01-25	SC, FS
MM-027	01009	M3	10	68	2021-11-16	94.3	84.4667	0.25x10^6	2019-10-30	4	238	327	421	50	8	37	10	6	28	6	2021-11-17	YX/ SC /FS	2022-01-25	SC, FS
MM-027	01009	M3	10	68	2021-11-16	94.3	84.4667	0.25x10^6	2019-10-30	2											2021-11-17	YX/ SC /FS	2022-01-25	SC, FS
MM-027	01009	M3	10	68	2021-11-16	94.3	84.4667	0.25x10^6	2019-10-30	0											2021-11-17	YX/ SC /FS	2022-01-25	SC, FS
MM-028	01295	M3+M4	1	-34	2021-09-07	95.5667	68.8667	0.25x10^6	2021-12-16	3	63	36	53	6	4	4	40	3	10	7	2022-01-11	SC/FS	2022-01-25	SC, FS
MM-028	01295	M3+M4	1	-34	2021-09-07	95.5667	68.8667	0.25x10^6	2021-12-16	2	52	39	55	6	4	0	31	0	10	2	2022-01-11	SC/FS	2022-01-25	SC, FS
MM-028	01295	M3+M4	1	-34	2021-09-07	95.5667	68.8667	0.25x10^6	2021-12-16	3	69	32	47	8	2	1	29	10	11	0	2022-01-11	SC/FS	2022-01-25	SC, FS
MM-028	01295	M3+M4	1	-34	2021-09-07	95.5667	68.8667	0.25x10^6	2021-12-16	2	60	30	56	3	1	3	34	3	5	1	2022-01-11	SC/FS	2022-01-25	SC, FS
MM-028	01295	M3+M4	1	-34	2021-09-07	95.5667	68.8667	0.25x10^6	2021-12-16	1											2022-01-11	SC/FS	2022-01-25	SC, FS
MM-028	01295	M3+M4	1	-34	2021-09-07	95.5667	68.8667	0.25x10^6	2021-12-16	1											2022-01-11	SC/FS	2022-01-25	SC, FS
MM-028	01295	M3+M4	2	-11	2021-09-30	95.1667	74.8	0.25x10^6	2021-12-16	4	41	31	24	4	0	1	19	1	4	4	2022-01-11	SC/FS	2022-01-25	SC, FS
MM-028	01295	M3+M4	2	-11	2021-09-30	95.1667	74.8	0.25x10^6	2021-12-16	2	36	32	21	4	1	1	23	2	3	1	2022-01-11	SC/FS	2022-01-25	SC, FS
MM-028	01295	M3+M4	2	-11	2021-09-30	95.1667	74.8	0.25x10^6	2021-12-16	0	45	29	27	2	2	4	27	1	6	2	2022-01-11	SC/FS	2022-01-25	SC, FS
MM-028	01295	M3+M4	2	-11	2021-09-30	95.1667	74.8	0.25x10^6	2021-12-16	2	36	22	29	5	2	1	21	3	10	1	2022-01-11	SC/FS	2022-01-25	SC, FS
MM-028	01295	M3+M4	2	-11	2021-09-30	95.1667	74.8	0.25x10^6	2021-12-16	1											2022-01-11	SC/FS	2022-01-25	SC, FS
MM-028	01295	M3+M4	2	-11	2021-09-30	95.1667	74.8	0.25x10^6	2021-12-16	2											2022-01-11	SC/FS	2022-01-25	SC, FS
MM-028	01295	M3+M4	4	0	2021-10-11	95.4667	63.8	0.25x10^6	2021-12-16	2	52	19	37	4	3	5	18	2	6	5	2022-01-11	SC/FS	2022-01-25	SC, FS
MM-028	01295	M3+M4	4	0	2021-10-11	95.4667	63.8	0.25x10^6	2021-12-16	4	47	28	47	4	1	2	27	2	13	3	2022-01-11	SC/FS	2022-01-25	SC, FS
MM-028	01295	M3+M4	4	0	2021-10-11	95.4667	63.8	0.25x10^6	2021-12-16	0	45	20	50	7	0	6	32	1	12	2	2022-01-11	SC/FS	2022-01-25	SC, FS
MM-028	01295	M3+M4	4	0	2021-10-11	95.4667	63.8	0.25x10^6	2021-12-16	3	46	30	37	4	4	3	25	2	6	-	2022-01-11	SC/FS	2022-01-25	SC, FS
MM-028	01295	M3+M4	4	0	2021-10-11	95.4667	63.8	0.25x10^6	2021-12-16	3											2022-01-11	SC/FS	2022-01-25	SC, FS
MM-028	01295	M3+M4	4	0	2021-10-11	95.4667	63.8	0.25x10^6	2021-12-16	-											2022-01-11	SC/FS	2022-01-25	SC, FS
MM-028	01295	M3+M4	6	7	2021-10-18	95.4333	99.5333	0.25x10^6	2021-12-16	3	65	75	95	9	3	3	31	2	9	1	2022-01-11	SC/FS	2022-01-25	SC, FS
MM-028	01295	M3+M4	6	7	2021-10-18	95.4333	99.5333	0.25x10^6	2021-12-16	2	76	73	82	5	2	8	37	4	7	2	2022-01-11	SC/FS	2022-01-25	SC, FS
MM-028	01295	M3+M4	6	7	2021-10-18	95.4333	99.5333	0.25x10^6	2021-12-16	1	76	78	94	9	1	5	41	2	7	1	2022-01-11	SC/FS	2022-01-25	SC, FS
MM-028	01295	M3+M4	6	7	2021-10-18	95.4333	99.5333	0.25x10^6	2021-12-16	0	97	67	96	10	1	4	42	0	10	2	2022-01-11	SC/FS	2022-01-25	SC, FS
MM-028	01295	M3+M4	6	7	2021-10-18	95.4333	99.5333	0.25x10^6	2021-12-16	0											2022-01-11	SC/FS	2022-01-25	SC, FS
MM-028	01295	M3+M4	6	7	2021-10-18	95.4333	99.5333	0.25x10^6	2021-12-16	3											2022-01-11	SC/FS	2022-01-25	SC, FS
MM-028	01295	M3+M4	7	14	2021-10-25	94.7667	61.5333	0.25x10^6	2021-12-16	2	88	79	100	12	2	6	52	2	14	3	2022-01-11	SC/FS	2022-01-25	SC, FS
MM-028	01295	M3+M4	7	14	2021-10-25	94.7667	61.5333	0.25x10^6	2021-12-16	0	90	97	94	14	1	6	43	8	14	0	2022-01-11	SC/FS	2022-01-25	SC, FS
MM-028	01295	M3+M4	7	14	2021-10-25	94.7667	61.5333	0.25x10^6	2021-12-16	2	89	100	105	16	3	11	45	0	9	2	2022-01-11	SC/FS	2022-01-25	SC, FS
MM-028	01295	M3+M4	7	14	2021-10-25	94.7667	61.5333	0.25x10^6	2021-12-16	1	97	66	109	13	1	11	46	2	7	1	2022-01-11	SC/FS	2022-01-25	SC, FS
MM-028	01295	M3+M4	7	14	2021-10-25	94.7667	61.5333	0.25x10^6	2021-12-16	5											2022-01-11	SC/FS	2022-01-25	SC, FS
MM-028	01295	M3+M4	7	14	2021-10-25	94.7667	61.5333	0.25x10^6	2021-12-16	0											2022-01-11	SC/FS	2022-01-25	SC, FS
MM-028	01295	M3+M4	Post-Vaccination Leuk	23	2021-11-03	92.0333	45.7778	0.25x10^6	2021-12-16	2	104	96	91	16	7	15	45	2	15	3	2022-01-11	SC/FS	2022-01-25	SC, FS
MM-028	01295	M3+M4	Post-Vaccination Leuk	23	2021-11-03	92.0333	45.7778	0.25x10^6	2021-12-16	2	123	98	110	19	4	16	34	7	13	2	2022-01-11	SC/FS	2022-01-25	SC, FS
MM-028	01295	M3+M4	Post-Vaccination Leuk	23	2021-11-03	92.0333	45.7778	0.25x10^6	2021-12-16	3	101	79	107	17	8	4	40	4	16	4	2022-01-11	SC/FS	2022-01-25	SC, FS
MM-028	01295	M3+M4	Post-Vaccination Leuk	23	2021-11-03	92.0333	45.7778	0.25x10^6	2021-12-16	5	77	93	79	12	4	15	43	5	10	0	2022-01-11	SC/FS	2022-01-25	SC, FS
MM-028	01295	M3+M4	Post-Vaccination Leuk	23	2021-11-03	92.0333	45.7778	0.25x10^6	2021-12-16	1											2022-01-11	SC/FS	2022-01-25	SC, FS
MM-028	01295	M3+M4	Post-Vaccination Leuk	23	2021-11-03	92.0333	45.7778	0.25x10^6	2021-12-16	3											2022-01-11	SC/FS	2022-01-25	SC, FS
MM-028	01295	M3+M4	9	49	2021-11-29	93.1	85.1333	0.25x10^6	2021-12-16	0	71	65	61	6	0	6	48	2	12	0	2022-01-11	SC/FS	2022-01-25	SC, FS
MM-028	01295	M3+M4	9	49	2021-11-29	93.1	85.1333	0.25x10^6	2021-12-16	1	61	63	59	14	1	4	40	1	5	1	2022-01-11	SC/FS	2022-01-25	SC, FS
MM-028	01295	M3+M4	9	49	2021-11-29	93.1	85.1333	0.25x10^6	2021-12-16	0	46	46	54	4	0	3	40	2	9	1	2022-01-11	SC/FS	2022-01-25	SC, FS
MM-028	01295	M3+M4	9	49	2021-11-29	93.1	85.1333	0.25x10^6	2021-12-16	0	48	47	49	8	2	3	45	1	1	0	2022-01-11	SC/FS	2022-01-25	SC, FS
MM-028	01295	M3+M4	9	49	2021-11-29	93.1	85.1333	0.25x10^6	2021-12-16	3											2022-01-11	SC/FS	2022-01-25	SC, FS
MM-028	01295	M3+M4	9	49	2021-11-29	93.1	85.1333	0.25x10^6	2021-12-16	3											2022-01-11	SC/FS	2022-01-25	SC, FS
MM-028	01295	M3+M4	10	72	2021-12-22	95.1667	70	0.25x10^6	2021-12-16	3	64	49	65	3	0	4	57	4	3	0	2022-01-11	SC/FS	2022-01-25	SC, FS
MM-028	01295	M3+M4	10	72	2021-12-22	95.1667	70	0.25x10^6	2021-12-16	1	74	45	55	3	1	6	41	1	8	1	2022-01-11	SC/FS	2022-01-25	SC, FS
MM-028	01295	M3+M4	10	72	2021-12-22	95.1667	70	0.25x10^6	2021-12-16	0	69	36	57	12	1	3	35	1	10	1	2022-01-11	SC/FS	2022-01-25	SC, FS
MM-028	01295	M3+M4	10	72	2021-12-22	95.1667	70	0.25x10^6	2021-12-16	0	62	41	59	5	1	5	35	0	15	3	2022-01-11	SC/FS	2022-01-25	SC, FS
MM-028	01295	M3+M4	10	72	2021-12-22	95.1667	70	0.25x10^6	2021-12-16	2											2022-01-11	SC/FS	2022-01-25	SC, FS
MM-028	01295	M3+M4	10	72	2021-12-22	95.1667	70	0.25x10^6	2021-12-16	1											2022-01-11	SC/FS	2022-01-25	SC, FS
MM-029	01293	M3+M4	1	-13	2021-10-08	89.3667	79.4	0.25x10^6	2021-12-16	5	256	93	154	16	2	3	128	29	234	1	2022-01-11	SC/FS	2022-01-25	SC, FS
MM-029	01293	M3+M4	1	-13	2021-10-08	89.3667	79.4	0.25x10^6	2021-12-16	3	205	105	185	8	3	2	151	27	219	0	2022-01-11	SC/FS	2022-01-25	SC, FS
MM-029	01293	M3+M4	1	-13	2021-10-08	89.3667	79.4	0.25x10^6	2021-12-16	2	211	107	134	16	2	5	140	32	216	2	2022-01-11	SC/FS	2022-01-25	SC, FS
MM-029	01293	M3+M4	1	-13	2021-10-08	89.3667	79.4	0.25x10^6	2021-12-16	1	197	84	141	7	2	8	162	20	199	0	2022-01-11	SC/FS	2022-01-25	SC, FS
MM-029	01293	M3+M4	1	-13	2021-10-08	89.3667	79.4	0.25x10^6	2021-12-16	3											2022-01-11	SC/FS	2022-01-25	SC, FS
MM-029	01293	M3+M4	1	-13	2021-10-08	89.3667	79.4	0.25x10^6	2021-12-16	2											2022-01-11	SC/FS	2022-01-25	SC, FS
MM-029	01293	M3+M4	2	-3	2021-10-18	87	66.5333	0.25x10^6	2021-12-16	1	324	184	188	13	1	10	280	38	299	1	2022-01-11	SC/FS	2022-01-25	SC, FS
MM-029	01293	M3+M4	2	-3	2021-10-18	87	66.5333	0.25x10^6	2021-12-16	1	312	185	190	11	2	14	236	30	282	0	2022-01-11	SC/FS	2022-01-25	SC, FS
MM-029	01293	M3+M4	2	-3	2021-10-18	87	66.5333	0.25x10^6	2021-12-16	1	288	164	209	11	1	10	232	34	298	2	2022-01-11	SC/FS	2022-01-25	SC, FS
MM-029	01293	M3+M4	2	-3	2021-10-18	87	66.5333	0.25x10^6	2021-12-16	10	280	174	164	10	1	12	203	39	303	1	2022-01-11	SC/FS	2022-01-25	SC, FS
MM-029	01293	M3+M4	2	-3	2021-10-18	87	66.5333	0.25x10^6	2021-12-16	3											2022-01-11	SC/FS	2022-01-25	SC, FS
MM-029	01293	M3+M4	2	-3	2021-10-18	87	66.5333	0.25x10^6	2021-12-16	0											2022-01-11	SC/FS	2022-01-25	SC, FS
MM-029	01293	M3+M4	4	0	2021-10-21	85.4	62.8667	0.25x10^6	2021-12-16	1	212	118	141	9	1	7	146	33	237	0	2022-01-11	SC/FS	2022-01-25	SC, FS
MM-029	01293	M3+M4	4	0	2021-10-21	85.4	62.8667	0.25x10^6	2021-12-16	0	199	157	151	13	3	3	162	46	240	1	2022-01-11	SC/FS	2022-01-25	SC, FS
MM-029	01293	M3+M4	4	0	2021-10-21	85.4	62.8667	0.25x10^6	2021-12-16	1	214	120	149	9	0	3	161	51	208	2	2022-01-11	SC/FS	2022-01-25	SC, FS
MM-029	01293	M3+M4	4	0	2021-10-21	85.4	62.8667	0.25x10^6	2021-12-16	0	240	120	153	8	3	3	153	44	236	0	2022-01-11	SC/FS	2022-01-25	SC, FS
MM-029	01293	M3+M4	4	0	2021-10-21	85.4	62.8667	0.25x10^6	2021-12-16	3											2022-01-11	SC/FS	2022-01-25	SC, FS
MM-029	01293	M3+M4	4	0	2021-10-21	85.4	62.8667	0.25x10^6	2021-12-16	0											2022-01-11	SC/FS	2022-01-25	SC, FS
MM-029	01293	M3+M4	6	7	2021-10-28	86.0667	86.7333	0.25x10^6	2021-12-16	0	463	346	329	26	1	37	397	46	271	0	2022-01-11	SC/FS	2022-01-25	SC, FS
MM-029	01293	M3+M4	6	7	2021-10-28	86.0667	86.7333	0.25x10^6	2021-12-16	1	483	343	310	25	2	18	393	46		0	2022-01-11	SC/FS	2022-01-25	SC, FS	QC fail: Well B12, spots blurry, likely poor membrane quality
MM-029	01293	M3+M4	6	7	2021-10-28	86.0667	86.7333	0.25x10^6	2021-12-16	0	517	321	312	39	5	37	399	46	319	2	2022-01-11	SC/FS	2022-01-25	SC, FS
MM-029	01293	M3+M4	6	7	2021-10-28	86.0667	86.7333	0.25x10^6	2021-12-16	1	481	360	309	33	3	18	401	43	299	2	2022-01-11	SC/FS	2022-01-25	SC, FS
MM-029	01293	M3+M4	6	7	2021-10-28	86.0667	86.7333	0.25x10^6	2021-12-16	0											2022-01-11	SC/FS	2022-01-25	SC, FS
MM-029	01293	M3+M4	6	7	2021-10-28	86.0667	86.7333	0.25x10^6	2021-12-16	0											2022-01-11	SC/FS	2022-01-25	SC, FS
MM-029	01293	M3+M4	7	12	2021-11-02	88.2667	69.1333	0.25x10^6	2021-12-16	0	681	531	524	62	19	50	469	34	289	1	2022-01-11	SC/FS	2022-01-25	SC, FS
MM-029	01293	M3+M4	7	12	2021-11-02	88.2667	69.1333	0.25x10^6	2021-12-16	1	647	602	550	83	19	51	520	40	270	0	2022-01-11	SC/FS	2022-01-25	SC, FS
MM-029	01293	M3+M4	7	12	2021-11-02	88.2667	69.1333	0.25x10^6	2021-12-16	1	679	543	509	86	17	40	525	39	281	0	2022-01-11	SC/FS	2022-01-25	SC, FS
MM-029	01293	M3+M4	7	12	2021-11-02	88.2667	69.1333	0.25x10^6	2021-12-16	1	682	559	533	96	21	42	530	31	275	1	2022-01-11	SC/FS	2022-01-25	SC, FS
MM-029	01293	M3+M4	7	12	2021-11-02	88.2667	69.1333	0.25x10^6	2021-12-16	0											2022-01-11	SC/FS	2022-01-25	SC, FS
MM-029	01293	M3+M4	7	12	2021-11-02	88.2667	69.1333	0.25x10^6	2021-12-16	1											2022-01-11	SC/FS	2022-01-25	SC, FS
MM-029	01293	M3+M4	8	26	2021-11-16	89.2333	74.6667	0.25x10^6	2021-12-16	2	664	574	566	107	24	67	507	55	272	0	2022-01-11	SC/FS	2022-01-25	SC, FS
MM-029	01293	M3+M4	8	26	2021-11-16	89.2333	74.6667	0.25x10^6	2021-12-16	0	713	600	515	101	30	62	600	34	290	1	2022-01-11	SC/FS	2022-01-25	SC, FS
MM-029	01293	M3+M4	8	26	2021-11-16	89.2333	74.6667	0.25x10^6	2021-12-16	1	706	589	573	76	17	49	589	42	287	0	2022-01-11	SC/FS	2022-01-25	SC, FS
MM-029	01293	M3+M4	8	26	2021-11-16	89.2333	74.6667	0.25x10^6	2021-12-16	1	692	596	553	104	25	60	565	68	294	1	2022-01-11	SC/FS	2022-01-25	SC, FS
MM-029	01293	M3+M4	8	26	2021-11-16	89.2333	74.6667	0.25x10^6	2021-12-16	1											2022-01-11	SC/FS	2022-01-25	SC, FS
MM-029	01293	M3+M4	8	26	2021-11-16	89.2333	74.6667	0.25x10^6	2021-12-16	0											2022-01-11	SC/FS	2022-01-25	SC, FS
MM-029	01293	M3+M4	9	54	2021-12-14	87.4333	92.2	0.25x10^6	2021-12-16	1	567	503	453	72	13	60	343	42	262	0	2022-01-11	SC/FS	2022-01-25	SC, FS
MM-029	01293	M3+M4	9	54	2021-12-14	87.4333	92.2	0.25x10^6	2021-12-16	1	546	494	471	61	12	46	384	25	242	3	2022-01-11	SC/FS	2022-01-25	SC, FS
MM-029	01293	M3+M4	9	54	2021-12-14	87.4333	92.2	0.25x10^6	2021-12-16	0	595	508	440	55	23	63	387	32	227	1	2022-01-11	SC/FS	2022-01-25	SC, FS
MM-029	01293	M3+M4	9	54	2021-12-14	87.4333	92.2	0.25x10^6	2021-12-16	1	614	483	492	68	15	48	397	33	256	0	2022-01-11	SC/FS	2022-01-25	SC, FS
MM-029	01293	M3+M4	9	54	2021-12-14	87.4333	92.2	0.25x10^6	2021-12-16	1											2022-01-11	SC/FS	2022-01-25	SC, FS
MM-029	01293	M3+M4	9	54	2021-12-14	87.4333	92.2	0.25x10^6	2021-12-16	1											2022-01-11	SC/FS	2022-01-25	SC, FS
MM-029	01293	M3+M4	10	77	2022-01-06	90.9667	62.3333	0.25x10^6	2021-12-16	1	667	523	469	97	19	47	436	57	283	1	2022-01-11	SC/FS	2022-01-25	SC, FS
MM-029	01293	M3+M4	10	77	2022-01-06	90.9667	62.3333	0.25x10^6	2021-12-16	1	669	549	535	59	17	53	505	63	277	0	2022-01-11	SC/FS	2022-01-25	SC, FS
MM-029	01293	M3+M4	10	77	2022-01-06	90.9667	62.3333	0.25x10^6	2021-12-16	1	659	571	504	91	18	59	459	51	253	0	2022-01-11	SC/FS	2022-01-25	SC, FS
MM-029	01293	M3+M4	10	77	2022-01-06	90.9667	62.3333	0.25x10^6	2021-12-16	0	656	540	495	76	21	54	509	49	253	0	2022-01-11	SC/FS	2022-01-25	SC, FS
MM-029	01293	M3+M4	10	77	2022-01-06	90.9667	62.3333	0.25x10^6	2021-12-16	0											2022-01-11	SC/FS	2022-01-25	SC, FS
MM-029	01293	M3+M4	10	77	2022-01-06	90.9667	62.3333	0.25x10^6	2021-12-16	0											2022-01-11	SC/FS	2022-01-25	SC, FS

## Sheet: Fig1DEGH_longitudinal ELIS
Mos-1 and Mos-2 Data supporting Figure 1D,E, G, H highlighted in yellow
SID	PID	Arm	Visit	Day	Date of Visit	Cell Viability (%)	Cell Recovery (%)	Cells/well	Peptide Plate Batch Date	Mock	PP062	PP063	PP076	PP077	PP078	PP079	PP080	PP004	PP081	PP082	Date of Assay	Initials	QC Date	QC Initials	Comment - specific visits	Comment - all assays
MM-002	00749	M4	2	-31	2019-05-10	90.3333	36.3333	0.25x10^6	2019-10-30	1	46	78	8	45	4	4	50	7	21	5	2020-06-24	SS SK	2022-01-25	SC, FS
MM-002	00749	M4	2	-31	2019-05-10	90.3333	36.3333	0.25x10^6	2019-10-30	1	42	72	6	44	5	3	48	4	15	6	2020-06-24	SS SK	2022-01-25	SC, FS
MM-002	00749	M4	2	-31	2019-05-10	90.3333	36.3333	0.25x10^6	2019-10-30	1	48	71	10	42	4	4	46	5	12	7	2020-06-24	SS SK	2022-01-25	SC, FS
MM-002	00749	M4	2	-31	2019-05-10	90.3333	36.3333	0.25x10^6	2019-10-30	1	43	77	8	46	4	6	52	10	14	4	2020-06-24	SS SK	2022-01-25	SC, FS
MM-002	00749	M4	2	-31	2019-05-10	90.3333	36.3333	0.25x10^6	2019-10-30	0											2020-06-24	SS SK	2022-01-25	SC, FS
MM-002	00749	M4	2	-31	2019-05-10	90.3333	36.3333	0.25x10^6	2019-10-30	1											2020-06-24	SS SK	2022-01-25	SC, FS
MM-002	00749	M4	Pre-Vaccination Leuk	-25	2019-05-16	86.0667	50.1111	0.25x10^6	2019-10-30	3	31	49	7	39	4	4	32	4	13	4	2020-06-24	SS SK	2022-01-25	SC, FS
MM-002	00749	M4	Pre-Vaccination Leuk	-25	2019-05-16	86.0667	50.1111	0.25x10^6	2019-10-30	3	30	52	5	42	2	2	36	5	12	2	2020-06-24	SS SK	2022-01-25	SC, FS
MM-002	00749	M4	Pre-Vaccination Leuk	-25	2019-05-16	86.0667	50.1111	0.25x10^6	2019-10-30	2	29	51	5	25	4	2	32	3	10	2	2020-06-24	SS SK	2022-01-25	SC, FS
MM-002	00749	M4	Pre-Vaccination Leuk	-25	2019-05-16	86.0667	50.1111	0.25x10^6	2019-10-30	2	32	59	6	35	4	4	38	6	11	3	2020-06-24	SS SK	2022-01-25	SC, FS
MM-002	00749	M4	Pre-Vaccination Leuk	-25	2019-05-16	86.0667	50.1111	0.25x10^6	2019-10-30	2											2020-06-24	SS SK	2022-01-25	SC, FS
MM-002	00749	M4	Pre-Vaccination Leuk	-25	2019-05-16	86.0667	50.1111	0.25x10^6	2019-10-30	1											2020-06-24	SS SK	2022-01-25	SC, FS
MM-002	00749	M4	4	0	2019-06-10	91.5667	104.167	0.25x10^6	2019-10-30	3	34	61	3	41	1	2	33	3	7	4	2020-06-24	SS SK	2022-01-25	SC, FS
MM-002	00749	M4	4	0	2019-06-10	91.5667	104.167	0.25x10^6	2019-10-30	2	26	59	4	34	3	4	27	4	8	2	2020-06-24	SS SK	2022-01-25	SC, FS
MM-002	00749	M4	4	0	2019-06-10	91.5667	104.167	0.25x10^6	2019-10-30	0	27	54	5	40	1	5	34	4	9	3	2020-06-24	SS SK	2022-01-25	SC, FS
MM-002	00749	M4	4	0	2019-06-10	91.5667	104.167	0.25x10^6	2019-10-30	0	24	57	3	36	1	5	26	5	9	2	2020-06-24	SS SK	2022-01-25	SC, FS
MM-002	00749	M4	4	0	2019-06-10	91.5667	104.167	0.25x10^6	2019-10-30	1											2020-06-24	SS SK	2022-01-25	SC, FS
MM-002	00749	M4	4	0	2019-06-10	91.5667	104.167	0.25x10^6	2019-10-30	1											2020-06-24	SS SK	2022-01-25	SC, FS
MM-002	00749	M4	6	7	2019-06-17	89.2	51	0.25x10^6	2019-10-30	1	180	351	77	184	22	51	239	32	19	5	2020-06-24	SS SK	2022-01-25	SC, FS
MM-002	00749	M4	6	7	2019-06-17	89.2	51	0.25x10^6	2019-10-30	3	176	362	68	181	21	57	241	39	12	10	2020-06-24	SS SK	2022-01-25	SC, FS
MM-002	00749	M4	6	7	2019-06-17	89.2	51	0.25x10^6	2019-10-30	2	167	354	72	176	26	52	241	38	16	-	2020-06-24	SS SK	2022-01-25	SC, FS
MM-002	00749	M4	6	7	2019-06-17	89.2	51	0.25x10^6	2019-10-30	-	177	357	79	176	24	60	232	-	-	-	2020-06-24	SS SK	2022-01-25	SC, FS
MM-002	00749	M4	6	7	2019-06-17	89.2	51	0.25x10^6	2019-10-30	-											2020-06-24	SS SK	2022-01-25	SC, FS
MM-002	00749	M4	6	7	2019-06-17	89.2	51	0.25x10^6	2019-10-30	-											2020-06-24	SS SK	2022-01-25	SC, FS
MM-002	00749	M4	7	15	2019-06-25	89.2	80.6667	0.25x10^6	2019-10-30	3	166	344	80	173	30	62	201	43	24	10	2020-06-24	SS SK	2022-01-25	SC, FS
MM-002	00749	M4	7	15	2019-06-25	89.2	80.6667	0.25x10^6	2019-10-30	1	160	335	84	159	34	61	196	34	24	13	2020-06-24	SS SK	2022-01-25	SC, FS
MM-002	00749	M4	7	15	2019-06-25	89.2	80.6667	0.25x10^6	2019-10-30	1	172	352	85	173	25	51	192	42	29	10	2020-06-24	SS SK	2022-01-25	SC, FS
MM-002	00749	M4	7	15	2019-06-25	89.2	80.6667	0.25x10^6	2019-10-30	1	161	356	93	157	37	59	192	37	25	9	2020-06-24	SS SK	2022-01-25	SC, FS
MM-002	00749	M4	7	15	2019-06-25	89.2	80.6667	0.25x10^6	2019-10-30	2											2020-06-24	SS SK	2022-01-25	SC, FS
MM-002	00749	M4	7	15	2019-06-25	89.2	80.6667	0.25x10^6	2019-10-30	3											2020-06-24	SS SK	2022-01-25	SC, FS
MM-002	00749	M4	Post-Vaccination Leuk	23	2019-07-03	83.5667	56.5556	0.25x10^6	2019-10-30	2	169	314	79	170	24	55	195	22	23	6	2020-06-24	SS SK	2022-01-25	SC, FS
MM-002	00749	M4	Post-Vaccination Leuk	23	2019-07-03	83.5667	56.5556	0.25x10^6	2019-10-30	1	162	335	79	167	26	57	174	20	20	4	2020-06-24	SS SK	2022-01-25	SC, FS
MM-002	00749	M4	Post-Vaccination Leuk	23	2019-07-03	83.5667	56.5556	0.25x10^6	2019-10-30	1	170	325	75	177	21	50	167	21	23	3	2020-06-24	SS SK	2022-01-25	SC, FS
MM-002	00749	M4	Post-Vaccination Leuk	23	2019-07-03	83.5667	56.5556	0.25x10^6	2019-10-30	1	160	320	71	168	22	56	171	28	24	7	2020-06-24	SS SK	2022-01-25	SC, FS
MM-002	00749	M4	Post-Vaccination Leuk	23	2019-07-03	83.5667	56.5556	0.25x10^6	2019-10-30	1											2020-06-24	SS SK	2022-01-25	SC, FS
MM-002	00749	M4	Post-Vaccination Leuk	23	2019-07-03	83.5667	56.5556	0.25x10^6	2019-10-30	3											2020-06-24	SS SK	2022-01-25	SC, FS
MM-002	00749	M4	9	60	2019-08-09	90.2333	70	0.25x10^6	2019-10-30	1	157	275	91	139	21	57	148	22	18	9	2020-06-24	SS SK	2022-01-25	SC, FS
MM-002	00749	M4	9	60	2019-08-09	90.2333	70	0.25x10^6	2019-10-30	5	171	293	82	140	18	58	142	24	17	2	2020-06-24	SS SK	2022-01-25	SC, FS
MM-002	00749	M4	9	60	2019-08-09	90.2333	70	0.25x10^6	2019-10-30	0	160	272	91	116	23	53	129	24	19	10	2020-06-24	SS SK	2022-01-25	SC, FS
MM-002	00749	M4	9	60	2019-08-09	90.2333	70	0.25x10^6	2019-10-30	1	150	297	81	146	22	63	153	20	18	6	2020-06-24	SS SK	2022-01-25	SC, FS
MM-002	00749	M4	9	60	2019-08-09	90.2333	70	0.25x10^6	2019-10-30	2											2020-06-24	SS SK	2022-01-25	SC, FS
MM-002	00749	M4	9	60	2019-08-09	90.2333	70	0.25x10^6	2019-10-30	4											2020-06-24	SS SK	2022-01-25	SC, FS
MM-002	00749	M4	10	64	2019-08-13	91.8667	85.6667	0.25x10^6	2019-10-30	0	107	217	67	84	12	51	101	11	17	1	2020-06-24	SS SK	2022-01-25	SC, FS
MM-002	00749	M4	10	64	2019-08-13	91.8667	85.6667	0.25x10^6	2019-10-30	5	124	214	77	70	13	47	99	15	15	3	2020-06-24	SS SK	2022-01-25	SC, FS
MM-002	00749	M4	10	64	2019-08-13	91.8667	85.6667	0.25x10^6	2019-10-30	1	118	203	66	77	14	46	99	14	21	2	2020-06-24	SS SK	2022-01-25	SC, FS
MM-002	00749	M4	10	64	2019-08-13	91.8667	85.6667	0.25x10^6	2019-10-30	1	132	212	78	85	15	42	106	10	15	4	2020-06-24	SS SK	2022-01-25	SC, FS
MM-002	00749	M4	10	64	2019-08-13	91.8667	85.6667	0.25x10^6	2019-10-30	1											2020-06-24	SS SK	2022-01-25	SC, FS
MM-002	00749	M4	10	64	2019-08-13	91.8667	85.6667	0.25x10^6	2019-10-30	1											2020-06-24	SS SK	2022-01-25	SC, FS
MM-003	00818	Placebo	2	-55	2019-05-15	91.2667	125.067	0.2x10^6	2019-10-30	0	24	37	8	0	1	31	22	4	58	0	2019-12-04	NG YX	2022-01-25	SC, FS
MM-003	00818	Placebo	2	-55	2019-05-15	91.2667	125.067	0.2x10^6	2019-10-30	1	11	50	8	5	4	51	30	3	46	1	2019-12-04	NG YX	2022-01-25	SC, FS
MM-003	00818	Placebo	2	-55	2019-05-15	91.2667	125.067	0.2x10^6	2019-10-30	0	25	50	4	7	1	42	20	8	40	2	2019-12-04	NG YX	2022-01-25	SC, FS
MM-003	00818	Placebo	2	-55	2019-05-15	91.2667	125.067	0.2x10^6	2019-10-30	1	13	49	7	0	1	46	18	2	46	0	2019-12-04	NG YX	2022-01-25	SC, FS
MM-003	00818	Placebo	2	-55	2019-05-15	91.2667	125.067	0.2x10^6	2019-10-30	1											2019-12-04	NG YX	2022-01-25	SC, FS
MM-003	00818	Placebo	2	-55	2019-05-15	91.2667	125.067	0.2x10^6	2019-10-30	1											2019-12-04	NG YX	2022-01-25	SC, FS
MM-003	00818	Placebo	Pre-Vaccination Leuk	-47	2019-05-23	79.5	62.8444	0.2x10^6	2019-10-30	1	20	59	11	0	3	48	20	2	53	2	2019-12-04	NG YX	2022-01-25	SC, FS
MM-003	00818	Placebo	Pre-Vaccination Leuk	-47	2019-05-23	79.5	62.8444	0.2x10^6	2019-10-30	1	27	47	8	1	2	47	25	8	56	1	2019-12-04	NG YX	2022-01-25	SC, FS
MM-003	00818	Placebo	Pre-Vaccination Leuk	-47	2019-05-23	79.5	62.8444	0.2x10^6	2019-10-30	1	23	62	8	4	2	52	36	8	61	1	2019-12-04	NG YX	2022-01-25	SC, FS
MM-003	00818	Placebo	Pre-Vaccination Leuk	-47	2019-05-23	79.5	62.8444	0.2x10^6	2019-10-30	1	28	64	2	1	3	47	21	7	56	2	2019-12-04	NG YX	2022-01-25	SC, FS
MM-003	00818	Placebo	Pre-Vaccination Leuk	-47	2019-05-23	79.5	62.8444	0.2x10^6	2019-10-30	1											2019-12-04	NG YX	2022-01-25	SC, FS
MM-003	00818	Placebo	Pre-Vaccination Leuk	-47	2019-05-23	79.5	62.8444	0.2x10^6	2019-10-30	3											2019-12-04	NG YX	2022-01-25	SC, FS
MM-003	00818	Placebo	4	0	2019-07-09	91.7333	96.1	0.2x10^6	2019-10-30	0	20	45	10	3	1	44	21	5	48	0	2019-12-04	NG YX	2022-01-25	SC, FS
MM-003	00818	Placebo	4	0	2019-07-09	91.7333	96.1	0.2x10^6	2019-10-30	0	14	58	5	4	0	31	18	4	44	2	2019-12-04	NG YX	2022-01-25	SC, FS
MM-003	00818	Placebo	4	0	2019-07-09	91.7333	96.1	0.2x10^6	2019-10-30	0	17	58	4	5	1	32	18	5	49	2	2019-12-04	NG YX	2022-01-25	SC, FS
MM-003	00818	Placebo	4	0	2019-07-09	91.7333	96.1	0.2x10^6	2019-10-30	0	12	57	3	4	2	34	17	3	44	0	2019-12-04	NG YX	2022-01-25	SC, FS
MM-003	00818	Placebo	4	0	2019-07-09	91.7333	96.1	0.2x10^6	2019-10-30	0											2019-12-04	NG YX	2022-01-25	SC, FS
MM-003	00818	Placebo	4	0	2019-07-09	91.7333	96.1	0.2x10^6	2019-10-30	2											2019-12-04	NG YX	2022-01-25	SC, FS
MM-003	00818	Placebo	6	7	2019-07-16	86.2	73.7037	0.2x10^6	2019-10-30	3	18	52	6	3	3	30	23	6	40	2	2019-12-04	NG YX	2022-01-25	SC, FS
MM-003	00818	Placebo	6	7	2019-07-16	86.2	73.7037	0.2x10^6	2019-10-30	1	20	40	5	2	0	32	11	10	42	2	2019-12-04	NG YX	2022-01-25	SC, FS
MM-003	00818	Placebo	6	7	2019-07-16	86.2	73.7037	0.2x10^6	2019-10-30	1	15	40	11	3	3	36	27	7	34	0	2019-12-04	NG YX	2022-01-25	SC, FS
MM-003	00818	Placebo	6	7	2019-07-16	86.2	73.7037	0.2x10^6	2019-10-30	2	19	50	6	2	0	39	22	3	51	3	2019-12-04	NG YX	2022-01-25	SC, FS
MM-003	00818	Placebo	6	7	2019-07-16	86.2	73.7037	0.2x10^6	2019-10-30	0											2019-12-04	NG YX	2022-01-25	SC, FS
MM-003	00818	Placebo	6	7	2019-07-16	86.2	73.7037	0.2x10^6	2019-10-30	1											2019-12-04	NG YX	2022-01-25	SC, FS
MM-003	00818	Placebo	7	13	2019-07-22	90.2	95.9794	0.2x10^6	2019-10-30	2	23	53	9	5	4	28	25	14	65	2	2019-12-04	NG YX	2022-01-25	SC, FS
MM-003	00818	Placebo	7	13	2019-07-22	90.2	95.9794	0.2x10^6	2019-10-30	1	21	55	8	2	4	40	36	11	63	2	2019-12-04	NG YX	2022-01-25	SC, FS
MM-003	00818	Placebo	7	13	2019-07-22	90.2	95.9794	0.2x10^6	2019-10-30	3	23	54	11	4	4	53	37	3	62	3	2019-12-04	NG YX	2022-01-25	SC, FS
MM-003	00818	Placebo	7	13	2019-07-22	90.2	95.9794	0.2x10^6	2019-10-30	1	22	75	9	4	3	41	21	8	64	1	2019-12-04	NG YX	2022-01-25	SC, FS
MM-003	00818	Placebo	7	13	2019-07-22	90.2	95.9794	0.2x10^6	2019-10-30	2											2019-12-04	NG YX	2022-01-25	SC, FS
MM-003	00818	Placebo	7	13	2019-07-22	90.2	95.9794	0.2x10^6	2019-10-30	1											2019-12-04	NG YX	2022-01-25	SC, FS
MM-003	00818	Placebo	Post-Vaccination Leuk	21	2019-07-30	51.6333	42.3333	0.2x10^6	2019-10-30												2019-12-04	NG YX	2022-01-25	SC, FS	QC Fail, cell quality/variability - leukapheresis prep using matrix tubes
MM-003	00818	Placebo	Post-Vaccination Leuk	21	2019-07-30	51.6333	42.3333	0.2x10^6	2019-10-30												2019-12-04	NG YX	2022-01-25	SC, FS	QC Fail, cell quality/variability - leukapheresis prep using matrix tubes
MM-003	00818	Placebo	Post-Vaccination Leuk	21	2019-07-30	51.6333	42.3333	0.2x10^6	2019-10-30												2019-12-04	NG YX	2022-01-25	SC, FS	QC Fail, cell quality/variability - leukapheresis prep using matrix tubes
MM-003	00818	Placebo	Post-Vaccination Leuk	21	2019-07-30	51.6333	42.3333	0.2x10^6	2019-10-30												2019-12-04	NG YX	2022-01-25	SC, FS	QC Fail, cell quality/variability - leukapheresis prep using matrix tubes
MM-003	00818	Placebo	Post-Vaccination Leuk	21	2019-07-30	51.6333	42.3333	0.2x10^6	2019-10-30												2019-12-04	NG YX	2022-01-25	SC, FS	QC Fail, cell quality/variability - leukapheresis prep using matrix tubes
MM-003	00818	Placebo	Post-Vaccination Leuk	21	2019-07-30	51.6333	42.3333	0.2x10^6	2019-10-30												2019-12-04	NG YX	2022-01-25	SC, FS	QC Fail, cell quality/variability - leukapheresis prep using matrix tubes
MM-003	00818	Placebo	9	50	2019-08-28	86.5333	89	0.2x10^6	2019-10-30	1	19	39	2	1	0	43	26	4	53	1	2019-12-04	NG YX	2022-01-25	SC, FS
MM-003	00818	Placebo	9	50	2019-08-28	86.5333	89	0.2x10^6	2019-10-30	2	18	50	6	6	1	56	25	3	50	0	2019-12-04	NG YX	2022-01-25	SC, FS
MM-003	00818	Placebo	9	50	2019-08-28	86.5333	89	0.2x10^6	2019-10-30	0	19	41	6	1	4	44	30	4	42	1	2019-12-04	NG YX	2022-01-25	SC, FS
MM-003	00818	Placebo	9	50	2019-08-28	86.5333	89	0.2x10^6	2019-10-30	0	26	49	8	3	1	45	24	3	38	1	2019-12-04	NG YX	2022-01-25	SC, FS
MM-003	00818	Placebo	9	50	2019-08-28	86.5333	89	0.2x10^6	2019-10-30	0											2019-12-04	NG YX	2022-01-25	SC, FS
MM-003	00818	Placebo	9	50	2019-08-28	86.5333	89	0.2x10^6	2019-10-30	0											2019-12-04	NG YX	2022-01-25	SC, FS
MM-003	00818	Placebo	10	71	2019-09-18	87.2667	84.8182	0.2x10^6	2019-10-30	2	33	49	14	4	2	45	34	7	52	2	2019-12-04	NG YX	2022-01-25	SC, FS
MM-003	00818	Placebo	10	71	2019-09-18	87.2667	84.8182	0.2x10^6	2019-10-30	2	26	51	8	6	4	44	29	7	47	0	2019-12-04	NG YX	2022-01-25	SC, FS
MM-003	00818	Placebo	10	71	2019-09-18	87.2667	84.8182	0.2x10^6	2019-10-30	3	22	36	9	4	2	43	42	1	46	0	2019-12-04	NG YX	2022-01-25	SC, FS
MM-003	00818	Placebo	10	71	2019-09-18	87.2667	84.8182	0.2x10^6	2019-10-30	1	30	55	12	1	3	46	37	4	62	1	2019-12-04	NG YX	2022-01-25	SC, FS
MM-003	00818	Placebo	10	71	2019-09-18	87.2667	84.8182	0.2x10^6	2019-10-30	1											2019-12-04	NG YX	2022-01-25	SC, FS
MM-003	00818	Placebo	10	71	2019-09-18	87.2667	84.8182	0.2x10^6	2019-10-30	1											2019-12-04	NG YX	2022-01-25	SC, FS
MM-004	00836	M3	2	-26	2019-05-30	93.3333	70.75	0.25x10^6	2019-10-30	3	52	67	66	17	5	17	4	12	31	2	2020-02-25	SK YX	2022-01-25	SC, FS
MM-004	00836	M3	2	-26	2019-05-30	93.3333	70.75	0.25x10^6	2019-10-30	2	50	58	54	25	6	27	3	16	41	2	2020-02-25	SK YX	2022-01-25	SC, FS
MM-004	00836	M3	2	-26	2019-05-30	93.3333	70.75	0.25x10^6	2019-10-30	1	55	48	47	19	5	26	5	23	35	6	2020-02-25	SK YX	2022-01-25	SC, FS
MM-004	00836	M3	2	-26	2019-05-30	93.3333	70.75	0.25x10^6	2019-10-30	3	47	68	55	33	3	17	2	19	26	3	2020-02-25	SK YX	2022-01-25	SC, FS
MM-004	00836	M3	2	-26	2019-05-30	93.3333	70.75	0.25x10^6	2019-10-30	5											2020-02-25	SK YX	2022-01-25	SC, FS
MM-004	00836	M3	2	-26	2019-05-30	93.3333	70.75	0.25x10^6	2019-10-30	4											2020-02-25	SK YX	2022-01-25	SC, FS
MM-004	00836	M3	Pre-Vaccination Leuk	-21	2019-06-04	79.3	73.8333	0.25x10^6	2019-10-30	4	32	50	67	18	5	21	13	10	16	4	2020-02-25	SK YX	2022-01-25	SC, FS
MM-004	00836	M3	Pre-Vaccination Leuk	-21	2019-06-04	79.3	73.8333	0.25x10^6	2019-10-30	3	47	76	83	22	7	15	4	7	17	5	2020-02-25	SK YX	2022-01-25	SC, FS
MM-004	00836	M3	Pre-Vaccination Leuk	-21	2019-06-04	79.3	73.8333	0.25x10^6	2019-10-30	2	45	58	47	13	3	3	12	10	21	2	2020-02-25	SK YX	2022-01-25	SC, FS
MM-004	00836	M3	Pre-Vaccination Leuk	-21	2019-06-04	79.3	73.8333	0.25x10^6	2019-10-30	15	49	36	42	11	5	19	3	6	19	5	2020-02-25	SK YX	2022-01-25	SC, FS
MM-004	00836	M3	Pre-Vaccination Leuk	-21	2019-06-04	79.3	73.8333	0.25x10^6	2019-10-30	4											2020-02-25	SK YX	2022-01-25	SC, FS
MM-004	00836	M3	Pre-Vaccination Leuk	-21	2019-06-04	79.3	73.8333	0.25x10^6	2019-10-30	4											2020-02-25	SK YX	2022-01-25	SC, FS
MM-004	00836	M3	4	0	2019-06-25	91.4667	79.6667	0.25x10^6	2019-10-30	16	55	60	78	27	26	32	5	12	31	5	2020-02-25	SK YX	2022-01-25	SC, FS
MM-004	00836	M3	4	0	2019-06-25	91.4667	79.6667	0.25x10^6	2019-10-30	11	60	61	120	21	2	33	3	26	24	10	2020-02-25	SK YX	2022-01-25	SC, FS
MM-004	00836	M3	4	0	2019-06-25	91.4667	79.6667	0.25x10^6	2019-10-30	7	62	103	54	50	6	46	48	34	37	15	2020-02-25	SK YX	2022-01-25	SC, FS
MM-004	00836	M3	4	0	2019-06-25	91.4667	79.6667	0.25x10^6	2019-10-30	0	47	46	52	29	8	28	3	45	59	4	2020-02-25	SK YX	2022-01-25	SC, FS
MM-004	00836	M3	4	0	2019-06-25	91.4667	79.6667	0.25x10^6	2019-10-30	28											2020-02-25	SK YX	2022-01-25	SC, FS
MM-004	00836	M3	4	0	2019-06-25	91.4667	79.6667	0.25x10^6	2019-10-30	22											2020-02-25	SK YX	2022-01-25	SC, FS
MM-004	00836	M3	6	7	2019-07-02	93.3333	74.8333	0.25x10^6	2019-10-30	5	385	367	330	209	19	261	31	20	16	7	2020-02-25	SK YX	2022-01-25	SC, FS
MM-004	00836	M3	6	7	2019-07-02	93.3333	74.8333	0.25x10^6	2019-10-30	6	383	317	293	212	19	249	15	15	21	7	2020-02-25	SK YX	2022-01-25	SC, FS
MM-004	00836	M3	6	7	2019-07-02	93.3333	74.8333	0.25x10^6	2019-10-30	3	380	347	264	192	24	257	19	20	21	5	2020-02-25	SK YX	2022-01-25	SC, FS
MM-004	00836	M3	6	7	2019-07-02	93.3333	74.8333	0.25x10^6	2019-10-30	4	378	350	308	202	22	254	21	16	29	9	2020-02-25	SK YX	2022-01-25	SC, FS
MM-004	00836	M3	6	7	2019-07-02	93.3333	74.8333	0.25x10^6	2019-10-30	3											2020-02-25	SK YX	2022-01-25	SC, FS
MM-004	00836	M3	6	7	2019-07-02	93.3333	74.8333	0.25x10^6	2019-10-30	2											2020-02-25	SK YX	2022-01-25	SC, FS
MM-004	00836	M3	7	16	2019-07-11	92.7	81.6667	0.25x10^6	2019-10-30	0	338	335	308	155	17	216	18	14	14	4	2020-02-25	SK YX	2022-01-25	SC, FS
MM-004	00836	M3	7	16	2019-07-11	92.7	81.6667	0.25x10^6	2019-10-30	0	382	349	303	177	14	263	17	8	18	3	2020-02-25	SK YX	2022-01-25	SC, FS
MM-004	00836	M3	7	16	2019-07-11	92.7	81.6667	0.25x10^6	2019-10-30	0	347	348	272	187	20	238	15	16	20	3	2020-02-25	SK YX	2022-01-25	SC, FS
MM-004	00836	M3	7	16	2019-07-11	92.7	81.6667	0.25x10^6	2019-10-30	2	349	315	234	204	11	222	15	19	19	8	2020-02-25	SK YX	2022-01-25	SC, FS
MM-004	00836	M3	7	16	2019-07-11	92.7	81.6667	0.25x10^6	2019-10-30	2											2020-02-25	SK YX	2022-01-25	SC, FS
MM-004	00836	M3	7	16	2019-07-11	92.7	81.6667	0.25x10^6	2019-10-30	1											2020-02-25	SK YX	2022-01-25	SC, FS
MM-004	00836	M3	Post-Vaccination Leuk	22	2019-07-17	83.4333	56.9444	0.25x10^6	2019-10-30												2020-02-25	SK YX	2022-01-25	SC, FS	QC Fail: cell quality/variability - leukapheresis prep using matrix tubes
MM-004	00836	M3	Post-Vaccination Leuk	22	2019-07-17	83.4333	56.9444	0.25x10^6	2019-10-30												2020-02-25	SK YX	2022-01-25	SC, FS	QC Fail: cell quality/variability - leukapheresis prep using matrix tubes
MM-004	00836	M3	Post-Vaccination Leuk	22	2019-07-17	83.4333	56.9444	0.25x10^6	2019-10-30												2020-02-25	SK YX	2022-01-25	SC, FS	QC Fail: cell quality/variability - leukapheresis prep using matrix tubes
MM-004	00836	M3	Post-Vaccination Leuk	22	2019-07-17	83.4333	56.9444	0.25x10^6	2019-10-30												2020-02-25	SK YX	2022-01-25	SC, FS	QC Fail: cell quality/variability - leukapheresis prep using matrix tubes
MM-004	00836	M3	Post-Vaccination Leuk	22	2019-07-17	83.4333	56.9444	0.25x10^6	2019-10-30												2020-02-25	SK YX	2022-01-25	SC, FS	QC Fail: cell quality/variability - leukapheresis prep using matrix tubes
MM-004	00836	M3	Post-Vaccination Leuk	22	2019-07-17	83.4333	56.9444	0.25x10^6	2019-10-30												2020-02-25	SK YX	2022-01-25	SC, FS	QC Fail: cell quality/variability - leukapheresis prep using matrix tubes
MM-004	00836	M3	9	50	2019-08-14	91.5	67.6667	0.25x10^6	2019-10-30	10	366	421	334	255	51	332	44	75	51	37	2020-02-25	SK YX	2022-01-25	SC, FS
MM-004	00836	M3	9	50	2019-08-14	91.5	67.6667	0.25x10^6	2019-10-30	16	429	391	407	254	66	392	73	61	77	41	2020-02-25	SK YX	2022-01-25	SC, FS
MM-004	00836	M3	9	50	2019-08-14	91.5	67.6667	0.25x10^6	2019-10-30	24	449	385	405	266	123	321	82	71	83	35	2020-02-25	SK YX	2022-01-25	SC, FS
MM-004	00836	M3	9	50	2019-08-14	91.5	67.6667	0.25x10^6	2019-10-30	23	391	366	366	273	76	335	50	70	72	33	2020-02-25	SK YX	2022-01-25	SC, FS
MM-004	00836	M3	9	50	2019-08-14	91.5	67.6667	0.25x10^6	2019-10-30	27											2020-02-25	SK YX	2022-01-25	SC, FS
MM-004	00836	M3	9	50	2019-08-14	91.5	67.6667	0.25x10^6	2019-10-30	13											2020-02-25	SK YX	2022-01-25	SC, FS
MM-004	00836	M3	10	64	2019-08-28	92.1667	71	0.25x10^6	2019-10-30	6	335	328	307	206	13	245	23	32	37	16	2020-02-25	SK YX	2022-01-25	SC, FS
MM-004	00836	M3	10	64	2019-08-28	92.1667	71	0.25x10^6	2019-10-30	3	372	333	292	168	20	237	22	32	30	13	2020-02-25	SK YX	2022-01-25	SC, FS
MM-004	00836	M3	10	64	2019-08-28	92.1667	71	0.25x10^6	2019-10-30	10	324	329	276	171	19	231	22	21	42	14	2020-02-25	SK YX	2022-01-25	SC, FS
MM-004	00836	M3	10	64	2019-08-28	92.1667	71	0.25x10^6	2019-10-30	4	321	283	290	159	17	230	23	19	32	8	2020-02-25	SK YX	2022-01-25	SC, FS
MM-004	00836	M3	10	64	2019-08-28	92.1667	71	0.25x10^6	2019-10-30	2											2020-02-25	SK YX	2022-01-25	SC, FS
MM-004	00836	M3	10	64	2019-08-28	92.1667	71	0.25x10^6	2019-10-30	1											2020-02-25	SK YX	2022-01-25	SC, FS
MM-007	01237a	M3	2	-85	2019-06-10	92.2	131.667	0.25x10^6	2019-10-30	0	51	37	15	9	1	7	33	2	7	0	2020-03-10	SS YX	2022-01-25	SC, FS
MM-007	01237a	M3	2	-85	2019-06-10	92.2	131.667	0.25x10^6	2019-10-30	0	53	37	19	9	1	6	33	2	5	0	2020-03-10	SS YX	2022-01-25	SC, FS
MM-007	01237a	M3	2	-85	2019-06-10	92.2	131.667	0.25x10^6	2019-10-30	0	51	43	24	5	0	4	31	0	6	0	2020-03-10	SS YX	2022-01-25	SC, FS
MM-007	01237a	M3	2	-85	2019-06-10	92.2	131.667	0.25x10^6	2019-10-30	1	36	40	17	5	0	4	38	0	6	0	2020-03-10	SS YX	2022-01-25	SC, FS
MM-007	01237a	M3	2	-85	2019-06-10	92.2	131.667	0.25x10^6	2019-10-30	1											2020-03-10	SS YX	2022-01-25	SC, FS
MM-007	01237a	M3	2	-85	2019-06-10	92.2	131.667	0.25x10^6	2019-10-30	0											2020-03-10	SS YX	2022-01-25	SC, FS
MM-007	01237a	M3	Pre-Vaccination Leuk	-5	2019-08-29	64.6667	47.3333	0.25x10^6	2019-10-30												2020-03-10	SS YX	2022-01-25	SC, FS	QC fail, cell quality/variability - leukapheresis prep using matrix tubes
MM-007	01237a	M3	Pre-Vaccination Leuk	-5	2019-08-29	64.6667	47.3333	0.25x10^6	2019-10-30												2020-03-10	SS YX	2022-01-25	SC, FS	QC fail, cell quality/variability - leukapheresis prep using matrix tubes
MM-007	01237a	M3	Pre-Vaccination Leuk	-5	2019-08-29	64.6667	47.3333	0.25x10^6	2019-10-30												2020-03-10	SS YX	2022-01-25	SC, FS	QC fail, cell quality/variability - leukapheresis prep using matrix tubes
MM-007	01237a	M3	Pre-Vaccination Leuk	-5	2019-08-29	64.6667	47.3333	0.25x10^6	2019-10-30												2020-03-10	SS YX	2022-01-25	SC, FS	QC fail, cell quality/variability - leukapheresis prep using matrix tubes
MM-007	01237a	M3	Pre-Vaccination Leuk	-5	2019-08-29	64.6667	47.3333	0.25x10^6	2019-10-30												2020-03-10	SS YX	2022-01-25	SC, FS	QC fail, cell quality/variability - leukapheresis prep using matrix tubes
MM-007	01237a	M3	Pre-Vaccination Leuk	-5	2019-08-29	64.6667	47.3333	0.25x10^6	2019-10-30												2020-03-10	SS YX	2022-01-25	SC, FS	QC fail, cell quality/variability - leukapheresis prep using matrix tubes
MM-007	01237a	M3	4	0	2019-09-03	92.4333	80	0.25x10^6	2019-10-30	1	92	92	39	12	1	13	64	4	16	1	2020-03-10	SS YX	2022-01-25	SC, FS
MM-007	01237a	M3	4	0	2019-09-03	92.4333	80	0.25x10^6	2019-10-30	1	107	94	37	12	1	7	82	2	11	2	2020-03-10	SS YX	2022-01-25	SC, FS
MM-007	01237a	M3	4	0	2019-09-03	92.4333	80	0.25x10^6	2019-10-30	1	93	81	26	13	1	5	68	7	22	0	2020-03-10	SS YX	2022-01-25	SC, FS
MM-007	01237a	M3	4	0	2019-09-03	92.4333	80	0.25x10^6	2019-10-30	2	109	89	42	9	0	7	85	3	18	0	2020-03-10	SS YX	2022-01-25	SC, FS
MM-007	01237a	M3	4	0	2019-09-03	92.4333	80	0.25x10^6	2019-10-30	1											2020-03-10	SS YX	2022-01-25	SC, FS
MM-007	01237a	M3	4	0	2019-09-03	92.4333	80	0.25x10^6	2019-10-30	2											2020-03-10	SS YX	2022-01-25	SC, FS
MM-007	01237a	M3	6	7	2019-09-10	87.7333	58	0.25x10^6	2019-10-30	2	206	169	71	27	8	42	151	12	18	0	2020-03-10	SS YX	2022-01-25	SC, FS
MM-007	01237a	M3	6	7	2019-09-10	87.7333	58	0.25x10^6	2019-10-30	0	202	170	70	30	7	37	149	8	17	1	2020-03-10	SS YX	2022-01-25	SC, FS
MM-007	01237a	M3	6	7	2019-09-10	87.7333	58	0.25x10^6	2019-10-30	2	205	171	94	30	8	43	144	5	21	2	2020-03-10	SS YX	2022-01-25	SC, FS
MM-007	01237a	M3	6	7	2019-09-10	87.7333	58	0.25x10^6	2019-10-30	1	206	165	69	38	8	32	156	11	21	0	2020-03-10	SS YX	2022-01-25	SC, FS
MM-007	01237a	M3	6	7	2019-09-10	87.7333	58	0.25x10^6	2019-10-30	0											2020-03-10	SS YX	2022-01-25	SC, FS
MM-007	01237a	M3	6	7	2019-09-10	87.7333	58	0.25x10^6	2019-10-30	1											2020-03-10	SS YX	2022-01-25	SC, FS
MM-007	01237a	M3	7	13	2019-09-16	91.9	80.8333	0.25x10^6	2019-10-30	1	186	200	97	30	12	55	148	1	24	0	2020-03-10	SS YX	2022-01-25	SC, FS
MM-007	01237a	M3	7	13	2019-09-16	91.9	80.8333	0.25x10^6	2019-10-30	0	198	193	84	41	10	48	136	6	24	1	2020-03-10	SS YX	2022-01-25	SC, FS
MM-007	01237a	M3	7	13	2019-09-16	91.9	80.8333	0.25x10^6	2019-10-30	1	203	184	95	37	2	50	146	5	19	1	2020-03-10	SS YX	2022-01-25	SC, FS
MM-007	01237a	M3	7	13	2019-09-16	91.9	80.8333	0.25x10^6	2019-10-30	1	228	202	93	33	11	48	176	9	21	0	2020-03-10	SS YX	2022-01-25	SC, FS
MM-007	01237a	M3	7	13	2019-09-16	91.9	80.8333	0.25x10^6	2019-10-30	1											2020-03-10	SS YX	2022-01-25	SC, FS
MM-007	01237a	M3	7	13	2019-09-16	91.9	80.8333	0.25x10^6	2019-10-30	2											2020-03-10	SS YX	2022-01-25	SC, FS
MM-007	01237a	M3	Post-Vaccination Leuk	30	2019-10-03	85.0333	63.8889	0.25x10^6	2019-10-30												2020-03-10	SS YX	2022-01-25	SC, FS	QC fail, cell quality/variability - leukapheresis prep using matrix tubes
MM-007	01237a	M3	Post-Vaccination Leuk	30	2019-10-03	85.0333	63.8889	0.25x10^6	2019-10-30												2020-03-10	SS YX	2022-01-25	SC, FS	QC fail, cell quality/variability - leukapheresis prep using matrix tubes
MM-007	01237a	M3	Post-Vaccination Leuk	30	2019-10-03	85.0333	63.8889	0.25x10^6	2019-10-30												2020-03-10	SS YX	2022-01-25	SC, FS	QC fail, cell quality/variability - leukapheresis prep using matrix tubes
MM-007	01237a	M3	Post-Vaccination Leuk	30	2019-10-03	85.0333	63.8889	0.25x10^6	2019-10-30												2020-03-10	SS YX	2022-01-25	SC, FS	QC fail, cell quality/variability - leukapheresis prep using matrix tubes
MM-007	01237a	M3	Post-Vaccination Leuk	30	2019-10-03	85.0333	63.8889	0.25x10^6	2019-10-30												2020-03-10	SS YX	2022-01-25	SC, FS	QC fail, cell quality/variability - leukapheresis prep using matrix tubes
MM-007	01237a	M3	Post-Vaccination Leuk	30	2019-10-03	85.0333	63.8889	0.25x10^6	2019-10-30												2020-03-10	SS YX	2022-01-25	SC, FS	QC fail, cell quality/variability - leukapheresis prep using matrix tubes
MM-007	01237a	M3	9	57	2019-10-30	90.0333	79.5	0.25x10^6	2019-10-30	0	157	124	66	18	1	31	121	3	22	1	2020-03-10	SS YX	2022-01-25	SC, FS
MM-007	01237a	M3	9	57	2019-10-30	90.0333	79.5	0.25x10^6	2019-10-30	1	156	117	60	20	2	23	114	5	22	0	2020-03-10	SS YX	2022-01-25	SC, FS
MM-007	01237a	M3	9	57	2019-10-30	90.0333	79.5	0.25x10^6	2019-10-30	1	150	132	61	20	2	19	105	3	24	0	2020-03-10	SS YX	2022-01-25	SC, FS
MM-007	01237a	M3	9	57	2019-10-30	90.0333	79.5	0.25x10^6	2019-10-30	0	152	122	65	18	2	26	116	5	21	0	2020-03-10	SS YX	2022-01-25	SC, FS
MM-007	01237a	M3	9	57	2019-10-30	90.0333	79.5	0.25x10^6	2019-10-30	2											2020-03-10	SS YX	2022-01-25	SC, FS
MM-007	01237a	M3	9	57	2019-10-30	90.0333	79.5	0.25x10^6	2019-10-30	1											2020-03-10	SS YX	2022-01-25	SC, FS
MM-007	01237a	M3	10	77	2019-11-19	90.5667	105.333	0.25x10^6	2019-10-30	2	109	87	47	16	1	27	92	6	13	1	2020-03-10	SS YX	2022-01-25	SC, FS
MM-007	01237a	M3	10	77	2019-11-19	90.5667	105.333	0.25x10^6	2019-10-30	1	103	70	41	13	1	8	84	1	10	2	2020-03-10	SS YX	2022-01-25	SC, FS
MM-007	01237a	M3	10	77	2019-11-19	90.5667	105.333	0.25x10^6	2019-10-30	1	106	76	44	14	5	15	84	3	21	0	2020-03-10	SS YX	2022-01-25	SC, FS
MM-007	01237a	M3	10	77	2019-11-19	90.5667	105.333	0.25x10^6	2019-10-30	2	105	75	57	15	2	14	90	5	14	0	2020-03-10	SS YX	2022-01-25	SC, FS
MM-007	01237a	M3	10	77	2019-11-19	90.5667	105.333	0.25x10^6	2019-10-30	1											2020-03-10	SS YX	2022-01-25	SC, FS
MM-007	01237a	M3	10	77	2019-11-19	90.5667	105.333	0.25x10^6	2019-10-30	0											2020-03-10	SS YX	2022-01-25	SC, FS
MM-008	01249	M3	1	-71	2019-08-06	89.3	65.8333	0.25x10^6	2019-10-30	0	4	20	13	20	1	1	3	8	39	0	2020-03-17	SS SK	2022-01-25	SC, FS
MM-008	01249	M3	1	-71	2019-08-06	89.3	65.8333	0.25x10^6	2019-10-30	0	8	28	11	25	3	6	2	8	50	4	2020-03-17	SS SK	2022-01-25	SC, FS
MM-008	01249	M3	1	-71	2019-08-06	89.3	65.8333	0.25x10^6	2019-10-30	4	12	32	9	28	1	2	7	8	46	2	2020-03-17	SS SK	2022-01-25	SC, FS
MM-008	01249	M3	1	-71	2019-08-06	89.3	65.8333	0.25x10^6	2019-10-30	0	10	35	16	28	2	5	5	3	52	4	2020-03-17	SS SK	2022-01-25	SC, FS
MM-008	01249	M3	1	-71	2019-08-06	89.3	65.8333	0.25x10^6	2019-10-30	0											2020-03-17	SS SK	2022-01-25	SC, FS
MM-008	01249	M3	1	-71	2019-08-06	89.3	65.8333	0.25x10^6	2019-10-30	4											2020-03-17	SS SK	2022-01-25	SC, FS
MM-008	01249	M3	2	-21	2019-09-25	88.7667	73.8333	0.25x10^6	2019-10-30	0	19	35	8	25	2	6	4	6	49	1	2020-03-17	SS SK	2022-01-25	SC, FS
MM-008	01249	M3	2	-21	2019-09-25	88.7667	73.8333	0.25x10^6	2019-10-30	2	13	25	16	31	5	2	4	10	65	2	2020-03-17	SS SK	2022-01-25	SC, FS
MM-008	01249	M3	2	-21	2019-09-25	88.7667	73.8333	0.25x10^6	2019-10-30	3	14	28	16	23	3	3	6	11	38	2	2020-03-17	SS SK	2022-01-25	SC, FS
MM-008	01249	M3	2	-21	2019-09-25	88.7667	73.8333	0.25x10^6	2019-10-30	3	9	19	20	18	5	2	6	8	41	4	2020-03-17	SS SK	2022-01-25	SC, FS
MM-008	01249	M3	2	-21	2019-09-25	88.7667	73.8333	0.25x10^6	2019-10-30	3											2020-03-17	SS SK	2022-01-25	SC, FS
MM-008	01249	M3	2	-21	2019-09-25	88.7667	73.8333	0.25x10^6	2019-10-30	2											2020-03-17	SS SK	2022-01-25	SC, FS
MM-008	01249	M3	4	0	2019-10-16	79.8	78	0.25x10^6	2019-10-30	2	11	23	11	31	1	5	5	10	48	3	2020-03-17	SS SK	2022-01-25	SC, FS
MM-008	01249	M3	4	0	2019-10-16	79.8	78	0.25x10^6	2019-10-30	1	7	26	10	27	4	4	4	9	51	3	2020-03-17	SS SK	2022-01-25	SC, FS
MM-008	01249	M3	4	0	2019-10-16	79.8	78	0.25x10^6	2019-10-30	2	17	30	10	23	0	4	2	10	49	2	2020-03-17	SS SK	2022-01-25	SC, FS
MM-008	01249	M3	4	0	2019-10-16	79.8	78	0.25x10^6	2019-10-30	1	14	22	17	26	2	1	2	12	35	3	2020-03-17	SS SK	2022-01-25	SC, FS
MM-008	01249	M3	4	0	2019-10-16	79.8	78	0.25x10^6	2019-10-30	2											2020-03-17	SS SK	2022-01-25	SC, FS
MM-008	01249	M3	4	0	2019-10-16	79.8	78	0.25x10^6	2019-10-30	3											2020-03-17	SS SK	2022-01-25	SC, FS
MM-008	01249	M3	6	7	2019-10-23	83.8333	77.3333	0.25x10^6	2019-10-30	5	111	76	70	43	20	35	42	13	46	4	2020-03-17	SS SK	2022-01-25	SC, FS
MM-008	01249	M3	6	7	2019-10-23	83.8333	77.3333	0.25x10^6	2019-10-30	4	74	75	54	41	14	28	32	14	56	1	2020-03-17	SS SK	2022-01-25	SC, FS
MM-008	01249	M3	6	7	2019-10-23	83.8333	77.3333	0.25x10^6	2019-10-30	1	98	80	53	38	22	26	35	14	46	1	2020-03-17	SS SK	2022-01-25	SC, FS
MM-008	01249	M3	6	7	2019-10-23	83.8333	77.3333	0.25x10^6	2019-10-30	2	111	72	42	37	15	26	44	8	59	0	2020-03-17	SS SK	2022-01-25	SC, FS
MM-008	01249	M3	6	7	2019-10-23	83.8333	77.3333	0.25x10^6	2019-10-30	2											2020-03-17	SS SK	2022-01-25	SC, FS
MM-008	01249	M3	6	7	2019-10-23	83.8333	77.3333	0.25x10^6	2019-10-30	1											2020-03-17	SS SK	2022-01-25	SC, FS
MM-008	01249	M3	7	15	2019-10-31	89.9333	85	0.25x10^6	2019-10-30	2	229	177	121	107	50	111	103	33	65	3	2020-03-17	SS SK	2022-01-25	SC, FS
MM-008	01249	M3	7	15	2019-10-31	89.9333	85	0.25x10^6	2019-10-30	1	266	181	155	131	48	127	127	25	69	1	2020-03-17	SS SK	2022-01-25	SC, FS
MM-008	01249	M3	7	15	2019-10-31	89.9333	85	0.25x10^6	2019-10-30	5	226	171	162	133	63	101	103	32	61	4	2020-03-17	SS SK	2022-01-25	SC, FS
MM-008	01249	M3	7	15	2019-10-31	89.9333	85	0.25x10^6	2019-10-30	7	250	179	139	107	36	114	112	26	56	3	2020-03-17	SS SK	2022-01-25	SC, FS
MM-008	01249	M3	7	15	2019-10-31	89.9333	85	0.25x10^6	2019-10-30	4											2020-03-17	SS SK	2022-01-25	SC, FS
MM-008	01249	M3	7	15	2019-10-31	89.9333	85	0.25x10^6	2019-10-30	0											2020-03-17	SS SK	2022-01-25	SC, FS
MM-008	01249	M3	Post-Vaccination Leuk	22	2019-11-07	74.2667	85.3333	0.25x10^6	2019-10-30												2020-03-17	SS SK	2022-01-25	SC, FS	QC Fail, cell quality/variability - leukapheresis prep using matrix tubes
MM-008	01249	M3	Post-Vaccination Leuk	22	2019-11-07	74.2667	85.3333	0.25x10^6	2019-10-30												2020-03-17	SS SK	2022-01-25	SC, FS	QC Fail, cell quality/variability - leukapheresis prep using matrix tubes
MM-008	01249	M3	Post-Vaccination Leuk	22	2019-11-07	74.2667	85.3333	0.25x10^6	2019-10-30												2020-03-17	SS SK	2022-01-25	SC, FS	QC Fail, cell quality/variability - leukapheresis prep using matrix tubes
MM-008	01249	M3	Post-Vaccination Leuk	22	2019-11-07	74.2667	85.3333	0.25x10^6	2019-10-30												2020-03-17	SS SK	2022-01-25	SC, FS	QC Fail, cell quality/variability - leukapheresis prep using matrix tubes
MM-008	01249	M3	Post-Vaccination Leuk	22	2019-11-07	74.2667	85.3333	0.25x10^6	2019-10-30												2020-03-17	SS SK	2022-01-25	SC, FS	QC Fail, cell quality/variability - leukapheresis prep using matrix tubes
MM-008	01249	M3	Post-Vaccination Leuk	22	2019-11-07	74.2667	85.3333	0.25x10^6	2019-10-30												2020-03-17	SS SK	2022-01-25	SC, FS	QC Fail, cell quality/variability - leukapheresis prep using matrix tubes
MM-008	01249	M3	9	56	2019-12-11	88.2667	97.1667	0.25x10^6	2019-10-30	1	185	154	86	71	23	51	62	8	50	3	2020-03-17	SS SK	2022-01-25	SC, FS
MM-008	01249	M3	9	56	2019-12-11	88.2667	97.1667	0.25x10^6	2019-10-30	0	211	143	109	68	35	62	65	9	51	3	2020-03-17	SS SK	2022-01-25	SC, FS
MM-008	01249	M3	9	56	2019-12-11	88.2667	97.1667	0.25x10^6	2019-10-30	0	200	141	102	79	23	64	61	11	58	1	2020-03-17	SS SK	2022-01-25	SC, FS
MM-008	01249	M3	9	56	2019-12-11	88.2667	97.1667	0.25x10^6	2019-10-30	1	204	113	107	80	20	72	63	13	52	3	2020-03-17	SS SK	2022-01-25	SC, FS
MM-008	01249	M3	9	56	2019-12-11	88.2667	97.1667	0.25x10^6	2019-10-30	0											2020-03-17	SS SK	2022-01-25	SC, FS
MM-008	01249	M3	9	56	2019-12-11	88.2667	97.1667	0.25x10^6	2019-10-30	1											2020-03-17	SS SK	2022-01-25	SC, FS
MM-008	01249	M3	10	65	2019-12-20	87.8	86.6667	0.25x10^6	2019-10-30	1	207	142	127	70	34	68	83	22	80	12	2020-03-17	SS SK	2022-01-25	SC, FS
MM-008	01249	M3	10	65	2019-12-20	87.8	86.6667	0.25x10^6	2019-10-30	1	208	164	120	83	48	73	81	21	60	7	2020-03-17	SS SK	2022-01-25	SC, FS
MM-008	01249	M3	10	65	2019-12-20	87.8	86.6667	0.25x10^6	2019-10-30	1	204	184	136	82	24	75	74	20	67	1	2020-03-17	SS SK	2022-01-25	SC, FS
MM-008	01249	M3	10	65	2019-12-20	87.8	86.6667	0.25x10^6	2019-10-30	3	201	171	131	80	28	83	96	18	65	5	2020-03-17	SS SK	2022-01-25	SC, FS
MM-008	01249	M3	10	65	2019-12-20	87.8	86.6667	0.25x10^6	2019-10-30	0											2020-03-17	SS SK	2022-01-25	SC, FS
MM-008	01249	M3	10	65	2019-12-20	87.8	86.6667	0.25x10^6	2019-10-30	0											2020-03-17	SS SK	2022-01-25	SC, FS
MM-009	00631	M3+M4	1	-35	2019-09-24	91.3333	74.6667	0.25x10^6	2019-10-30	14	42	96	76	27	27	16	10	28	170	11	2020-06-22	SS SK	2022-01-25	SC, FS
MM-009	00631	M3+M4	1	-35	2019-09-24	91.3333	74.6667	0.25x10^6	2019-10-30	23	51	93	80	38	22	24	15	26	188	20	2020-06-22	SS SK	2022-01-25	SC, FS
MM-009	00631	M3+M4	1	-35	2019-09-24	91.3333	74.6667	0.25x10^6	2019-10-30	25	48	85	84	39	28	23	19	31	197	21	2020-06-22	SS SK	2022-01-25	SC, FS
MM-009	00631	M3+M4	1	-35	2019-09-24	91.3333	74.6667	0.25x10^6	2019-10-30	14	59	89	79	32	24	34	32	16	180	21	2020-06-22	SS SK	2022-01-25	SC, FS
MM-009	00631	M3+M4	1	-35	2019-09-24	91.3333	74.6667	0.25x10^6	2019-10-30	23											2020-06-22	SS SK	2022-01-25	SC, FS
MM-009	00631	M3+M4	1	-35	2019-09-24	91.3333	74.6667	0.25x10^6	2019-10-30	25											2020-06-22	SS SK	2022-01-25	SC, FS
MM-009	00631	M3+M4	2	-22	2019-10-07	89.7	91	0.25x10^6	2019-10-30	10	22	50	47	29	3	11	9	12	78	8	2020-06-22	SS SK	2022-01-25	SC, FS
MM-009	00631	M3+M4	2	-22	2019-10-07	89.7	91	0.25x10^6	2019-10-30	8	29	53	44	17	5	11	9	14	104	6	2020-06-22	SS SK	2022-01-25	SC, FS
MM-009	00631	M3+M4	2	-22	2019-10-07	89.7	91	0.25x10^6	2019-10-30	23	25	48	42	17	5	8	8	10	103	5	2020-06-22	SS SK	2022-01-25	SC, FS
MM-009	00631	M3+M4	2	-22	2019-10-07	89.7	91	0.25x10^6	2019-10-30	11	21	51	48	18	8	14	13	13	101	10	2020-06-22	SS SK	2022-01-25	SC, FS
MM-009	00631	M3+M4	2	-22	2019-10-07	89.7	91	0.25x10^6	2019-10-30	11											2020-06-22	SS SK	2022-01-25	SC, FS
MM-009	00631	M3+M4	2	-22	2019-10-07	89.7	91	0.25x10^6	2019-10-30	7											2020-06-22	SS SK	2022-01-25	SC, FS
MM-009	00631	M3+M4	4	0	2019-10-29	87.7	62.1667	0.25x10^6	2019-10-30	9	45	59	66	29	12	13	15	6	178	6	2020-06-22	SS SK	2022-01-25	SC, FS
MM-009	00631	M3+M4	4	0	2019-10-29	87.7	62.1667	0.25x10^6	2019-10-30	7	38	71	63	27	14	15	13	9	179	9	2020-06-22	SS SK	2022-01-25	SC, FS
MM-009	00631	M3+M4	4	0	2019-10-29	87.7	62.1667	0.25x10^6	2019-10-30	5	39	67	67	26	12	23	13	9	169	8	2020-06-22	SS SK	2022-01-25	SC, FS
MM-009	00631	M3+M4	4	0	2019-10-29	87.7	62.1667	0.25x10^6	2019-10-30	6	47	74	66	21	12	18	14	11	175	7	2020-06-22	SS SK	2022-01-25	SC, FS
MM-009	00631	M3+M4	4	0	2019-10-29	87.7	62.1667	0.25x10^6	2019-10-30	9											2020-06-22	SS SK	2022-01-25	SC, FS
MM-009	00631	M3+M4	4	0	2019-10-29	87.7	62.1667	0.25x10^6	2019-10-30	7											2020-06-22	SS SK	2022-01-25	SC, FS
MM-009	00631	M3+M4	6	7	2019-11-05	84.1	73.5	0.25x10^6	2019-10-30	2	172	179	160	76	18	37	36	23	163	5	2020-06-22	SS SK	2022-01-25	SC, FS
MM-009	00631	M3+M4	6	7	2019-11-05	84.1	73.5	0.25x10^6	2019-10-30	3	169	180	161	70	15	27	34	23	179	5	2020-06-22	SS SK	2022-01-25	SC, FS
MM-009	00631	M3+M4	6	7	2019-11-05	84.1	73.5	0.25x10^6	2019-10-30	2	183	180	168	68	22	33	37	22	157	5	2020-06-22	SS SK	2022-01-25	SC, FS
MM-009	00631	M3+M4	6	7	2019-11-05	84.1	73.5	0.25x10^6	2019-10-30	3	179	183	167	60	23	30	29	18	167	6	2020-06-22	SS SK	2022-01-25	SC, FS
MM-009	00631	M3+M4	6	7	2019-11-05	84.1	73.5	0.25x10^6	2019-10-30	3											2020-06-22	SS SK	2022-01-25	SC, FS
MM-009	00631	M3+M4	6	7	2019-11-05	84.1	73.5	0.25x10^6	2019-10-30	4											2020-06-22	SS SK	2022-01-25	SC, FS
MM-009	00631	M3+M4	7	16	2019-11-14	85.3333	62.3333	0.25x10^6	2019-10-30	2	122	119	102	60	18	36	32	17	85	9	2020-06-22	SS SK	2022-01-25	SC, FS
MM-009	00631	M3+M4	7	16	2019-11-14	85.3333	62.3333	0.25x10^6	2019-10-30	4	120	123	113	57	12	38	29	18	106	8	2020-06-22	SS SK	2022-01-25	SC, FS
MM-009	00631	M3+M4	7	16	2019-11-14	85.3333	62.3333	0.25x10^6	2019-10-30	4	127	116	112	65	20	36	38	16	110	8	2020-06-22	SS SK	2022-01-25	SC, FS
MM-009	00631	M3+M4	7	16	2019-11-14	85.3333	62.3333	0.25x10^6	2019-10-30	6	148	110	110	70	16	34	33	15	110	5	2020-06-22	SS SK	2022-01-25	SC, FS
MM-009	00631	M3+M4	7	16	2019-11-14	85.3333	62.3333	0.25x10^6	2019-10-30	4											2020-06-22	SS SK	2022-01-25	SC, FS
MM-009	00631	M3+M4	7	16	2019-11-14	85.3333	62.3333	0.25x10^6	2019-10-30	4											2020-06-22	SS SK	2022-01-25	SC, FS
MM-009	00631	M3+M4	8	35	2019-12-03	84.6333	62	0.25x10^6	2019-10-30	6	108	105	79	41	19	34	29	19	81	3	2020-06-22	SS SK	2022-01-25	SC, FS
MM-009	00631	M3+M4	8	35	2019-12-03	84.6333	62	0.25x10^6	2019-10-30	5	99	99	87	43	13	36	26	16	109	2	2020-06-22	SS SK	2022-01-25	SC, FS
MM-009	00631	M3+M4	8	35	2019-12-03	84.6333	62	0.25x10^6	2019-10-30	5	91	101	84	45	14	27	30	16	106	6	2020-06-22	SS SK	2022-01-25	SC, FS
MM-009	00631	M3+M4	8	35	2019-12-03	84.6333	62	0.25x10^6	2019-10-30	3	101	105	87	44	14	33	32	13	111	4	2020-06-22	SS SK	2022-01-25	SC, FS
MM-009	00631	M3+M4	8	35	2019-12-03	84.6333	62	0.25x10^6	2019-10-30	4											2020-06-22	SS SK	2022-01-25	SC, FS
MM-009	00631	M3+M4	8	35	2019-12-03	84.6333	62	0.25x10^6	2019-10-30	6											2020-06-22	SS SK	2022-01-25	SC, FS
MM-009	00631	M3+M4	Post-Vaccination Leuk	49	2019-12-17	70.5667	122.167	0.25x10^6	2019-10-30												2020-06-22	SS SK	2022-01-25	SC, FS	QC Fail, cell quality/variability - leukapheresis prep using matrix tubes
MM-009	00631	M3+M4	Post-Vaccination Leuk	49	2019-12-17	70.5667	122.167	0.25x10^6	2019-10-30												2020-06-22	SS SK	2022-01-25	SC, FS	QC Fail, cell quality/variability - leukapheresis prep using matrix tubes
MM-009	00631	M3+M4	Post-Vaccination Leuk	49	2019-12-17	70.5667	122.167	0.25x10^6	2019-10-30												2020-06-22	SS SK	2022-01-25	SC, FS	QC Fail, cell quality/variability - leukapheresis prep using matrix tubes
MM-009	00631	M3+M4	Post-Vaccination Leuk	49	2019-12-17	70.5667	122.167	0.25x10^6	2019-10-30												2020-06-22	SS SK	2022-01-25	SC, FS	QC Fail, cell quality/variability - leukapheresis prep using matrix tubes
MM-009	00631	M3+M4	Post-Vaccination Leuk	49	2019-12-17	70.5667	122.167	0.25x10^6	2019-10-30												2020-06-22	SS SK	2022-01-25	SC, FS	QC Fail, cell quality/variability - leukapheresis prep using matrix tubes
MM-009	00631	M3+M4	Post-Vaccination Leuk	49	2019-12-17	70.5667	122.167	0.25x10^6	2019-10-30												2020-06-22	SS SK	2022-01-25	SC, FS	QC Fail, cell quality/variability - leukapheresis prep using matrix tubes
MM-009	00631	M3+M4	10	73	2020-01-10	82.9333	57.6667	0.25x10^6	2019-10-30	-	68	88	81	33	8	25	29	16	77	3	2020-06-22	SS SK	2022-01-25	SC, FS
MM-009	00631	M3+M4	10	73	2020-01-10	82.9333	57.6667	0.25x10^6	2019-10-30	-	74	84	85	28	12	24	23	15	114	3	2020-06-22	SS SK	2022-01-25	SC, FS
MM-009	00631	M3+M4	10	73	2020-01-10	82.9333	57.6667	0.25x10^6	2019-10-30	2	66	83	76	27	13	20	16	15	112	0	2020-06-22	SS SK	2022-01-25	SC, FS
MM-009	00631	M3+M4	10	73	2020-01-10	82.9333	57.6667	0.25x10^6	2019-10-30	7	67	69	83	33	11	25	20	15	113	1	2020-06-22	SS SK	2022-01-25	SC, FS
MM-009	00631	M3+M4	10	73	2020-01-10	82.9333	57.6667	0.25x10^6	2019-10-30	4											2020-06-22	SS SK	2022-01-25	SC, FS
MM-009	00631	M3+M4	10	73	2020-01-10	82.9333	57.6667	0.25x10^6	2019-10-30	5											2020-06-22	SS SK	2022-01-25	SC, FS
MM-010	00371	M3+M4	1	-38	2019-10-18	92.5333	89.5	0.25x10^6	2019-10-30	3	29	219	178	8	15	24	17	13	77	3	2020-06-19	SS SK	2022-01-25	SC, FS
MM-010	00371	M3+M4	1	-38	2019-10-18	92.5333	89.5	0.25x10^6	2019-10-30	3	34	215	157	9	17	22	14	18	70	4	2020-06-19	SS SK	2022-01-25	SC, FS
MM-010	00371	M3+M4	1	-38	2019-10-18	92.5333	89.5	0.25x10^6	2019-10-30	2	32	209	172	7	14	21	15	18	71	3	2020-06-19	SS SK	2022-01-25	SC, FS
MM-010	00371	M3+M4	1	-38	2019-10-18	92.5333	89.5	0.25x10^6	2019-10-30	3	34	209	168	6	17	21	13	17	72	2	2020-06-19	SS SK	2022-01-25	SC, FS
MM-010	00371	M3+M4	1	-38	2019-10-18	92.5333	89.5	0.25x10^6	2019-10-30	2											2020-06-19	SS SK	2022-01-25	SC, FS
MM-010	00371	M3+M4	1	-38	2019-10-18	92.5333	89.5	0.25x10^6	2019-10-30	1											2020-06-19	SS SK	2022-01-25	SC, FS
MM-010	00371	M3+M4	2	-24	2019-11-01	90.9667	93.1	0.25x10^6	2019-10-30	2	31	210	215	6	7	23	16	15	63	4	2020-06-19	SS SK	2022-01-25	SC, FS
MM-010	00371	M3+M4	2	-24	2019-11-01	90.9667	93.1	0.25x10^6	2019-10-30	2	33	209	207	6	7	18	15	17	64	4	2020-06-19	SS SK	2022-01-25	SC, FS
MM-010	00371	M3+M4	2	-24	2019-11-01	90.9667	93.1	0.25x10^6	2019-10-30	1	28	208	204	3	10	15	14	19	57	4	2020-06-19	SS SK	2022-01-25	SC, FS
MM-010	00371	M3+M4	2	-24	2019-11-01	90.9667	93.1	0.25x10^6	2019-10-30	1	24	194	203	3	9	15	15	15	63	2	2020-06-19	SS SK	2022-01-25	SC, FS
MM-010	00371	M3+M4	2	-24	2019-11-01	90.9667	93.1	0.25x10^6	2019-10-30	3											2020-06-19	SS SK	2022-01-25	SC, FS
MM-010	00371	M3+M4	2	-24	2019-11-01	90.9667	93.1	0.25x10^6	2019-10-30	1											2020-06-19	SS SK	2022-01-25	SC, FS
MM-010	00371	M3+M4	4	0	2019-11-25	90.3	83.6667	0.25x10^6	2019-10-30	3	27	195	206	4	25	37	18	20	71	4	2020-06-19	SS SK	2022-01-25	SC, FS
MM-010	00371	M3+M4	4	0	2019-11-25	90.3	83.6667	0.25x10^6	2019-10-30	2	30	199	202	6	18	38	20	28	77	4	2020-06-19	SS SK	2022-01-25	SC, FS
MM-010	00371	M3+M4	4	0	2019-11-25	90.3	83.6667	0.25x10^6	2019-10-30	2	32	194	190	7	19	31	21	25	71	5	2020-06-19	SS SK	2022-01-25	SC, FS
MM-010	00371	M3+M4	4	0	2019-11-25	90.3	83.6667	0.25x10^6	2019-10-30	3	34	204	200	7	19	37	19	25	71	5	2020-06-19	SS SK	2022-01-25	SC, FS
MM-010	00371	M3+M4	4	0	2019-11-25	90.3	83.6667	0.25x10^6	2019-10-30	3											2020-06-19	SS SK	2022-01-25	SC, FS
MM-010	00371	M3+M4	4	0	2019-11-25	90.3	83.6667	0.25x10^6	2019-10-30	1											2020-06-19	SS SK	2022-01-25	SC, FS
MM-010	00371	M3+M4	6	7	2019-12-02	89.1	83.8333	0.25x10^6	2019-10-30	2	208	689	634	40	97	167	166	78	107	11	2020-06-19	SS SK	2022-01-25	SC, FS
MM-010	00371	M3+M4	6	7	2019-12-02	89.1	83.8333	0.25x10^6	2019-10-30	2	212	680	613	40	91	157	129	73	92	8	2020-06-19	SS SK	2022-01-25	SC, FS
MM-010	00371	M3+M4	6	7	2019-12-02	89.1	83.8333	0.25x10^6	2019-10-30	2	226	681	624	33	94	157	168	81	113	9	2020-06-19	SS SK	2022-01-25	SC, FS
MM-010	00371	M3+M4	6	7	2019-12-02	89.1	83.8333	0.25x10^6	2019-10-30	4	240	689	639	43	91	154	158	80	103	5	2020-06-19	SS SK	2022-01-25	SC, FS
MM-010	00371	M3+M4	6	7	2019-12-02	89.1	83.8333	0.25x10^6	2019-10-30	4											2020-06-19	SS SK	2022-01-25	SC, FS
MM-010	00371	M3+M4	6	7	2019-12-02	89.1	83.8333	0.25x10^6	2019-10-30	4											2020-06-19	SS SK	2022-01-25	SC, FS
MM-010	00371	M3+M4	7	16	2019-12-11	93.9667	78.2367	0.25x10^6	2019-10-30	3	85	533	492	23	64	74	46	39	48	5	2020-06-19	SS SK	2022-01-25	SC, FS
MM-010	00371	M3+M4	7	16	2019-12-11	93.9667	78.2367	0.25x10^6	2019-10-30	3	117	508	509	25	67	69	48	37	50	6	2020-06-19	SS SK	2022-01-25	SC, FS
MM-010	00371	M3+M4	7	16	2019-12-11	93.9667	78.2367	0.25x10^6	2019-10-30	3	123	519	511	24	63	73	52	39	38	3	2020-06-19	SS SK	2022-01-25	SC, FS
MM-010	00371	M3+M4	7	16	2019-12-11	93.9667	78.2367	0.25x10^6	2019-10-30	3	127	528	491	18	57	79	55	23	42	6	2020-06-19	SS SK	2022-01-25	SC, FS
MM-010	00371	M3+M4	7	16	2019-12-11	93.9667	78.2367	0.25x10^6	2019-10-30	3											2020-06-19	SS SK	2022-01-25	SC, FS
MM-010	00371	M3+M4	7	16	2019-12-11	93.9667	78.2367	0.25x10^6	2019-10-30	2											2020-06-19	SS SK	2022-01-25	SC, FS
MM-010	00371	M3+M4	Post-Vaccination Leuk	24	2019-12-19	82.8	52.47	0.25x10^6	2019-10-30												2020-06-19	SS SK	2022-01-25	SC, FS	QC Fail, cell quality/variability - leukapheresis prep
MM-010	00371	M3+M4	Post-Vaccination Leuk	24	2019-12-19	82.8	52.47	0.25x10^6	2019-10-30												2020-06-19	SS SK	2022-01-25	SC, FS	QC Fail, cell quality/variability - leukapheresis prep
MM-010	00371	M3+M4	Post-Vaccination Leuk	24	2019-12-19	82.8	52.47	0.25x10^6	2019-10-30												2020-06-19	SS SK	2022-01-25	SC, FS	QC Fail, cell quality/variability - leukapheresis prep
MM-010	00371	M3+M4	Post-Vaccination Leuk	24	2019-12-19	82.8	52.47	0.25x10^6	2019-10-30												2020-06-19	SS SK	2022-01-25	SC, FS	QC Fail, cell quality/variability - leukapheresis prep
MM-010	00371	M3+M4	Post-Vaccination Leuk	24	2019-12-19	82.8	52.47	0.25x10^6	2019-10-30												2020-06-19	SS SK	2022-01-25	SC, FS	QC Fail, cell quality/variability - leukapheresis prep
MM-010	00371	M3+M4	Post-Vaccination Leuk	24	2019-12-19	82.8	52.47	0.25x10^6	2019-10-30												2020-06-19	SS SK	2022-01-25	SC, FS	QC Fail, cell quality/variability - leukapheresis prep
MM-010	00371	M3+M4	9	49	2020-01-13	89.0333	48.2778	0.25x10^6	2019-10-30	5	95	536	523	29	49	59	57	46	81	6	2020-06-19	SS SK	2022-01-25	SC, FS
MM-010	00371	M3+M4	9	49	2020-01-13	89.0333	48.2778	0.25x10^6	2019-10-30	4	95	541	521	31	48	47	61	45	82	5	2020-06-19	SS SK	2022-01-25	SC, FS
MM-010	00371	M3+M4	9	49	2020-01-13	89.0333	48.2778	0.25x10^6	2019-10-30	3	98	531	527	39	56	67	65	62	85	6	2020-06-19	SS SK	2022-01-25	SC, FS
MM-010	00371	M3+M4	9	49	2020-01-13	89.0333	48.2778	0.25x10^6	2019-10-30	1	99	537	528	37	50	68	63	58	89	9	2020-06-19	SS SK	2022-01-25	SC, FS
MM-010	00371	M3+M4	9	49	2020-01-13	89.0333	48.2778	0.25x10^6	2019-10-30	2											2020-06-19	SS SK	2022-01-25	SC, FS
MM-010	00371	M3+M4	9	49	2020-01-13	89.0333	48.2778	0.25x10^6	2019-10-30	2											2020-06-19	SS SK	2022-01-25	SC, FS
MM-010	00371	M3+M4	10	70	2020-02-03	83.4333	59.5	0.25x10^6	2019-10-30	2	63	399	399	22	29	58	46	30	67	5	2020-06-19	SS SK	2022-01-25	SC, FS
MM-010	00371	M3+M4	10	70	2020-02-03	83.4333	59.5	0.25x10^6	2019-10-30	6	67	389	393	21	30	53	43	41	87	6	2020-06-19	SS SK	2022-01-25	SC, FS
MM-010	00371	M3+M4	10	70	2020-02-03	83.4333	59.5	0.25x10^6	2019-10-30	4	68	386	395	20	29	48	58	29	83	3	2020-06-19	SS SK	2022-01-25	SC, FS
MM-010	00371	M3+M4	10	70	2020-02-03	83.4333	59.5	0.25x10^6	2019-10-30	2	66	377	381	24	19	52	57	45	61	1	2020-06-19	SS SK	2022-01-25	SC, FS
MM-010	00371	M3+M4	10	70	2020-02-03	83.4333	59.5	0.25x10^6	2019-10-30	3											2020-06-19	SS SK	2022-01-25	SC, FS
MM-010	00371	M3+M4	10	70	2020-02-03	83.4333	59.5	0.25x10^6	2019-10-30	3											2020-06-19	SS SK	2022-01-25	SC, FS
MM-011	01262	M4	1	-32	2019-11-01	91.2333	87.5	0.25x10^6	2019-10-30	0	41	67	40	20	1	4	3	46	48	0	2020-06-16	SS SK	2022-01-25	SC, FS
MM-011	01262	M4	1	-32	2019-11-01	91.2333	87.5	0.25x10^6	2019-10-30	1	38	63	48	25	1	3	9	43	49	0	2020-06-16	SS SK	2022-01-25	SC, FS
MM-011	01262	M4	1	-32	2019-11-01	91.2333	87.5	0.25x10^6	2019-10-30	0	46	61	45	24	0	3	4	37	52	0	2020-06-16	SS SK	2022-01-25	SC, FS
MM-011	01262	M4	1	-32	2019-11-01	91.2333	87.5	0.25x10^6	2019-10-30	0	48	54	48	20	0	5	8	49	43	0	2020-06-16	SS SK	2022-01-25	SC, FS
MM-011	01262	M4	1	-32	2019-11-01	91.2333	87.5	0.25x10^6	2019-10-30	0											2020-06-16	SS SK	2022-01-25	SC, FS
MM-011	01262	M4	1	-32	2019-11-01	91.2333	87.5	0.25x10^6	2019-10-30	0											2020-06-16	SS SK	2022-01-25	SC, FS
MM-011	01262	M4	2	-20	2019-11-13	92.2333	75.775	0.25x10^6	2019-10-30	0	26	44	33	23	0	4	7	41	46	11	2020-06-16	SS SK	2022-01-25	SC, FS
MM-011	01262	M4	2	-20	2019-11-13	92.2333	75.775	0.25x10^6	2019-10-30	0	30	40	35	27	0	3	6	42	44	19	2020-06-16	SS SK	2022-01-25	SC, FS
MM-011	01262	M4	2	-20	2019-11-13	92.2333	75.775	0.25x10^6	2019-10-30	0	33	42	33	28	1	3	5	40	34	6	2020-06-16	SS SK	2022-01-25	SC, FS
MM-011	01262	M4	2	-20	2019-11-13	92.2333	75.775	0.25x10^6	2019-10-30	0	33	41	31	22	1	8	4	46	52	12	2020-06-16	SS SK	2022-01-25	SC, FS
MM-011	01262	M4	2	-20	2019-11-13	92.2333	75.775	0.25x10^6	2019-10-30	0											2020-06-16	SS SK	2022-01-25	SC, FS
MM-011	01262	M4	2	-20	2019-11-13	92.2333	75.775	0.25x10^6	2019-10-30	2											2020-06-16	SS SK	2022-01-25	SC, FS
MM-011	01262	M4	4	0	2019-12-03	94.8667	95	0.25x10^6	2019-10-30	2	34	40	35	30	0	1	8	31	29	0	2020-06-16	SS SK	2022-01-25	SC, FS
MM-011	01262	M4	4	0	2019-12-03	94.8667	95	0.25x10^6	2019-10-30	1	38	36	34	20	1	4	6	40	37	0	2020-06-16	SS SK	2022-01-25	SC, FS
MM-011	01262	M4	4	0	2019-12-03	94.8667	95	0.25x10^6	2019-10-30	0	32	35	42	32	0	4	4	37	37	0	2020-06-16	SS SK	2022-01-25	SC, FS
MM-011	01262	M4	4	0	2019-12-03	94.8667	95	0.25x10^6	2019-10-30	0	42	33	30	26	1	4	7	37	38	1	2020-06-16	SS SK	2022-01-25	SC, FS
MM-011	01262	M4	4	0	2019-12-03	94.8667	95	0.25x10^6	2019-10-30	2											2020-06-16	SS SK	2022-01-25	SC, FS
MM-011	01262	M4	4	0	2019-12-03	94.8667	95	0.25x10^6	2019-10-30	0											2020-06-16	SS SK	2022-01-25	SC, FS
MM-011	01262	M4	6	7	2019-12-10	86.7	74.8333	0.25x10^6	2019-10-30	1	80	107	77	41	1	8	23	34	31	21	2020-06-16	SS SK	2022-01-25	SC, FS
MM-011	01262	M4	6	7	2019-12-10	86.7	74.8333	0.25x10^6	2019-10-30	2	72	100	74	33	3	10	18	32	35	24	2020-06-16	SS SK	2022-01-25	SC, FS
MM-011	01262	M4	6	7	2019-12-10	86.7	74.8333	0.25x10^6	2019-10-30	0	84	98	79	40	1	7	12	38	42	23	2020-06-16	SS SK	2022-01-25	SC, FS
MM-011	01262	M4	6	7	2019-12-10	86.7	74.8333	0.25x10^6	2019-10-30	0	74	105	77	42	3	10	22	30	40	14	2020-06-16	SS SK	2022-01-25	SC, FS
MM-011	01262	M4	6	7	2019-12-10	86.7	74.8333	0.25x10^6	2019-10-30	0											2020-06-16	SS SK	2022-01-25	SC, FS
MM-011	01262	M4	6	7	2019-12-10	86.7	74.8333	0.25x10^6	2019-10-30	1											2020-06-16	SS SK	2022-01-25	SC, FS
MM-011	01262	M4	7	15	2019-12-18	89.7333	89.8333	0.25x10^6	2019-10-30	2	110	145	83	75	5	19	28	33	43	0	2020-06-16	SS SK	2022-01-25	SC, FS
MM-011	01262	M4	7	15	2019-12-18	89.7333	89.8333	0.25x10^6	2019-10-30	0	98	143	92	82	2	13	38	46	45	2	2020-06-16	SS SK	2022-01-25	SC, FS
MM-011	01262	M4	7	15	2019-12-18	89.7333	89.8333	0.25x10^6	2019-10-30	2	111	155	80	81	3	21	33	39	44	0	2020-06-16	SS SK	2022-01-25	SC, FS
MM-011	01262	M4	7	15	2019-12-18	89.7333	89.8333	0.25x10^6	2019-10-30	0	95	144	85	82	7	13	36	42	41	1	2020-06-16	SS SK	2022-01-25	SC, FS
MM-011	01262	M4	7	15	2019-12-18	89.7333	89.8333	0.25x10^6	2019-10-30	0											2020-06-16	SS SK	2022-01-25	SC, FS
MM-011	01262	M4	7	15	2019-12-18	89.7333	89.8333	0.25x10^6	2019-10-30	0											2020-06-16	SS SK	2022-01-25	SC, FS
MM-011	01262	M4	8	31	2020-01-03	90.5333	74.58	0.25x10^6	2019-10-30	0	146	184	101	137	4	17	26	39	45	0	2020-06-16	SS SK	2022-01-25	SC, FS
MM-011	01262	M4	8	31	2020-01-03	90.5333	74.58	0.25x10^6	2019-10-30	2	146	170	100	131	1	20	27	31	38	0	2020-06-16	SS SK	2022-01-25	SC, FS
MM-011	01262	M4	8	31	2020-01-03	90.5333	74.58	0.25x10^6	2019-10-30	0	152	171	99	128	4	23	26	47	37	1	2020-06-16	SS SK	2022-01-25	SC, FS
MM-011	01262	M4	8	31	2020-01-03	90.5333	74.58	0.25x10^6	2019-10-30	1	142	182	105	131	4	22	28	37	41	0	2020-06-16	SS SK	2022-01-25	SC, FS
MM-011	01262	M4	8	31	2020-01-03	90.5333	74.58	0.25x10^6	2019-10-30	0											2020-06-16	SS SK	2022-01-25	SC, FS
MM-011	01262	M4	8	31	2020-01-03	90.5333	74.58	0.25x10^6	2019-10-30	0											2020-06-16	SS SK	2022-01-25	SC, FS
MM-011	01262	M4	9	56	2020-01-28	90.6	79.3833	0.25x10^6	2019-10-30	2	108	123	77	82	4	10	22	30	38	2	2020-06-16	SS SK	2022-01-25	SC, FS
MM-011	01262	M4	9	56	2020-01-28	90.6	79.3833	0.25x10^6	2019-10-30	1	101	117	70	88	3	9	26	31	31	2	2020-06-16	SS SK	2022-01-25	SC, FS
MM-011	01262	M4	9	56	2020-01-28	90.6	79.3833	0.25x10^6	2019-10-30	0	96	121	71	84	5	12	25	28	36	0	2020-06-16	SS SK	2022-01-25	SC, FS
MM-011	01262	M4	9	56	2020-01-28	90.6	79.3833	0.25x10^6	2019-10-30	0	99	116	71	88	2	14	18	31	28	1	2020-06-16	SS SK	2022-01-25	SC, FS
MM-011	01262	M4	9	56	2020-01-28	90.6	79.3833	0.25x10^6	2019-10-30	2											2020-06-16	SS SK	2022-01-25	SC, FS
MM-011	01262	M4	9	56	2020-01-28	90.6	79.3833	0.25x10^6	2019-10-30	3											2020-06-16	SS SK	2022-01-25	SC, FS
MM-011	01262	M4	10	64	2020-02-05	92.1667	63.5	0.25x10^6	2019-10-30	0	105	113	73	92	1	15	25	35	38	0	2020-06-16	SS SK	2022-01-25	SC, FS
MM-011	01262	M4	10	64	2020-02-05	92.1667	63.5	0.25x10^6	2019-10-30	0	108	120	68	96	5	17	26	30	33	1	2020-06-16	SS SK	2022-01-25	SC, FS
MM-011	01262	M4	10	64	2020-02-05	92.1667	63.5	0.25x10^6	2019-10-30	0	104	113	65	93	3	14	24	34	35	0	2020-06-16	SS SK	2022-01-25	SC, FS
MM-011	01262	M4	10	64	2020-02-05	92.1667	63.5	0.25x10^6	2019-10-30	0	105	115	68	94	3	11	24	36	33	0	2020-06-16	SS SK	2022-01-25	SC, FS
MM-011	01262	M4	10	64	2020-02-05	92.1667	63.5	0.25x10^6	2019-10-30	1											2020-06-16	SS SK	2022-01-25	SC, FS
MM-011	01262	M4	10	64	2020-02-05	92.1667	63.5	0.25x10^6	2019-10-30	2											2020-06-16	SS SK	2022-01-25	SC, FS
MM-012	01264	M4	1	-56	2019-12-02	87.0667	74.8333	0.25x10^6	2019-10-30												2020-06-03	SS SK	2022-02-07	SC, FS	QC fail, assay repeated, discordant results observed
MM-012	01264	M4	1	-56	2019-12-02	87.0667	74.8333	0.25x10^6	2019-10-30												2020-06-03	SS SK	2022-02-07	SC, FS	QC fail, assay repeated, discordant results observed
MM-012	01264	M4	1	-56	2019-12-02	87.0667	74.8333	0.25x10^6	2019-10-30												2020-06-03	SS SK	2022-02-07	SC, FS	QC fail, assay repeated, discordant results observed
MM-012	01264	M4	1	-56	2019-12-02	87.0667	74.8333	0.25x10^6	2019-10-30												2020-06-03	SS SK	2022-02-07	SC, FS	QC fail, assay repeated, discordant results observed
MM-012	01264	M4	1	-56	2019-12-02	87.0667	74.8333	0.25x10^6	2019-10-30												2020-06-03	SS SK	2022-02-07	SC, FS	QC fail, assay repeated, discordant results observed
MM-012	01264	M4	1	-56	2019-12-02	87.0667	74.8333	0.25x10^6	2019-10-30												2020-06-03	SS SK	2022-02-07	SC, FS	QC fail, assay repeated, discordant results observed
MM-012	01264	M4	2	-41	2019-12-17	88.2667	61.8333	0.25x10^6	2019-10-30	1	232	65	94	23	5	6	155	69	47	1	2020-06-03	SS SK	2022-02-07	SC, FS
MM-012	01264	M4	2	-41	2019-12-17	88.2667	61.8333	0.25x10^6	2019-10-30	8	229	62	90	25	4	6	161	63	47	4	2020-06-03	SS SK	2022-02-07	SC, FS
MM-012	01264	M4	2	-41	2019-12-17	88.2667	61.8333	0.25x10^6	2019-10-30	3	222	70	83	20	7	9	154	75	46	5	2020-06-03	SS SK	2022-02-07	SC, FS
MM-012	01264	M4	2	-41	2019-12-17	88.2667	61.8333	0.25x10^6	2019-10-30	2	228	42	80	28	3	10	147	84	41	4	2020-06-03	SS SK	2022-02-07	SC, FS
MM-012	01264	M4	2	-41	2019-12-17	88.2667	61.8333	0.25x10^6	2019-10-30	1											2020-06-03	SS SK	2022-02-07	SC, FS
MM-012	01264	M4	2	-41	2019-12-17	88.2667	61.8333	0.25x10^6	2019-10-30	5											2020-06-03	SS SK	2022-02-07	SC, FS
MM-012	01264	M4	4	0	2020-01-27	91.4333	104.667	0.25x10^6	2019-10-30	2	182	36	67	13	6	4	140	55	39	1	2020-06-03	SS SK	2022-02-07	SC, FS
MM-012	01264	M4	4	0	2020-01-27	91.4333	104.667	0.25x10^6	2019-10-30	1	189	56	67	15	4	5	138	58	35	0	2020-06-03	SS SK	2022-02-07	SC, FS
MM-012	01264	M4	4	0	2020-01-27	91.4333	104.667	0.25x10^6	2019-10-30	1	203	52	72	17	5	4	121	61	32	1	2020-06-03	SS SK	2022-02-07	SC, FS
MM-012	01264	M4	4	0	2020-01-27	91.4333	104.667	0.25x10^6	2019-10-30	3	178	51	59	22	6	7	135	64	35	0	2020-06-03	SS SK	2022-02-07	SC, FS
MM-012	01264	M4	4	0	2020-01-27	91.4333	104.667	0.25x10^6	2019-10-30	0											2020-06-03	SS SK	2022-02-07	SC, FS
MM-012	01264	M4	4	0	2020-01-27	91.4333	104.667	0.25x10^6	2019-10-30	2											2020-06-03	SS SK	2022-02-07	SC, FS
MM-012	01264	M4	6	7	2020-02-03	86.3	70.5	0.25x10^6	2019-10-30	1	205	117	100	38	24	21	119	46	33	4	2020-06-03	SS SK	2022-02-07	SC, FS
MM-012	01264	M4	6	7	2020-02-03	86.3	70.5	0.25x10^6	2019-10-30	1	208	115	95	43	23	31	120	51	25	2	2020-06-03	SS SK	2022-02-07	SC, FS
MM-012	01264	M4	6	7	2020-02-03	86.3	70.5	0.25x10^6	2019-10-30	3	213	117	98	49	19	29	117	61	39	0	2020-06-03	SS SK	2022-02-07	SC, FS
MM-012	01264	M4	6	7	2020-02-03	86.3	70.5	0.25x10^6	2019-10-30	3	210	133	88	47	19	31	116	53	31	4	2020-06-03	SS SK	2022-02-07	SC, FS
MM-012	01264	M4	6	7	2020-02-03	86.3	70.5	0.25x10^6	2019-10-30	1											2020-06-03	SS SK	2022-02-07	SC, FS
MM-012	01264	M4	6	7	2020-02-03	86.3	70.5	0.25x10^6	2019-10-30	2											2020-06-03	SS SK	2022-02-07	SC, FS
MM-012	01264	M4	7	16	2020-02-12	87.5333	78	0.25x10^6	2019-10-30	3	262	232	168	68	67	98	136	60	31	1	2020-06-03	SS SK	2022-02-07	SC, FS
MM-012	01264	M4	7	16	2020-02-12	87.5333	78	0.25x10^6	2019-10-30	1	265	230	159	76	61	97	145	54	34	2	2020-06-03	SS SK	2022-02-07	SC, FS
MM-012	01264	M4	7	16	2020-02-12	87.5333	78	0.25x10^6	2019-10-30	3	260	226	176	81	65	95	146	65	25	5	2020-06-03	SS SK	2022-02-07	SC, FS
MM-012	01264	M4	7	16	2020-02-12	87.5333	78	0.25x10^6	2019-10-30	0	257	223	173	74	57	107	138	63	32	2	2020-06-03	SS SK	2022-02-07	SC, FS
MM-012	01264	M4	7	16	2020-02-12	87.5333	78	0.25x10^6	2019-10-30	1											2020-06-03	SS SK	2022-02-07	SC, FS
MM-012	01264	M4	7	16	2020-02-12	87.5333	78	0.25x10^6	2019-10-30	2											2020-06-03	SS SK	2022-02-07	SC, FS
MM-012	01264	M4	Post-Vaccination Leuk	31	2020-02-27	88.9	88	0.25x10^6	2019-10-30	1	234	218	154	69	57	78	110	56	35	2	2020-06-03	SS SK	2022-02-07	SC, FS
MM-012	01264	M4	Post-Vaccination Leuk	31	2020-02-27	88.9	88	0.25x10^6	2019-10-30	6	241	228	146	63	56	66	109	57	37	5	2020-06-03	SS SK	2022-02-07	SC, FS
MM-012	01264	M4	Post-Vaccination Leuk	31	2020-02-27	88.9	88	0.25x10^6	2019-10-30	3	243	213	143	67	56	79	114	54	29	4	2020-06-03	SS SK	2022-02-07	SC, FS
MM-012	01264	M4	Post-Vaccination Leuk	31	2020-02-27	88.9	88	0.25x10^6	2019-10-30	2	243	218	144	68	57	76	109	51	28	2	2020-06-03	SS SK	2022-02-07	SC, FS
MM-012	01264	M4	Post-Vaccination Leuk	31	2020-02-27	88.9	88	0.25x10^6	2019-10-30	3											2020-06-03	SS SK	2022-02-07	SC, FS
MM-012	01264	M4	Post-Vaccination Leuk	31	2020-02-27	88.9	88	0.25x10^6	2019-10-30	3											2020-06-03	SS SK	2022-02-07	SC, FS
MM-012	01264	M4	9	49	2020-03-16	90.9667	92.3333	0.25x10^6	2019-10-30	1	296	207	181	58	44	60	141	83	38	1	2020-06-03	SS SK	2022-02-07	SC, FS
MM-012	01264	M4	9	49	2020-03-16	90.9667	92.3333	0.25x10^6	2019-10-30	2	298	201	178	57	43	62	138	95	43	0	2020-06-03	SS SK	2022-02-07	SC, FS
MM-012	01264	M4	9	49	2020-03-16	90.9667	92.3333	0.25x10^6	2019-10-30	3	314	200	178	59	35	57	149	80	40	0	2020-06-03	SS SK	2022-02-07	SC, FS
MM-012	01264	M4	9	49	2020-03-16	90.9667	92.3333	0.25x10^6	2019-10-30	3	283	202	176	66	37	64	144	87	41	1	2020-06-03	SS SK	2022-02-07	SC, FS
MM-012	01264	M4	9	49	2020-03-16	90.9667	92.3333	0.25x10^6	2019-10-30	1											2020-06-03	SS SK	2022-02-07	SC, FS
MM-012	01264	M4	9	49	2020-03-16	90.9667	92.3333	0.25x10^6	2019-10-30	2											2020-06-03	SS SK	2022-02-07	SC, FS
MM-012	01264	M4	10	64	2020-03-31	93.4333	63.1667	0.25x10^6	2019-10-30	6	217	145	163	68	48	50	130	65	34	2	2020-06-03	SS SK	2022-02-07	SC, FS
MM-012	01264	M4	10	64	2020-03-31	93.4333	63.1667	0.25x10^6	2019-10-30	5	233	140	155	64	43	59	124	75	32	3	2020-06-03	SS SK	2022-02-07	SC, FS
MM-012	01264	M4	10	64	2020-03-31	93.4333	63.1667	0.25x10^6	2019-10-30	3	222	142	149	68	41	58	138	73	39	0	2020-06-03	SS SK	2022-02-07	SC, FS
MM-012	01264	M4	10	64	2020-03-31	93.4333	63.1667	0.25x10^6	2019-10-30	2	229	146	155	69	43	51	122	75	39	6	2020-06-03	SS SK	2022-02-07	SC, FS
MM-012	01264	M4	10	64	2020-03-31	93.4333	63.1667	0.25x10^6	2019-10-30	4											2020-06-03	SS SK	2022-02-07	SC, FS
MM-012	01264	M4	10	64	2020-03-31	93.4333	63.1667	0.25x10^6	2019-10-30	2											2020-06-03	SS SK	2022-02-07	SC, FS
MM-014	01270	Placebo	1	-33	2020-01-22	91.4	65.1667	0.25x10^6	2019-10-30	1	10	12	15	7	2	6	2	5	34	1	2020-06-10	SS SK	2022-01-25	SC, FS
MM-014	01270	Placebo	1	-33	2020-01-22	91.4	65.1667	0.25x10^6	2019-10-30	1	12	17	13	4	1	0	4	9	28	2	2020-06-10	SS SK	2022-01-25	SC, FS
MM-014	01270	Placebo	1	-33	2020-01-22	91.4	65.1667	0.25x10^6	2019-10-30	0	11	14	18	3	2	1	4	13	31	0	2020-06-10	SS SK	2022-01-25	SC, FS
MM-014	01270	Placebo	1	-33	2020-01-22	91.4	65.1667	0.25x10^6	2019-10-30	0	10	10	12	3	0	7	5	8	27	0	2020-06-10	SS SK	2022-01-25	SC, FS
MM-014	01270	Placebo	1	-33	2020-01-22	91.4	65.1667	0.25x10^6	2019-10-30	0											2020-06-10	SS SK	2022-01-25	SC, FS
MM-014	01270	Placebo	1	-33	2020-01-22	91.4	65.1667	0.25x10^6	2019-10-30	0											2020-06-10	SS SK	2022-01-25	SC, FS
MM-014	01270	Placebo	2	-20	2020-02-04	77.3	68.6	0.25x10^6	2019-10-30	2	15	18	12	13	0	5	2	3	30	1	2020-06-10	SS SK	2022-01-25	SC, FS
MM-014	01270	Placebo	2	-20	2020-02-04	77.3	68.6	0.25x10^6	2019-10-30	1	14	10	13	4	2	5	3	12	27	0	2020-06-10	SS SK	2022-01-25	SC, FS
MM-014	01270	Placebo	2	-20	2020-02-04	77.3	68.6	0.25x10^6	2019-10-30	0	17	17	13	8	3	6	1	9	31	2	2020-06-10	SS SK	2022-01-25	SC, FS
MM-014	01270	Placebo	2	-20	2020-02-04	77.3	68.6	0.25x10^6	2019-10-30	0	12	16	6	5	4	0	4	8	29	1	2020-06-10	SS SK	2022-01-25	SC, FS
MM-014	01270	Placebo	2	-20	2020-02-04	77.3	68.6	0.25x10^6	2019-10-30	1											2020-06-10	SS SK	2022-01-25	SC, FS
MM-014	01270	Placebo	2	-20	2020-02-04	77.3	68.6	0.25x10^6	2019-10-30	1											2020-06-10	SS SK	2022-01-25	SC, FS
MM-014	01270	Placebo	4	0	2020-02-24	90.2667	95.5	0.25x10^6	2019-10-30	2	17	8	14	6	2	3	3	9	26	2	2020-06-10	SS SK	2022-01-25	SC, FS
MM-014	01270	Placebo	4	0	2020-02-24	90.2667	95.5	0.25x10^6	2019-10-30	3	10	12	14	5	2	4	2	12	21	1	2020-06-10	SS SK	2022-01-25	SC, FS
MM-014	01270	Placebo	4	0	2020-02-24	90.2667	95.5	0.25x10^6	2019-10-30	1	13	9	11	6	0	1	2	10	25	1	2020-06-10	SS SK	2022-01-25	SC, FS
MM-014	01270	Placebo	4	0	2020-02-24	90.2667	95.5	0.25x10^6	2019-10-30	2	11	8	14	7	0	2	1	9	25	2	2020-06-10	SS SK	2022-01-25	SC, FS
MM-014	01270	Placebo	4	0	2020-02-24	90.2667	95.5	0.25x10^6	2019-10-30	1											2020-06-10	SS SK	2022-01-25	SC, FS
MM-014	01270	Placebo	4	0	2020-02-24	90.2667	95.5	0.25x10^6	2019-10-30	3											2020-06-10	SS SK	2022-01-25	SC, FS
MM-014	01270	Placebo	6	7	2020-03-02	89.1	71.5	0.25x10^6	2019-10-30	3	16	11	17	6	1	3	8	13	40	5	2020-06-10	SS SK	2022-01-25	SC, FS
MM-014	01270	Placebo	6	7	2020-03-02	89.1	71.5	0.25x10^6	2019-10-30	1	14	17	12	3	2	6	3	10	42	1	2020-06-10	SS SK	2022-01-25	SC, FS
MM-014	01270	Placebo	6	7	2020-03-02	89.1	71.5	0.25x10^6	2019-10-30	3	15	13	17	6	2	4	7	22	28	2	2020-06-10	SS SK	2022-01-25	SC, FS
MM-014	01270	Placebo	6	7	2020-03-02	89.1	71.5	0.25x10^6	2019-10-30	2	14	18	17	7	2	3	3	10	34	5	2020-06-10	SS SK	2022-01-25	SC, FS
MM-014	01270	Placebo	6	7	2020-03-02	89.1	71.5	0.25x10^6	2019-10-30	3											2020-06-10	SS SK	2022-01-25	SC, FS
MM-014	01270	Placebo	6	7	2020-03-02	89.1	71.5	0.25x10^6	2019-10-30	3											2020-06-10	SS SK	2022-01-25	SC, FS
MM-014	01270	Placebo	7	16	2020-03-11	93.8667	89.18	0.25x10^6	2019-10-30	2	11	11	11	5	0	0	4	8	32	0	2020-06-10	SS SK	2022-01-25	SC, FS
MM-014	01270	Placebo	7	16	2020-03-11	93.8667	89.18	0.25x10^6	2019-10-30	1	10	7	8	3	1	2	1	5	26	3	2020-06-10	SS SK	2022-01-25	SC, FS
MM-014	01270	Placebo	7	16	2020-03-11	93.8667	89.18	0.25x10^6	2019-10-30	3	9	17	13	6	3	2	0	8	26	2	2020-06-10	SS SK	2022-01-25	SC, FS
MM-014	01270	Placebo	7	16	2020-03-11	93.8667	89.18	0.25x10^6	2019-10-30	4	11	14	9	5	0	4	2	10	26	2	2020-06-10	SS SK	2022-01-25	SC, FS
MM-014	01270	Placebo	7	16	2020-03-11	93.8667	89.18	0.25x10^6	2019-10-30	0											2020-06-10	SS SK	2022-01-25	SC, FS
MM-014	01270	Placebo	7	16	2020-03-11	93.8667	89.18	0.25x10^6	2019-10-30	0											2020-06-10	SS SK	2022-01-25	SC, FS
MM-014	01270	Placebo	Post-Vaccination Leuk	24	2020-03-19	91.5667	77.22	0.25x10^6	2019-10-30	1	11	13	13	5	1	2	6	6	27	2	2020-06-10	SS SK	2022-01-25	SC, FS
MM-014	01270	Placebo	Post-Vaccination Leuk	24	2020-03-19	91.5667	77.22	0.25x10^6	2019-10-30	2	13	10	14	8	1	1	1	9	25	4	2020-06-10	SS SK	2022-01-25	SC, FS
MM-014	01270	Placebo	Post-Vaccination Leuk	24	2020-03-19	91.5667	77.22	0.25x10^6	2019-10-30	1	10	11	13	8	1	2	4	12	18	1	2020-06-10	SS SK	2022-01-25	SC, FS
MM-014	01270	Placebo	Post-Vaccination Leuk	24	2020-03-19	91.5667	77.22	0.25x10^6	2019-10-30	3	16	13	12	6	1	1	3	9	27	3	2020-06-10	SS SK	2022-01-25	SC, FS
MM-014	01270	Placebo	Post-Vaccination Leuk	24	2020-03-19	91.5667	77.22	0.25x10^6	2019-10-30	2											2020-06-10	SS SK	2022-01-25	SC, FS
MM-014	01270	Placebo	Post-Vaccination Leuk	24	2020-03-19	91.5667	77.22	0.25x10^6	2019-10-30	3											2020-06-10	SS SK	2022-01-25	SC, FS
MM-014	01270	Placebo	9	52	2020-04-16	92.8667	104.867	0.25x10^6	2019-10-30	1	4	6	8	4	2	2	1	3	35	2	2020-06-10	SS SK	2022-01-25	SC, FS
MM-014	01270	Placebo	9	52	2020-04-16	92.8667	104.867	0.25x10^6	2019-10-30	2	4	4	7	2	1	3	5	3	35	11	2020-06-10	SS SK	2022-01-25	SC, FS
MM-014	01270	Placebo	9	52	2020-04-16	92.8667	104.867	0.25x10^6	2019-10-30	2	7	8	7	5	2	4	4	12	26	12	2020-06-10	SS SK	2022-01-25	SC, FS
MM-014	01270	Placebo	9	52	2020-04-16	92.8667	104.867	0.25x10^6	2019-10-30	3	6	4	5	6	1	4	3	5	35	4	2020-06-10	SS SK	2022-01-25	SC, FS
MM-014	01270	Placebo	9	52	2020-04-16	92.8667	104.867	0.25x10^6	2019-10-30	3											2020-06-10	SS SK	2022-01-25	SC, FS
MM-014	01270	Placebo	9	52	2020-04-16	92.8667	104.867	0.25x10^6	2019-10-30	3											2020-06-10	SS SK	2022-01-25	SC, FS
MM-014	01270	Placebo	10	78	2020-05-12	84.8667	68.6667	0.25x10^6	2019-10-30	1	14	6	12	2	1	2	4	8	14	2	2020-06-10	SS SK	2022-01-25	SC, FS
MM-014	01270	Placebo	10	78	2020-05-12	84.8667	68.6667	0.25x10^6	2019-10-30	1	9	9	13	3	0	3	2	9	12	1	2020-06-10	SS SK	2022-01-25	SC, FS
MM-014	01270	Placebo	10	78	2020-05-12	84.8667	68.6667	0.25x10^6	2019-10-30	3	12	7	11	2	1	3	2	8	19	0	2020-06-10	SS SK	2022-01-25	SC, FS
MM-014	01270	Placebo	10	78	2020-05-12	84.8667	68.6667	0.25x10^6	2019-10-30	2	15	9	11	2	3	3	2	15	17	0	2020-06-10	SS SK	2022-01-25	SC, FS
MM-014	01270	Placebo	10	78	2020-05-12	84.8667	68.6667	0.25x10^6	2019-10-30	1											2020-06-10	SS SK	2022-01-25	SC, FS
MM-014	01270	Placebo	10	78	2020-05-12	84.8667	68.6667	0.25x10^6	2019-10-30	3											2020-06-10	SS SK	2022-01-25	SC, FS
MM-015	01276	M4	2	-21	2020-07-27	92.9333	70.3333	0.25x10^6	2019-10-30												2021-07-20	YX SS	2022-01-25	SC, FS	QC fail: Assay performed, Contamination producing high background (non-cytolytic bacteria)
MM-015	01276	M4	2	-21	2020-07-27	92.9333	70.3333	0.25x10^6	2019-10-30												2021-07-20	YX SS	2022-01-25	SC, FS	QC fail: Assay performed, Contamination producing high background (non-cytolytic bacteria)
MM-015	01276	M4	2	-21	2020-07-27	92.9333	70.3333	0.25x10^6	2019-10-30												2021-07-20	YX SS	2022-01-25	SC, FS	QC fail: Assay performed, Contamination producing high background (non-cytolytic bacteria)
MM-015	01276	M4	2	-21	2020-07-27	92.9333	70.3333	0.25x10^6	2019-10-30												2021-07-20	YX SS	2022-01-25	SC, FS	QC fail: Assay performed, Contamination producing high background (non-cytolytic bacteria)
MM-015	01276	M4	2	-21	2020-07-27	92.9333	70.3333	0.25x10^6	2019-10-30												2021-07-20	YX SS	2022-01-25	SC, FS	QC fail: Assay performed, Contamination producing high background (non-cytolytic bacteria)
MM-015	01276	M4	2	-21	2020-07-27	92.9333	70.3333	0.25x10^6	2019-10-30												2021-07-20	YX SS	2022-01-25	SC, FS	QC fail: Assay performed, Contamination producing high background (non-cytolytic bacteria)
MM-015	01276	M4	Pre-Vaccination Leuk	-6	2020-08-11	89.9667	61.1667	0.25x10^6	2019-10-30	2	98	89	71	55	1	44	46	7	50	1	2021-07-20	YX SS	2022-01-25	SC, FS
MM-015	01276	M4	Pre-Vaccination Leuk	-6	2020-08-11	89.9667	61.1667	0.25x10^6	2019-10-30	3	114	100	79	46	3	29	43	15	73	4	2021-07-20	YX SS	2022-01-25	SC, FS
MM-015	01276	M4	Pre-Vaccination Leuk	-6	2020-08-11	89.9667	61.1667	0.25x10^6	2019-10-30	2	83	96	65	42	1	38	36	10	63	3	2021-07-20	YX SS	2022-01-25	SC, FS
MM-015	01276	M4	Pre-Vaccination Leuk	-6	2020-08-11	89.9667	61.1667	0.25x10^6	2019-10-30	1	118	100	83	31	5	31	46	7	68	6	2021-07-20	YX SS	2022-01-25	SC, FS
MM-015	01276	M4	Pre-Vaccination Leuk	-6	2020-08-11	89.9667	61.1667	0.25x10^6	2019-10-30	3											2021-07-20	YX SS	2022-01-25	SC, FS
MM-015	01276	M4	Pre-Vaccination Leuk	-6	2020-08-11	89.9667	61.1667	0.25x10^6	2019-10-30	4											2021-07-20	YX SS	2022-01-25	SC, FS
MM-015	01276	M4	4	0	2020-08-17	93.5667	76.8333	0.25x10^6	2019-10-30	4	112	85	68	39	5	34	38	13	62	5	2021-07-20	YX SS	2022-01-25	SC, FS
MM-015	01276	M4	4	0	2020-08-17	93.5667	76.8333	0.25x10^6	2019-10-30	6	98	115	65	43	4	31	49	19	51	3	2021-07-20	YX SS	2022-01-25	SC, FS
MM-015	01276	M4	4	0	2020-08-17	93.5667	76.8333	0.25x10^6	2019-10-30	2	113	90	67	43	5	36	37	14	52	4	2021-07-20	YX SS	2022-01-25	SC, FS
MM-015	01276	M4	4	0	2020-08-17	93.5667	76.8333	0.25x10^6	2019-10-30	1	93	87	74	47	5	39	41	12	43	4	2021-07-20	YX SS	2022-01-25	SC, FS
MM-015	01276	M4	4	0	2020-08-17	93.5667	76.8333	0.25x10^6	2019-10-30	4											2021-07-20	YX SS	2022-01-25	SC, FS
MM-015	01276	M4	4	0	2020-08-17	93.5667	76.8333	0.25x10^6	2019-10-30	4											2021-07-20	YX SS	2022-01-25	SC, FS
MM-015	01276	M4	6	7	2020-08-24	89.3	63	0.25x10^6	2019-10-30	4	171	163	139	52	8	58	87	15	62	2	2021-07-20	YX SS	2022-01-25	SC, FS
MM-015	01276	M4	6	7	2020-08-24	89.3	63	0.25x10^6	2019-10-30	2	167	187	147	73	4	69	101	7	70	8	2021-07-20	YX SS	2022-01-25	SC, FS
MM-015	01276	M4	6	7	2020-08-24	89.3	63	0.25x10^6	2019-10-30	1	149	175	127	65	5	56	72	15	74	2	2021-07-20	YX SS	2022-01-25	SC, FS
MM-015	01276	M4	6	7	2020-08-24	89.3	63	0.25x10^6	2019-10-30	1	154	185	152	63	7	62	74	14	48	2	2021-07-20	YX SS	2022-01-25	SC, FS
MM-015	01276	M4	6	7	2020-08-24	89.3	63	0.25x10^6	2019-10-30	3											2021-07-20	YX SS	2022-01-25	SC, FS
MM-015	01276	M4	6	7	2020-08-24	89.3	63	0.25x10^6	2019-10-30	5											2021-07-20	YX SS	2022-01-25	SC, FS
MM-015	01276	M4	7	16	2020-09-02	92.3667	79.6667	0.25x10^6	2019-10-30	1	137	173	143	37	4	54	85	11	40	4	2021-07-20	YX SS	2022-01-25	SC, FS
MM-015	01276	M4	7	16	2020-09-02	92.3667	79.6667	0.25x10^6	2019-10-30	1	139	162	130	40	3	45	78	5	49	3	2021-07-20	YX SS	2022-01-25	SC, FS
MM-015	01276	M4	7	16	2020-09-02	92.3667	79.6667	0.25x10^6	2019-10-30	2	148	166	117	38	4	45	73	9	43	8	2021-07-20	YX SS	2022-01-25	SC, FS
MM-015	01276	M4	7	16	2020-09-02	92.3667	79.6667	0.25x10^6	2019-10-30	3	145	164	124	40	6	43	80	9	30	4	2021-07-20	YX SS	2022-01-25	SC, FS
MM-015	01276	M4	7	16	2020-09-02	92.3667	79.6667	0.25x10^6	2019-10-30	2											2021-07-20	YX SS	2022-01-25	SC, FS
MM-015	01276	M4	7	16	2020-09-02	92.3667	79.6667	0.25x10^6	2019-10-30	2											2021-07-20	YX SS	2022-01-25	SC, FS
MM-015	01276	M4	8	29	2020-09-15	90.1	73.8333	0.25x10^6	2019-10-30	1	128	138	111	37	5	43	73	9	31	4	2021-07-20	YX SS	2022-01-25	SC, FS
MM-015	01276	M4	8	29	2020-09-15	90.1	73.8333	0.25x10^6	2019-10-30	0	125	146	113	32	3	50	64	12	42	3	2021-07-20	YX SS	2022-01-25	SC, FS
MM-015	01276	M4	8	29	2020-09-15	90.1	73.8333	0.25x10^6	2019-10-30	0	143	144	97	33	0	32	49	10	46	5	2021-07-20	YX SS	2022-01-25	SC, FS
MM-015	01276	M4	8	29	2020-09-15	90.1	73.8333	0.25x10^6	2019-10-30	0	104	166	98	32	2	39	51	8	46	6	2021-07-20	YX SS	2022-01-25	SC, FS
MM-015	01276	M4	8	29	2020-09-15	90.1	73.8333	0.25x10^6	2019-10-30	2											2021-07-20	YX SS	2022-01-25	SC, FS
MM-015	01276	M4	8	29	2020-09-15	90.1	73.8333	0.25x10^6	2019-10-30	1											2021-07-20	YX SS	2022-01-25	SC, FS
MM-015	01276	M4	9	57	2020-10-13	89.6	69.5	0.25x10^6	2019-10-30	3	132	139	95	38	2	41	57	10	45	3	2021-07-20	YX SS	2022-01-25	SC, FS
MM-015	01276	M4	9	57	2020-10-13	89.6	69.5	0.25x10^6	2019-10-30	2	116	133	96	54	3	36	49	10	45	0	2021-07-20	YX SS	2022-01-25	SC, FS
MM-015	01276	M4	9	57	2020-10-13	89.6	69.5	0.25x10^6	2019-10-30	4	118	135	102	44	3	34	57	18	37	2	2021-07-20	YX SS	2022-01-25	SC, FS
MM-015	01276	M4	9	57	2020-10-13	89.6	69.5	0.25x10^6	2019-10-30	2	119	146	100	38	5	50	67	15	53	6	2021-07-20	YX SS	2022-01-25	SC, FS
MM-015	01276	M4	9	57	2020-10-13	89.6	69.5	0.25x10^6	2019-10-30	3											2021-07-20	YX SS	2022-01-25	SC, FS
MM-015	01276	M4	9	57	2020-10-13	89.6	69.5	0.25x10^6	2019-10-30	3											2021-07-20	YX SS	2022-01-25	SC, FS
MM-015	01276	M4	10	64	2020-10-20	92.1	61	0.25x10^6	2019-10-30	4	113	109	117	31	5	41	53	15	34	0	2021-07-20	YX SS	2022-01-25	SC, FS
MM-015	01276	M4	10	64	2020-10-20	92.1	61	0.25x10^6	2019-10-30	2	114	122	85	41	3	40	65	8	39	2	2021-07-20	YX SS	2022-01-25	SC, FS
MM-015	01276	M4	10	64	2020-10-20	92.1	61	0.25x10^6	2019-10-30	1	120	128	89	43	4	50	42	11	43	3	2021-07-20	YX SS	2022-01-25	SC, FS
MM-015	01276	M4	10	64	2020-10-20	92.1	61	0.25x10^6	2019-10-30	4	115	134	94	39	3	48	65	17	56	2	2021-07-20	YX SS	2022-01-25	SC, FS
MM-015	01276	M4	10	64	2020-10-20	92.1	61	0.25x10^6	2019-10-30	3											2021-07-20	YX SS	2022-01-25	SC, FS
MM-015	01276	M4	10	64	2020-10-20	92.1	61	0.25x10^6	2019-10-30	2											2021-07-20	YX SS	2022-01-25	SC, FS
MM-016	01153	M3+M4	1	-43	2020-07-21	87.7667	71.1667	0.25x10^6	2019-10-30	3	44	23	19	26	5	22	8	23	52	3	2021-07-20	YX SS	2022-01-25	SC, FS
MM-016	01153	M3+M4	1	-43	2020-07-21	87.7667	71.1667	0.25x10^6	2019-10-30	0	44	18	18	22	7	26	6	23	67	3	2021-07-20	YX SS	2022-01-25	SC, FS
MM-016	01153	M3+M4	1	-43	2020-07-21	87.7667	71.1667	0.25x10^6	2019-10-30	2	30	13	15	35	1	29	9	25	59	8	2021-07-20	YX SS	2022-01-25	SC, FS
MM-016	01153	M3+M4	1	-43	2020-07-21	87.7667	71.1667	0.25x10^6	2019-10-30	5	36	12	18	28	2	17	9	20	53	10	2021-07-20	YX SS	2022-01-25	SC, FS
MM-016	01153	M3+M4	1	-43	2020-07-21	87.7667	71.1667	0.25x10^6	2019-10-30	1											2021-07-20	YX SS	2022-01-25	SC, FS
MM-016	01153	M3+M4	1	-43	2020-07-21	87.7667	71.1667	0.25x10^6	2019-10-30	3											2021-07-20	YX SS	2022-01-25	SC, FS
MM-016	01153	M3+M4	2	-34	2020-07-30	80.1	84.8333	0.25x10^6	2019-10-30	3	29	14	18	17	1	12	9	32	33	2	2021-07-20	YX SS	2022-01-25	SC, FS
MM-016	01153	M3+M4	2	-34	2020-07-30	80.1	84.8333	0.25x10^6	2019-10-30	2	22	5	14	7	1	10	4	28	52	0	2021-07-20	YX SS	2022-01-25	SC, FS
MM-016	01153	M3+M4	2	-34	2020-07-30	80.1	84.8333	0.25x10^6	2019-10-30	4	21	13	16	20	4	14	8	29	41	3	2021-07-20	YX SS	2022-01-25	SC, FS
MM-016	01153	M3+M4	2	-34	2020-07-30	80.1	84.8333	0.25x10^6	2019-10-30	4	29	10	13	16	1	13	1	24	44	2	2021-07-20	YX SS	2022-01-25	SC, FS
MM-016	01153	M3+M4	2	-34	2020-07-30	80.1	84.8333	0.25x10^6	2019-10-30	4											2021-07-20	YX SS	2022-01-25	SC, FS
MM-016	01153	M3+M4	2	-34	2020-07-30	80.1	84.8333	0.25x10^6	2019-10-30	1											2021-07-20	YX SS	2022-01-25	SC, FS
MM-016	01153	M3+M4	4	0	2020-09-02	88.1333	61.8333	0.25x10^6	2019-10-30	1	18	12	7	10	2	9	3	23	40	4	2021-07-20	YX SS	2022-01-25	SC, FS
MM-016	01153	M3+M4	4	0	2020-09-02	88.1333	61.8333	0.25x10^6	2019-10-30	0	24	9	11	18	3	11	5	30	28	4	2021-07-20	YX SS	2022-01-25	SC, FS
MM-016	01153	M3+M4	4	0	2020-09-02	88.1333	61.8333	0.25x10^6	2019-10-30	4	25	17	5	16	2	11	5	26	33	6	2021-07-20	YX SS	2022-01-25	SC, FS
MM-016	01153	M3+M4	4	0	2020-09-02	88.1333	61.8333	0.25x10^6	2019-10-30	3	22	9	13	16	1	14	6	12	34	2	2021-07-20	YX SS	2022-01-25	SC, FS
MM-016	01153	M3+M4	4	0	2020-09-02	88.1333	61.8333	0.25x10^6	2019-10-30	2											2021-07-20	YX SS	2022-01-25	SC, FS
MM-016	01153	M3+M4	4	0	2020-09-02	88.1333	61.8333	0.25x10^6	2019-10-30	0											2021-07-20	YX SS	2022-01-25	SC, FS
MM-016	01153	M3+M4	6	7	2020-09-09	87.5667	74	0.25x10^6	2019-10-30	1	102	63	47	61	5	37	12	22	53	2	2021-07-20	YX SS	2022-01-25	SC, FS
MM-016	01153	M3+M4	6	7	2020-09-09	87.5667	74	0.25x10^6	2019-10-30	2	87	59	47	73	4	45	17	20	64	5	2021-07-20	YX SS	2022-01-25	SC, FS
MM-016	01153	M3+M4	6	7	2020-09-09	87.5667	74	0.25x10^6	2019-10-30	1	82	66	54	64	9	42	11	33	46	2	2021-07-20	YX SS	2022-01-25	SC, FS
MM-016	01153	M3+M4	6	7	2020-09-09	87.5667	74	0.25x10^6	2019-10-30	4	92	52	53	60	7	51	19	40	50	5	2021-07-20	YX SS	2022-01-25	SC, FS
MM-016	01153	M3+M4	6	7	2020-09-09	87.5667	74	0.25x10^6	2019-10-30	2											2021-07-20	YX SS	2022-01-25	SC, FS
MM-016	01153	M3+M4	6	7	2020-09-09	87.5667	74	0.25x10^6	2019-10-30	4											2021-07-20	YX SS	2022-01-25	SC, FS
MM-016	01153	M3+M4	7	16	2020-09-18	90.6333	89.1667	0.25x10^6	2019-10-30	4	100	69	62	63	7	36	40	23	48	7	2021-07-20	YX SS	2022-01-25	SC, FS
MM-016	01153	M3+M4	7	16	2020-09-18	90.6333	89.1667	0.25x10^6	2019-10-30	4	100	65	64	62	7	45	24	33	61	7	2021-07-20	YX SS	2022-01-25	SC, FS
MM-016	01153	M3+M4	7	16	2020-09-18	90.6333	89.1667	0.25x10^6	2019-10-30	3	95	70	66	42	7	61	12	28	69	2	2021-07-20	YX SS	2022-01-25	SC, FS
MM-016	01153	M3+M4	7	16	2020-09-18	90.6333	89.1667	0.25x10^6	2019-10-30	2	85	83	58	67	2	61	24	29	57	5	2021-07-20	YX SS	2022-01-25	SC, FS
MM-016	01153	M3+M4	7	16	2020-09-18	90.6333	89.1667	0.25x10^6	2019-10-30	5											2021-07-20	YX SS	2022-01-25	SC, FS
MM-016	01153	M3+M4	7	16	2020-09-18	90.6333	89.1667	0.25x10^6	2019-10-30	0											2021-07-20	YX SS	2022-01-25	SC, FS
MM-016	01153	M3+M4	Post-Vaccination Leuk	28	2020-09-30	89.3667	77.3333	0.25x10^6	2019-10-30	0	104	52	50	47	7	71	21	36	43	11	2021-07-20	YX SS	2022-01-25	SC, FS
MM-016	01153	M3+M4	Post-Vaccination Leuk	28	2020-09-30	89.3667	77.3333	0.25x10^6	2019-10-30	3	91	76	47	63	6	45	30	29	47	11	2021-07-20	YX SS	2022-01-25	SC, FS
MM-016	01153	M3+M4	Post-Vaccination Leuk	28	2020-09-30	89.3667	77.3333	0.25x10^6	2019-10-30	1	86	55	52	53	10	35	26	28	45	8	2021-07-20	YX SS	2022-01-25	SC, FS
MM-016	01153	M3+M4	Post-Vaccination Leuk	28	2020-09-30	89.3667	77.3333	0.25x10^6	2019-10-30	4	106	54	39	73	14	46	27	31	43	10	2021-07-20	YX SS	2022-01-25	SC, FS
MM-016	01153	M3+M4	Post-Vaccination Leuk	28	2020-09-30	89.3667	77.3333	0.25x10^6	2019-10-30	4											2021-07-20	YX SS	2022-01-25	SC, FS
MM-016	01153	M3+M4	Post-Vaccination Leuk	28	2020-09-30	89.3667	77.3333	0.25x10^6	2019-10-30	0											2021-07-20	YX SS	2022-01-25	SC, FS
MM-016	01153	M3+M4	9	51	2020-10-23	91.4	89.6667	0.25x10^6	2019-10-30	1	47	36	31	27	5	15	19	19	32	2	2021-07-20	YX SS	2022-01-25	SC, FS
MM-016	01153	M3+M4	9	51	2020-10-23	91.4	89.6667	0.25x10^6	2019-10-30	3	52	34	24	38	5	16	10	23	32	0	2021-07-20	YX SS	2022-01-25	SC, FS
MM-016	01153	M3+M4	9	51	2020-10-23	91.4	89.6667	0.25x10^6	2019-10-30	0	56	35	25	36	2	23	9	26	38	3	2021-07-20	YX SS	2022-01-25	SC, FS
MM-016	01153	M3+M4	9	51	2020-10-23	91.4	89.6667	0.25x10^6	2019-10-30	1	53	26	31	23	6	14	13	24	32	3	2021-07-20	YX SS	2022-01-25	SC, FS
MM-016	01153	M3+M4	9	51	2020-10-23	91.4	89.6667	0.25x10^6	2019-10-30	2											2021-07-20	YX SS	2022-01-25	SC, FS
MM-016	01153	M3+M4	9	51	2020-10-23	91.4	89.6667	0.25x10^6	2019-10-30	1											2021-07-20	YX SS	2022-01-25	SC, FS
MM-016	01153	M3+M4	10	68	2020-11-09	90.2667	89.3333	0.25x10^6	2019-10-30	2	72	48	49	36	4	17	16	28	55	1	2021-07-20	YX SS	2022-01-25	SC, FS
MM-016	01153	M3+M4	10	68	2020-11-09	90.2667	89.3333	0.25x10^6	2019-10-30	4	77	47	22	37	1	22	20	25	45	6	2021-07-20	YX SS	2022-01-25	SC, FS
MM-016	01153	M3+M4	10	68	2020-11-09	90.2667	89.3333	0.25x10^6	2019-10-30	5	56	54	30	37	4	27	11	19	43	3	2021-07-20	YX SS	2022-01-25	SC, FS
MM-016	01153	M3+M4	10	68	2020-11-09	90.2667	89.3333	0.25x10^6	2019-10-30	2	74	44	30	28	7	23	21	21	40	5	2021-07-20	YX SS	2022-01-25	SC, FS
MM-016	01153	M3+M4	10	68	2020-11-09	90.2667	89.3333	0.25x10^6	2019-10-30	3											2021-07-20	YX SS	2022-01-25	SC, FS
MM-016	01153	M3+M4	10	68	2020-11-09	90.2667	89.3333	0.25x10^6	2019-10-30	2											2021-07-20	YX SS	2022-01-25	SC, FS
MM-017	01277	M4	1	-64	2020-07-27	94.8	90.1667	0.25x10^6	2019-10-30	0	181	30	233	11	8	2	3	16	208	5	2021-07-22	YX SS	2022-02-07	SC, FS
MM-017	01277	M4	1	-64	2020-07-27	94.8	90.1667	0.25x10^6	2019-10-30	4	174	31	233	23	12	6	3	23	214	1	2021-07-22	YX SS	2022-02-07	SC, FS
MM-017	01277	M4	1	-64	2020-07-27	94.8	90.1667	0.25x10^6	2019-10-30	3	185	35	246	25	10	3	3	30	198	2	2021-07-22	YX SS	2022-02-07	SC, FS
MM-017	01277	M4	1	-64	2020-07-27	94.8	90.1667	0.25x10^6	2019-10-30	1	243	31	233	24	6	8	3	30	222	1	2021-07-22	YX SS	2022-02-07	SC, FS
MM-017	01277	M4	1	-64	2020-07-27	94.8	90.1667	0.25x10^6	2019-10-30	2											2021-07-22	YX SS	2022-02-07	SC, FS
MM-017	01277	M4	1	-64	2020-07-27	94.8	90.1667	0.25x10^6	2019-10-30	2											2021-07-22	YX SS	2022-02-07	SC, FS
MM-017	01277	M4	2	-49	2020-08-11	94.7667	114.8	0.25x10^6	2019-10-30	1	191	27	222	23	13	4	4	16	174	0	2021-07-22	YX SS	2022-02-07	SC, FS
MM-017	01277	M4	2	-49	2020-08-11	94.7667	114.8	0.25x10^6	2019-10-30	2	185	24	241	14	13	2	1	21	193	0	2021-07-22	YX SS	2022-02-07	SC, FS
MM-017	01277	M4	2	-49	2020-08-11	94.7667	114.8	0.25x10^6	2019-10-30	2	209	30	205	23	5	2	9	23	193	1	2021-07-22	YX SS	2022-02-07	SC, FS
MM-017	01277	M4	2	-49	2020-08-11	94.7667	114.8	0.25x10^6	2019-10-30	2	232	43	221	17	10	5	5	32	208	3	2021-07-22	YX SS	2022-02-07	SC, FS
MM-017	01277	M4	2	-49	2020-08-11	94.7667	114.8	0.25x10^6	2019-10-30	2											2021-07-22	YX SS	2022-02-07	SC, FS
MM-017	01277	M4	2	-49	2020-08-11	94.7667	114.8	0.25x10^6	2019-10-30	0											2021-07-22	YX SS	2022-02-07	SC, FS
MM-017	01277	M4	4	0	2020-09-29	93.0667	104.667	0.25x10^6	2019-10-30	3	162	26	181	27	6	5	3	20	185	2	2021-07-22	YX SS	2022-02-07	SC, FS
MM-017	01277	M4	4	0	2020-09-29	93.0667	104.667	0.25x10^6	2019-10-30	1	180	39	203	22	7	7	4	29	205	3	2021-07-22	YX SS	2022-02-07	SC, FS
MM-017	01277	M4	4	0	2020-09-29	93.0667	104.667	0.25x10^6	2019-10-30	2	192	29	191	20	15	10	10	22	182	3	2021-07-22	YX SS	2022-02-07	SC, FS
MM-017	01277	M4	4	0	2020-09-29	93.0667	104.667	0.25x10^6	2019-10-30	3	180	32	190	30	8	10	3	17	218	3	2021-07-22	YX SS	2022-02-07	SC, FS
MM-017	01277	M4	4	0	2020-09-29	93.0667	104.667	0.25x10^6	2019-10-30	3											2021-07-22	YX SS	2022-02-07	SC, FS
MM-017	01277	M4	4	0	2020-09-29	93.0667	104.667	0.25x10^6	2019-10-30	2											2021-07-22	YX SS	2022-02-07	SC, FS
MM-017	01277	M4	6	7	2020-10-06	93.1667	96	0.25x10^6	2019-10-30	1	292	235	321	64	35	64	35	24	195	0	2021-07-22	YX SS	2022-02-07	SC, FS
MM-017	01277	M4	6	7	2020-10-06	93.1667	96	0.25x10^6	2019-10-30	0	281	264	304	65	37	65	49	23	195	2	2021-07-22	YX SS	2022-02-07	SC, FS
MM-017	01277	M4	6	7	2020-10-06	93.1667	96	0.25x10^6	2019-10-30	1	279	289	326	76	35	73	48	22	168	2	2021-07-22	YX SS	2022-02-07	SC, FS
MM-017	01277	M4	6	7	2020-10-06	93.1667	96	0.25x10^6	2019-10-30	0	306	298	346	78	41	75	34	23	181	5	2021-07-22	YX SS	2022-02-07	SC, FS
MM-017	01277	M4	6	7	2020-10-06	93.1667	96	0.25x10^6	2019-10-30	1											2021-07-22	YX SS	2022-02-07	SC, FS
MM-017	01277	M4	6	7	2020-10-06	93.1667	96	0.25x10^6	2019-10-30	0											2021-07-22	YX SS	2022-02-07	SC, FS
MM-017	01277	M4	7	14	2020-10-13	89.9333	67.1667	0.25x10^6	2019-10-30	2	373	413	413	153	81	128	106	31	228	2	2021-07-22	YX SS	2022-02-07	SC, FS
MM-017	01277	M4	7	14	2020-10-13	89.9333	67.1667	0.25x10^6	2019-10-30	2	389	411	452	144	84	117	102	23	258	1	2021-07-22	YX SS	2022-02-07	SC, FS
MM-017	01277	M4	7	14	2020-10-13	89.9333	67.1667	0.25x10^6	2019-10-30	4	388	407	399	171	79	114	82	16	240	2	2021-07-22	YX SS	2022-02-07	SC, FS
MM-017	01277	M4	7	14	2020-10-13	89.9333	67.1667	0.25x10^6	2019-10-30	1	383	423	391	159	71	120	109	34	244	8	2021-07-22	YX SS	2022-02-07	SC, FS
MM-017	01277	M4	7	14	2020-10-13	89.9333	67.1667	0.25x10^6	2019-10-30	3											2021-07-22	YX SS	2022-02-07	SC, FS
MM-017	01277	M4	7	14	2020-10-13	89.9333	67.1667	0.25x10^6	2019-10-30	1											2021-07-22	YX SS	2022-02-07	SC, FS
MM-017	01277	M4	Post-Vaccination Leuk	16	2020-10-15	83.3333	64	0.25x10^6	2019-10-30	0	379	279	357	99	74	47	61	21	236	0	2021-07-22	YX SS	2022-02-07	SC, FS
MM-017	01277	M4	Post-Vaccination Leuk	16	2020-10-15	83.3333	64	0.25x10^6	2019-10-30	0	363	304	387	119	55	42	53	41	264	2	2021-07-22	YX SS	2022-02-07	SC, FS
MM-017	01277	M4	Post-Vaccination Leuk	16	2020-10-15	83.3333	64	0.25x10^6	2019-10-30	0	352	318	391	106	75	57	76	39	253	1	2021-07-22	YX SS	2022-02-07	SC, FS
MM-017	01277	M4	Post-Vaccination Leuk	16	2020-10-15	83.3333	64	0.25x10^6	2019-10-30	1	348	288	350	114	85	64	65	34	247	2	2021-07-22	YX SS	2022-02-07	SC, FS
MM-017	01277	M4	Post-Vaccination Leuk	16	2020-10-15	83.3333	64	0.25x10^6	2019-10-30	0											2021-07-22	YX SS	2022-02-07	SC, FS
MM-017	01277	M4	Post-Vaccination Leuk	16	2020-10-15	83.3333	64	0.25x10^6	2019-10-30	1											2021-07-22	YX SS	2022-02-07	SC, FS
MM-017	01277	M4	9	49	2020-11-17	89.8	111	0.25x10^6	2019-10-30	0	403	392	356	171	81	75	90	44	238	0	2021-07-22	YX SS	2022-02-07	SC, FS
MM-017	01277	M4	9	49	2020-11-17	89.8	111	0.25x10^6	2019-10-30	3	437	378	377	164	72	79	89	30	205	2	2021-07-22	YX SS	2022-02-07	SC, FS
MM-017	01277	M4	9	49	2020-11-17	89.8	111	0.25x10^6	2019-10-30	1	385	304	395	173	85	76	66	40	246	3	2021-07-22	YX SS	2022-02-07	SC, FS
MM-017	01277	M4	9	49	2020-11-17	89.8	111	0.25x10^6	2019-10-30	3	403	332	316	157	81	82	69	36	232	0	2021-07-22	YX SS	2022-02-07	SC, FS
MM-017	01277	M4	9	49	2020-11-17	89.8	111	0.25x10^6	2019-10-30	0											2021-07-22	YX SS	2022-02-07	SC, FS
MM-017	01277	M4	9	49	2020-11-17	89.8	111	0.25x10^6	2019-10-30	1											2021-07-22	YX SS	2022-02-07	SC, FS
MM-017	01277	M4	10	64	2020-12-02																		2022-02-07	SC, FS	QC fail: Assay not performed due to sample contamination (non-cytolytic bacteria)
MM-017	01277	M4	10	64	2020-12-02																		2022-02-07	SC, FS	QC fail: Assay not performed due to sample contamination (non-cytolytic bacteria)
MM-017	01277	M4	10	64	2020-12-02																		2022-02-07	SC, FS	QC fail: Assay not performed due to sample contamination (non-cytolytic bacteria)
MM-017	01277	M4	10	64	2020-12-02																		2022-02-07	SC, FS	QC fail: Assay not performed due to sample contamination (non-cytolytic bacteria)
MM-017	01277	M4	10	64	2020-12-02																		2022-02-07	SC, FS	QC fail: Assay not performed due to sample contamination (non-cytolytic bacteria)
MM-017	01277	M4	10	64	2020-12-02																		2022-02-07	SC, FS	QC fail: Assay not performed due to sample contamination (non-cytolytic bacteria)
MM-018	01280	M3+M4	1	-14	2020-11-18	90.5	72	0.25x10^6	2019-10-30	4	239	90	157	134	93	142	28	17	21	7	2021-07-22	YX SS	2022-02-07	SC, FS
MM-018	01280	M3+M4	1	-14	2020-11-18	90.5	72	0.25x10^6	2019-10-30	2	204	86	186	144	85	137	20	23	22	5	2021-07-22	YX SS	2022-02-07	SC, FS
MM-018	01280	M3+M4	1	-14	2020-11-18	90.5	72	0.25x10^6	2019-10-30	1	205	80	187	137	89	142	26	20	22	4	2021-07-22	YX SS	2022-02-07	SC, FS
MM-018	01280	M3+M4	1	-14	2020-11-18	90.5	72	0.25x10^6	2019-10-30	2	210	73	173	168	85	150	20	17	28	6	2021-07-22	YX SS	2022-02-07	SC, FS
MM-018	01280	M3+M4	1	-14	2020-11-18	90.5	72	0.25x10^6	2019-10-30	2											2021-07-22	YX SS	2022-02-07	SC, FS
MM-018	01280	M3+M4	1	-14	2020-11-18	90.5	72	0.25x10^6	2019-10-30	7											2021-07-22	YX SS	2022-02-07	SC, FS
MM-018	01280	M3+M4	2	-1	2020-12-01	92.6333	62.7333	0.25x10^6	2019-10-30	1	130	64	139	116	57	96	8	11	11	3	2021-12-08	YX	2022-02-07	SC, FS
MM-018	01280	M3+M4	2	-1	2020-12-01	92.6333	62.7333	0.25x10^6	2019-10-30	3	142	53	119	94	50	105	16	12	12	3	2021-12-08	YX	2022-02-07	SC, FS
MM-018	01280	M3+M4	2	-1	2020-12-01	92.6333	62.7333	0.25x10^6	2019-10-30	1	147	45	121	116	55	91	10	6	10	2	2021-12-08	YX	2022-02-07	SC, FS
MM-018	01280	M3+M4	2	-1	2020-12-01	92.6333	62.7333	0.25x10^6	2019-10-30	1	129	56	113	98	43	96	21	11	18	0	2021-12-08	YX	2022-02-07	SC, FS
MM-018	01280	M3+M4	2	-1	2020-12-01	92.6333	62.7333	0.25x10^6	2019-10-30	1											2021-12-08	YX	2022-02-07	SC, FS
MM-018	01280	M3+M4	2	-1	2020-12-01	92.6333	62.7333	0.25x10^6	2019-10-30	0											2021-12-08	YX	2022-02-07	SC, FS
MM-018	01280	M3+M4	4	0	2020-12-02	94.4333	66	0.25x10^6	2019-10-30	2	199	83	121	142	54	113	13	21	12	6	2021-12-08	YX	2022-02-07	SC, FS
MM-018	01280	M3+M4	4	0	2020-12-02	94.4333	66	0.25x10^6	2019-10-30	4	188	69	176	146	64	132	18	8	8	5	2021-12-08	YX	2022-02-07	SC, FS
MM-018	01280	M3+M4	4	0	2020-12-02	94.4333	66	0.25x10^6	2019-10-30	6	218	73	168	142	65	126	19	10	8	3	2021-12-08	YX	2022-02-07	SC, FS
MM-018	01280	M3+M4	4	0	2020-12-02	94.4333	66	0.25x10^6	2019-10-30	1	179	67	137	141	64	125	17	13	10	3	2021-12-08	YX	2022-02-07	SC, FS
MM-018	01280	M3+M4	4	0	2020-12-02	94.4333	66	0.25x10^6	2019-10-30	4											2021-12-08	YX	2022-02-07	SC, FS
MM-018	01280	M3+M4	4	0	2020-12-02	94.4333	66	0.25x10^6	2019-10-30	3											2021-12-08	YX	2022-02-07	SC, FS
MM-018	01280	M3+M4	6	7	2020-12-09	93.2	80	0.25x10^6	2019-10-30												2021-12-08	YX	2022-02-07	SC, FS	QC fail: Assay performed, contamination producing high background (non-cytolytic bacteria)
MM-018	01280	M3+M4	6	7	2020-12-09	93.2	80	0.25x10^6	2019-10-30												2021-12-08	YX	2022-02-07	SC, FS	QC fail: Assay performed, contamination producing high background (non-cytolytic bacteria)
MM-018	01280	M3+M4	6	7	2020-12-09	93.2	80	0.25x10^6	2019-10-30												2021-12-08	YX	2022-02-07	SC, FS	QC fail: Assay performed, contamination producing high background (non-cytolytic bacteria)
MM-018	01280	M3+M4	6	7	2020-12-09	93.2	80	0.25x10^6	2019-10-30												2021-12-08	YX	2022-02-07	SC, FS	QC fail: Assay performed, contamination producing high background (non-cytolytic bacteria)
MM-018	01280	M3+M4	6	7	2020-12-09	93.2	80	0.25x10^6	2019-10-30												2021-12-08	YX	2022-02-07	SC, FS	QC fail: Assay performed, contamination producing high background (non-cytolytic bacteria)
MM-018	01280	M3+M4	6	7	2020-12-09	93.2	80	0.25x10^6	2019-10-30												2021-12-08	YX	2022-02-07	SC, FS	QC fail: Assay performed, contamination producing high background (non-cytolytic bacteria)
MM-018	01280	M3+M4	7	14	2020-12-16	92.8667	53.2	0.25x10^6	2019-10-30	1	136	67	93	111	13	72	26	5	7	1	2021-12-08	YX	2022-02-07	SC, FS
MM-018	01280	M3+M4	7	14	2020-12-16	92.8667	53.2	0.25x10^6	2019-10-30	1	113	52	77	111	16	66	24	8	5	1	2021-12-08	YX	2022-02-07	SC, FS
MM-018	01280	M3+M4	7	14	2020-12-16	92.8667	53.2	0.25x10^6	2019-10-30	2	151	68	77	115	18	44	25	10	7	0	2021-12-08	YX	2022-02-07	SC, FS
MM-018	01280	M3+M4	7	14	2020-12-16	92.8667	53.2	0.25x10^6	2019-10-30	3	126	57	50	92	-	-	-	-	-	-	2021-12-08	YX	2022-02-07	SC, FS
MM-018	01280	M3+M4	7	14	2020-12-16	92.8667	53.2	0.25x10^6	2019-10-30	1											2021-12-08	YX	2022-02-07	SC, FS
MM-018	01280	M3+M4	7	14	2020-12-16	92.8667	53.2	0.25x10^6	2019-10-30	0											2021-12-08	YX	2022-02-07	SC, FS
MM-018	01280	M3+M4	8	35	2021-01-06	89.07	106.17	0.25x10^6	2019-10-30	0	156	83	90	112	53	107	17	9	3	6	2022-02-02	FS, SC	2022-02-07	SC, FS
MM-018	01280	M3+M4	8	35	2021-01-06	89.07	106.17	0.25x10^6	2019-10-30	0	149	92	121	133	48	107	15	7	8	2	2022-02-02	FS, SC	2022-02-07	SC, FS
MM-018	01280	M3+M4	8	35	2021-01-06	89.07	106.17	0.25x10^6	2019-10-30	3	151	76	121	109	47	93	14	12	6	2	2022-02-02	FS, SC	2022-02-07	SC, FS
MM-018	01280	M3+M4	8	35	2021-01-06	89.07	106.17	0.25x10^6	2019-10-30	2	160	70	106	104	42	135	11	9	7	-	2022-02-02	FS, SC	2022-02-07	SC, FS
MM-018	01280	M3+M4	8	35	2021-01-06	89.07	106.17	0.25x10^6	2019-10-30	0											2022-02-02	FS, SC	2022-02-07	SC, FS
MM-018	01280	M3+M4	8	35	2021-01-06	89.07	106.17	0.25x10^6	2019-10-30	1											2022-02-02	FS, SC	2022-02-07	SC, FS
MM-018	01280	M3+M4	9	55	2021-01-26	88.1333	93.6667	0.25x10^6	2019-10-30	2	172	79	141	120	49	137	20	15	15	6	2021-07-22	YX SS	2022-02-07	SC, FS
MM-018	01280	M3+M4	9	55	2021-01-26	88.1333	93.6667	0.25x10^6	2019-10-30	1	185	79	122	148	69	122	14	14	10	8	2021-07-22	YX SS	2022-02-07	SC, FS
MM-018	01280	M3+M4	9	55	2021-01-26	88.1333	93.6667	0.25x10^6	2019-10-30	2	184	78	151	136	54	123	10	19	12	2	2021-07-22	YX SS	2022-02-07	SC, FS
MM-018	01280	M3+M4	9	55	2021-01-26	88.1333	93.6667	0.25x10^6	2019-10-30	0	173	92	133	117	51	142	24	9	6	1	2021-07-22	YX SS	2022-02-07	SC, FS
MM-018	01280	M3+M4	9	55	2021-01-26	88.1333	93.6667	0.25x10^6	2019-10-30	2											2021-07-22	YX SS	2022-02-07	SC, FS
MM-018	01280	M3+M4	9	55	2021-01-26	88.1333	93.6667	0.25x10^6	2019-10-30	1											2021-07-22	YX SS	2022-02-07	SC, FS
MM-018	01280	M3+M4	10	71	2021-02-11	85.6	104.167	0.25x10^6	2019-10-30	2	177	69	138	126	56	137	21	14	11	1	2021-07-22	YX SS	2022-02-07	SC, FS
MM-018	01280	M3+M4	10	71	2021-02-11	85.6	104.167	0.25x10^6	2019-10-30	4	170	85	156	117	53	137	32	14	12	3	2021-07-22	YX SS	2022-02-07	SC, FS
MM-018	01280	M3+M4	10	71	2021-02-11	85.6	104.167	0.25x10^6	2019-10-30	1	178	82	127	113	71	130	26	21	11	2	2021-07-22	YX SS	2022-02-07	SC, FS
MM-018	01280	M3+M4	10	71	2021-02-11	85.6	104.167	0.25x10^6	2019-10-30	1	196	84	148	121	70	121	22	10	8	3	2021-07-22	YX SS	2022-02-07	SC, FS
MM-018	01280	M3+M4	10	71	2021-02-11	85.6	104.167	0.25x10^6	2019-10-30	1											2021-07-22	YX SS	2022-02-07	SC, FS
MM-018	01280	M3+M4	10	71	2021-02-11	85.6	104.167	0.25x10^6	2019-10-30	0											2021-07-22	YX SS	2022-02-07	SC, FS
MM-019	00937	M3	1	-22	2020-11-17	92.3	113.417	0.25x10^6	2019-10-30	4	48	80	26	28	6	43	15	4	40	3	2021-12-16	YX	2022-01-25	SC, FS
MM-019	00937	M3	1	-22	2020-11-17	92.3	113.417	0.25x10^6	2019-10-30	2	60	74	30	18	9	43	8	10	46	5	2021-12-16	YX	2022-01-25	SC, FS
MM-019	00937	M3	1	-22	2020-11-17	92.3	113.417	0.25x10^6	2019-10-30	1	67	52	14	21	8	56	10	10	40	5	2021-12-16	YX	2022-01-25	SC, FS
MM-019	00937	M3	1	-22	2020-11-17	92.3	113.417	0.25x10^6	2019-10-30	4	79	72	19	21	10	50	3	3	42	6	2021-12-16	YX	2022-01-25	SC, FS
MM-019	00937	M3	1	-22	2020-11-17	92.3	113.417	0.25x10^6	2019-10-30	5											2021-12-16	YX	2022-01-25	SC, FS
MM-019	00937	M3	1	-22	2020-11-17	92.3	113.417	0.25x10^6	2019-10-30	4											2021-12-16	YX	2022-01-25	SC, FS
MM-019	00937	M3	Pre-Vaccination Leuk	-1	2020-12-08	92.8	130.5	0.25x10^6	2019-10-30												2021-12-16	YX	2022-01-25	SC, FS	QC fail: Assay performed, contamination producing high background (non-cytolytic bacteria)
MM-019	00937	M3	Pre-Vaccination Leuk	-1	2020-12-08	92.8	130.5	0.25x10^6	2019-10-30												2021-12-16	YX	2022-01-25	SC, FS	QC fail: Assay performed, contamination producing high background (non-cytolytic bacteria)
MM-019	00937	M3	Pre-Vaccination Leuk	-1	2020-12-08	92.8	130.5	0.25x10^6	2019-10-30												2021-12-16	YX	2022-01-25	SC, FS	QC fail: Assay performed, contamination producing high background (non-cytolytic bacteria)
MM-019	00937	M3	Pre-Vaccination Leuk	-1	2020-12-08	92.8	130.5	0.25x10^6	2019-10-30												2021-12-16	YX	2022-01-25	SC, FS	QC fail: Assay performed, contamination producing high background (non-cytolytic bacteria)
MM-019	00937	M3	Pre-Vaccination Leuk	-1	2020-12-08	92.8	130.5	0.25x10^6	2019-10-30												2021-12-16	YX	2022-01-25	SC, FS	QC fail: Assay performed, contamination producing high background (non-cytolytic bacteria)
MM-019	00937	M3	Pre-Vaccination Leuk	-1	2020-12-08	92.8	130.5	0.25x10^6	2019-10-30												2021-12-16	YX	2022-01-25	SC, FS	QC fail: Assay performed, contamination producing high background (non-cytolytic bacteria)
MM-019	00937	M3	4	0	2020-12-09	92.6	76.5	0.25x10^6	2019-10-30												2021-12-16	YX	2022-01-25	SC, FS	QC fail: Assay performed, contamination producing high background (non-cytolytic bacteria)
MM-019	00937	M3	4	0	2020-12-09	92.6	76.5	0.25x10^6	2019-10-30												2021-12-16	YX	2022-01-25	SC, FS	QC fail: Assay performed, contamination producing high background (non-cytolytic bacteria)
MM-019	00937	M3	4	0	2020-12-09	92.6	76.5	0.25x10^6	2019-10-30												2021-12-16	YX	2022-01-25	SC, FS	QC fail: Assay performed, contamination producing high background (non-cytolytic bacteria)
MM-019	00937	M3	4	0	2020-12-09	92.6	76.5	0.25x10^6	2019-10-30												2021-12-16	YX	2022-01-25	SC, FS	QC fail: Assay performed, contamination producing high background (non-cytolytic bacteria)
MM-019	00937	M3	4	0	2020-12-09	92.6	76.5	0.25x10^6	2019-10-30												2021-12-16	YX	2022-01-25	SC, FS	QC fail: Assay performed, contamination producing high background (non-cytolytic bacteria)
MM-019	00937	M3	4	0	2020-12-09	92.6	76.5	0.25x10^6	2019-10-30												2021-12-16	YX	2022-01-25	SC, FS	QC fail: Assay performed, contamination producing high background (non-cytolytic bacteria)
MM-019	00937	M3	6	7	2020-12-16	93.7	94	0.25x10^6	2019-10-30	7	340	257	147	145	95	318	66	21	36	13	2021-12-16	YX	2022-01-25	SC, FS
MM-019	00937	M3	6	7	2020-12-16	93.7	94	0.25x10^6	2019-10-30	11	322	250	126	145	96	302	65	19	50	12	2021-12-16	YX	2022-01-25	SC, FS
MM-019	00937	M3	6	7	2020-12-16	93.7	94	0.25x10^6	2019-10-30	12	285	253	95	113	50	288	44	20	42	11	2021-12-16	YX	2022-01-25	SC, FS
MM-019	00937	M3	6	7	2020-12-16	93.7	94	0.25x10^6	2019-10-30	10	289	255	121	108	77	278	41	23	38	12	2021-12-16	YX	2022-01-25	SC, FS
MM-019	00937	M3	6	7	2020-12-16	93.7	94	0.25x10^6	2019-10-30	11											2021-12-16	YX	2022-01-25	SC, FS
MM-019	00937	M3	6	7	2020-12-16	93.7	94	0.25x10^6	2019-10-30	6											2021-12-16	YX	2022-01-25	SC, FS
MM-019	00937	M3	7	14	2020-12-23	91.6333	89.75	0.25x10^6	2019-10-30	5	445	336	197	192	102	378	54	34	63	13	2021-12-16	YX	2022-01-25	SC, FS
MM-019	00937	M3	7	14	2020-12-23	91.6333	89.75	0.25x10^6	2019-10-30	3	405	334	194	194	111	339	92	28	69	6	2021-12-16	YX	2022-01-25	SC, FS
MM-019	00937	M3	7	14	2020-12-23	91.6333	89.75	0.25x10^6	2019-10-30	5	437	345	197	177	88	392	78	19	49	7	2021-12-16	YX	2022-01-25	SC, FS
MM-019	00937	M3	7	14	2020-12-23	91.6333	89.75	0.25x10^6	2019-10-30	7	351	325	208	154	100	355	84	12	62	5	2021-12-16	YX	2022-01-25	SC, FS
MM-019	00937	M3	7	14	2020-12-23	91.6333	89.75	0.25x10^6	2019-10-30	7											2021-12-16	YX	2022-01-25	SC, FS
MM-019	00937	M3	7	14	2020-12-23	91.6333	89.75	0.25x10^6	2019-10-30	4											2021-12-16	YX	2022-01-25	SC, FS
MM-019	00937	M3	8	35	2021-01-13	93.4667	115.167	0.25x10^6	2019-10-30	1	299	273	145	110	52	316	54	9	33	7	2021-12-16	YX	2022-01-25	SC, FS
MM-019	00937	M3	8	35	2021-01-13	93.4667	115.167	0.25x10^6	2019-10-30	3	322	247	167	118	73	294	76	9	40	6	2021-12-16	YX	2022-01-25	SC, FS
MM-019	00937	M3	8	35	2021-01-13	93.4667	115.167	0.25x10^6	2019-10-30	3	322	284	147	126	76	297	66	7	32	2	2021-12-16	YX	2022-01-25	SC, FS
MM-019	00937	M3	8	35	2021-01-13	93.4667	115.167	0.25x10^6	2019-10-30	2	317	293	161	117	79	307	69	7	39	0	2021-12-16	YX	2022-01-25	SC, FS
MM-019	00937	M3	8	35	2021-01-13	93.4667	115.167	0.25x10^6	2019-10-30	4											2021-12-16	YX	2022-01-25	SC, FS
MM-019	00937	M3	8	35	2021-01-13	93.4667	115.167	0.25x10^6	2019-10-30	5											2021-12-16	YX	2022-01-25	SC, FS
MM-019	00937	M3	9	55	2021-02-02	93.2	90.75	0.25x10^6	2019-10-30	4	343	301	122	118	68	232	68	20	56	5	2021-12-16	YX	2022-01-25	SC, FS
MM-019	00937	M3	9	55	2021-02-02	93.2	90.75	0.25x10^6	2019-10-30	1	343	270	122	120	41	242	70	24	46	5	2021-12-16	YX	2022-01-25	SC, FS
MM-019	00937	M3	9	55	2021-02-02	93.2	90.75	0.25x10^6	2019-10-30	4	352	267	137	130	64	243	77	11	41	2	2021-12-16	YX	2022-01-25	SC, FS
MM-019	00937	M3	9	55	2021-02-02	93.2	90.75	0.25x10^6	2019-10-30	2	326	258	147	126	73	257	91	11	56	5	2021-12-16	YX	2022-01-25	SC, FS
MM-019	00937	M3	9	55	2021-02-02	93.2	90.75	0.25x10^6	2019-10-30	3											2021-12-16	YX	2022-01-25	SC, FS
MM-019	00937	M3	9	55	2021-02-02	93.2	90.75	0.25x10^6	2019-10-30	5											2021-12-16	YX	2022-01-25	SC, FS
MM-019	00937	M3	10	76	2021-02-23	92.9333	106.25	0.25x10^6	2019-10-30	0	186	161	73	67	32	145	25	7	20	1	2021-12-16	YX	2022-01-25	SC, FS
MM-019	00937	M3	10	76	2021-02-23	92.9333	106.25	0.25x10^6	2019-10-30	1	191	117	83	44	27	155	30	3	27	1	2021-12-16	YX	2022-01-25	SC, FS
MM-019	00937	M3	10	76	2021-02-23	92.9333	106.25	0.25x10^6	2019-10-30	0	194	152	69	50	31	139	33	8	19	2	2021-12-16	YX	2022-01-25	SC, FS
MM-019	00937	M3	10	76	2021-02-23	92.9333	106.25	0.25x10^6	2019-10-30	1	160	158	95	49	23	165	32	6	29	2	2021-12-16	YX	2022-01-25	SC, FS
MM-019	00937	M3	10	76	2021-02-23	92.9333	106.25	0.25x10^6	2019-10-30	1											2021-12-16	YX	2022-01-25	SC, FS
MM-019	00937	M3	10	76	2021-02-23	92.9333	106.25	0.25x10^6	2019-10-30	2											2021-12-16	YX	2022-01-25	SC, FS
MM-021	00835	M3	1	-26	2021-03-03	93.1667	80.5	0.25x10^6	2019-10-30	2	146	113	64	177	13	18	8	21	54	1	2021-07-12	YX/ SS	2022-02-07	SC, FS
MM-021	00835	M3	1	-26	2021-03-03	93.1667	80.5	0.25x10^6	2019-10-30	2	168	103	50	163	13	22	4	16	53	5	2021-07-12	YX/ SS	2022-02-07	SC, FS
MM-021	00835	M3	1	-26	2021-03-03	93.1667	80.5	0.25x10^6	2019-10-30	3	145	106	57	173	14	18	4	22	63	3	2021-07-12	YX/ SS	2022-02-07	SC, FS
MM-021	00835	M3	1	-26	2021-03-03	93.1667	80.5	0.25x10^6	2019-10-30	0	168	102	60	191	13	14	5	20	61	0	2021-07-12	YX/ SS	2022-02-07	SC, FS
MM-021	00835	M3	1	-26	2021-03-03	93.1667	80.5	0.25x10^6	2019-10-30	2											2021-07-12	YX/ SS	2022-02-07	SC, FS
MM-021	00835	M3	1	-26	2021-03-03	93.1667	80.5	0.25x10^6	2019-10-30	4											2021-07-12	YX/ SS	2022-02-07	SC, FS
MM-021	00835	M3	2	-4	2021-03-25	93.8667	60.5	0.25x10^6	2019-10-30	3	192	150	77	193	7	14	5	18	56	2	2021-07-12	YX/ SS	2022-02-07	SC, FS
MM-021	00835	M3	2	-4	2021-03-25	93.8667	60.5	0.25x10^6	2019-10-30	3	166	135	61	185	7	19	8	16	45	1	2021-07-12	YX/ SS	2022-02-07	SC, FS
MM-021	00835	M3	2	-4	2021-03-25	93.8667	60.5	0.25x10^6	2019-10-30	1	157	131	62	192	20	11	7	23	60	1	2021-07-12	YX/ SS	2022-02-07	SC, FS
MM-021	00835	M3	2	-4	2021-03-25	93.8667	60.5	0.25x10^6	2019-10-30	3	184	97	44	210	9	16	3	16	51	3	2021-07-12	YX/ SS	2022-02-07	SC, FS
MM-021	00835	M3	2	-4	2021-03-25	93.8667	60.5	0.25x10^6	2019-10-30	1											2021-07-12	YX/ SS	2022-02-07	SC, FS
MM-021	00835	M3	2	-4	2021-03-25	93.8667	60.5	0.25x10^6	2019-10-30	3											2021-07-12	YX/ SS	2022-02-07	SC, FS
MM-021	00835	M3	4	0	2021-03-29	92.9667	64.5	0.25x10^6	2019-10-30	2	141	123	59	168	13	16	8	15	50	7	2021-07-12	YX/ SS	2022-02-07	SC, FS
MM-021	00835	M3	4	0	2021-03-29	92.9667	64.5	0.25x10^6	2019-10-30	4	158	116	45	170	10	19	6	19	55	3	2021-07-12	YX/ SS	2022-02-07	SC, FS
MM-021	00835	M3	4	0	2021-03-29	92.9667	64.5	0.25x10^6	2019-10-30	6	172	97	54	122	12	20	5	11	48	2	2021-07-12	YX/ SS	2022-02-07	SC, FS
MM-021	00835	M3	4	0	2021-03-29	92.9667	64.5	0.25x10^6	2019-10-30	3	99	111	61	126	12	28	11	19	57	4	2021-07-12	YX/ SS	2022-02-07	SC, FS
MM-021	00835	M3	4	0	2021-03-29	92.9667	64.5	0.25x10^6	2019-10-30	6											2021-07-12	YX/ SS	2022-02-07	SC, FS
MM-021	00835	M3	4	0	2021-03-29	92.9667	64.5	0.25x10^6	2019-10-30	7											2021-07-12	YX/ SS	2022-02-07	SC, FS
MM-021	00835	M3	6	7	2021-04-05	89.6667	88.3333	0.25x10^6	2019-10-30	0	468	239	154	416	45	113	51	20	41	5	2021-07-12	YX/ SS	2022-02-07	SC, FS
MM-021	00835	M3	6	7	2021-04-05	89.6667	88.3333	0.25x10^6	2019-10-30	2	440	279	132	414	47	94	43	25	46	3	2021-07-12	YX/ SS	2022-02-07	SC, FS
MM-021	00835	M3	6	7	2021-04-05	89.6667	88.3333	0.25x10^6	2019-10-30	1	404	215	117	406	52	126	37	16	37	1	2021-07-12	YX/ SS	2022-02-07	SC, FS
MM-021	00835	M3	6	7	2021-04-05	89.6667	88.3333	0.25x10^6	2019-10-30	1	458	233	117	446	54	112	36	9	47	2	2021-07-12	YX/ SS	2022-02-07	SC, FS
MM-021	00835	M3	6	7	2021-04-05	89.6667	88.3333	0.25x10^6	2019-10-30	2											2021-07-12	YX/ SS	2022-02-07	SC, FS
MM-021	00835	M3	6	7	2021-04-05	89.6667	88.3333	0.25x10^6	2019-10-30	4											2021-07-12	YX/ SS	2022-02-07	SC, FS
MM-021	00835	M3	7	15	2021-04-13	91.7333	71.3333	0.25x10^6	2019-10-30	2	770	605	181	758	57	122	39	27	45	2	2021-07-12	YX/ SS	2022-02-07	SC, FS
MM-021	00835	M3	7	15	2021-04-13	91.7333	71.3333	0.25x10^6	2019-10-30	3	747	614	170	779	55	105	35	21	46	2	2021-07-12	YX/ SS	2022-02-07	SC, FS
MM-021	00835	M3	7	15	2021-04-13	91.7333	71.3333	0.25x10^6	2019-10-30	1	767	580	174	787	60	97	27	19	47	1	2021-07-12	YX/ SS	2022-02-07	SC, FS
MM-021	00835	M3	7	15	2021-04-13	91.7333	71.3333	0.25x10^6	2019-10-30	0	728	526	160	800	56	112	37	26	51	2	2021-07-12	YX/ SS	2022-02-07	SC, FS
MM-021	00835	M3	7	15	2021-04-13	91.7333	71.3333	0.25x10^6	2019-10-30	1											2021-07-12	YX/ SS	2022-02-07	SC, FS
MM-021	00835	M3	7	15	2021-04-13	91.7333	71.3333	0.25x10^6	2019-10-30	1											2021-07-12	YX/ SS	2022-02-07	SC, FS
MM-021	00835	M3	Post-Vaccination Leuk	23	2021-04-21	90.8333	89.6667	0.25x10^6	2019-10-30	1	812	564	135	806	34	88	16	17	62	2	2021-07-12	YX/ SS	2022-02-07	SC, FS
MM-021	00835	M3	Post-Vaccination Leuk	23	2021-04-21	90.8333	89.6667	0.25x10^6	2019-10-30	4	722	570	160	814	37	73	15	25	47	0	2021-07-12	YX/ SS	2022-02-07	SC, FS
MM-021	00835	M3	Post-Vaccination Leuk	23	2021-04-21	90.8333	89.6667	0.25x10^6	2019-10-30	0	715	582	152	800	48	62	15	25	58	1	2021-07-12	YX/ SS	2022-02-07	SC, FS
MM-021	00835	M3	Post-Vaccination Leuk	23	2021-04-21	90.8333	89.6667	0.25x10^6	2019-10-30	3	751	617	156	814	48	78	9	26	54	1	2021-07-12	YX/ SS	2022-02-07	SC, FS
MM-021	00835	M3	Post-Vaccination Leuk	23	2021-04-21	90.8333	89.6667	0.25x10^6	2019-10-30	3											2021-07-12	YX/ SS	2022-02-07	SC, FS
MM-021	00835	M3	Post-Vaccination Leuk	23	2021-04-21	90.8333	89.6667	0.25x10^6	2019-10-30	1											2021-07-12	YX/ SS	2022-02-07	SC, FS
MM-021	00835	M3	9	51	2021-05-19	93	75.3333	0.25x10^6	2019-10-30	2	676	473	124	776	22	58	14	21	40	1	2021-07-12	YX/ SS	2022-02-07	SC, FS
MM-021	00835	M3	9	51	2021-05-19	93	75.3333	0.25x10^6	2019-10-30	0	679	322	117	706	19	43	17	21	45	2	2021-07-12	YX/ SS	2022-02-07	SC, FS
MM-021	00835	M3	9	51	2021-05-19	93	75.3333	0.25x10^6	2019-10-30	2	644	406	119	735	26	48	19	17	38	0	2021-07-12	YX/ SS	2022-02-07	SC, FS
MM-021	00835	M3	9	51	2021-05-19	93	75.3333	0.25x10^6	2019-10-30	1	674	615	113	722	25	47	18	29	51	4	2021-07-12	YX/ SS	2022-02-07	SC, FS
MM-021	00835	M3	9	51	2021-05-19	93	75.3333	0.25x10^6	2019-10-30	0											2021-07-12	YX/ SS	2022-02-07	SC, FS
MM-021	00835	M3	9	51	2021-05-19	93	75.3333	0.25x10^6	2019-10-30	0											2021-07-12	YX/ SS	2022-02-07	SC, FS
MM-021	00835	M3	10	64	2021-06-01	89.7333	77	0.25x10^6	2019-10-30	5	447	201	96	558	26	31	8	7	23	3	2022-02-02	SC/FS	2022-02-07	SC, FS
MM-021	00835	M3	10	64	2021-06-01	89.7333	77	0.25x10^6	2019-10-30	2	443	246	102	611	28	25	16	13	39	3	2022-02-02	SC/FS	2022-02-07	SC, FS
MM-021	00835	M3	10	64	2021-06-01	89.7333	77	0.25x10^6	2019-10-30	5	454	259	110	670	26	38	14	10	25	4	2022-02-02	SC/FS	2022-02-07	SC, FS
MM-021	00835	M3	10	64	2021-06-01	89.7333	77	0.25x10^6	2019-10-30	2	449	256	111	662	17	52	15	17	24	5	2022-02-02	SC/FS	2022-02-07	SC, FS
MM-021	00835	M3	10	64	2021-06-01	89.7333	77	0.25x10^6	2019-10-30	4											2022-02-02	SC/FS	2022-02-07	SC, FS
MM-021	00835	M3	10	64	2021-06-01	89.7333	77	0.25x10^6	2019-10-30	1											2022-02-02	SC/FS	2022-02-07	SC, FS
MM-022	01095	M4	1	-35	2021-03-25	92.6	24.3333	0.25x10^6	2019-10-30	4	528	315	112	80	14	563	13	19	72	6	2021-07-12	YX/ SS	2022-01-25	SC, FS
MM-022	01095	M4	1	-35	2021-03-25	92.6	24.3333	0.25x10^6	2019-10-30	4	537	285	96	78	11	529	20	16	92	3	2021-07-12	YX/ SS	2022-01-25	SC, FS
MM-022	01095	M4	1	-35	2021-03-25	92.6	24.3333	0.25x10^6	2019-10-30	8	566	230	116	98	14	542	15	33	86	2	2021-07-12	YX/ SS	2022-01-25	SC, FS
MM-022	01095	M4	1	-35	2021-03-25	92.6	24.3333	0.25x10^6	2019-10-30	4	603	295	105	83	21	550	19	20	79	5	2021-07-12	YX/ SS	2022-01-25	SC, FS
MM-022	01095	M4	1	-35	2021-03-25	92.6	24.3333	0.25x10^6	2019-10-30	3											2021-07-12	YX/ SS	2022-01-25	SC, FS
MM-022	01095	M4	1	-35	2021-03-25	92.6	24.3333	0.25x10^6	2019-10-30	3											2021-07-12	YX/ SS	2022-01-25	SC, FS
MM-022	01095	M4	Pre-Vaccination Leuk	-7	2021-04-22	91.8667	59.1667	0.25x10^6	2019-10-30	10	482	244	75	71	15	456	8	20	73	5	2021-07-12	YX/ SS	2022-01-25	SC, FS
MM-022	01095	M4	Pre-Vaccination Leuk	-7	2021-04-22	91.8667	59.1667	0.25x10^6	2019-10-30	2	505	274	72	66	16	463	11	12	72	8	2021-07-12	YX/ SS	2022-01-25	SC, FS
MM-022	01095	M4	Pre-Vaccination Leuk	-7	2021-04-22	91.8667	59.1667	0.25x10^6	2019-10-30	3	418	268	91	71	13	455	15	16	62	3	2021-07-12	YX/ SS	2022-01-25	SC, FS
MM-022	01095	M4	Pre-Vaccination Leuk	-7	2021-04-22	91.8667	59.1667	0.25x10^6	2019-10-30	6	424	267	82	60	14	467	23	18	75	7	2021-07-12	YX/ SS	2022-01-25	SC, FS
MM-022	01095	M4	Pre-Vaccination Leuk	-7	2021-04-22	91.8667	59.1667	0.25x10^6	2019-10-30	6											2021-07-12	YX/ SS	2022-01-25	SC, FS
MM-022	01095	M4	Pre-Vaccination Leuk	-7	2021-04-22	91.8667	59.1667	0.25x10^6	2019-10-30	5											2021-07-12	YX/ SS	2022-01-25	SC, FS
MM-022	01095	M4	4	0	2021-04-29	91.9	58.5	0.25x10^6	2019-10-30	10	521	270	94	75	10	564	20	13	61	8	2021-07-12	YX/ SS	2022-01-25	SC, FS
MM-022	01095	M4	4	0	2021-04-29	91.9	58.5	0.25x10^6	2019-10-30	4	525	259	92	88	10	529	19	25	71	6	2021-07-12	YX/ SS	2022-01-25	SC, FS
MM-022	01095	M4	4	0	2021-04-29	91.9	58.5	0.25x10^6	2019-10-30	3	510	292	86	75	17	523	15	20	69	6	2021-07-12	YX/ SS	2022-01-25	SC, FS
MM-022	01095	M4	4	0	2021-04-29	91.9	58.5	0.25x10^6	2019-10-30	4	544	283	85	76	16	513	20	18	58	2	2021-07-12	YX/ SS	2022-01-25	SC, FS
MM-022	01095	M4	4	0	2021-04-29	91.9	58.5	0.25x10^6	2019-10-30	9											2021-07-12	YX/ SS	2022-01-25	SC, FS
MM-022	01095	M4	4	0	2021-04-29	91.9	58.5	0.25x10^6	2019-10-30	5											2021-07-12	YX/ SS	2022-01-25	SC, FS
MM-022	01095	M4	6	7	2021-05-06	89.1333	53.8333	0.25x10^6	2019-10-30	5	638	414	202	151	51	585	61	35	107	7	2021-07-12	YX/ SS	2022-01-25	SC, FS
MM-022	01095	M4	6	7	2021-05-06	89.1333	53.8333	0.25x10^6	2019-10-30	6	620	458	195	151	29	566	63	42	101	10	2021-07-12	YX/ SS	2022-01-25	SC, FS
MM-022	01095	M4	6	7	2021-05-06	89.1333	53.8333	0.25x10^6	2019-10-30	4	559	435	195	163	24	562	49	43	118	11	2021-07-12	YX/ SS	2022-01-25	SC, FS
MM-022	01095	M4	6	7	2021-05-06	89.1333	53.8333	0.25x10^6	2019-10-30	4	603	429	188	133	35	594	46	37	93	-	2021-07-12	YX/ SS	2022-01-25	SC, FS
MM-022	01095	M4	6	7	2021-05-06	89.1333	53.8333	0.25x10^6	2019-10-30	-											2021-07-12	YX/ SS	2022-01-25	SC, FS
MM-022	01095	M4	6	7	2021-05-06	89.1333	53.8333	0.25x10^6	2019-10-30	7											2021-07-12	YX/ SS	2022-01-25	SC, FS
MM-022	01095	M4	7	13	2021-05-12	91.8333	72	0.25x10^6	2019-10-30	3	493	329	119	119	29	492	48	35	63	6	2021-07-12	YX/ SS	2022-01-25	SC, FS
MM-022	01095	M4	7	13	2021-05-12	91.8333	72	0.25x10^6	2019-10-30	4	517	315	144	96	23	530	69	25	58	2	2021-07-12	YX/ SS	2022-01-25	SC, FS
MM-022	01095	M4	7	13	2021-05-12	91.8333	72	0.25x10^6	2019-10-30	4	527	325	130	102	18	518	46	29	65	3	2021-07-12	YX/ SS	2022-01-25	SC, FS
MM-022	01095	M4	7	13	2021-05-12	91.8333	72	0.25x10^6	2019-10-30	4	504	311	152	84	34	417	70	23	65	5	2021-07-12	YX/ SS	2022-01-25	SC, FS
MM-022	01095	M4	7	13	2021-05-12	91.8333	72	0.25x10^6	2019-10-30	4											2021-07-12	YX/ SS	2022-01-25	SC, FS
MM-022	01095	M4	7	13	2021-05-12	91.8333	72	0.25x10^6	2019-10-30	3											2021-07-12	YX/ SS	2022-01-25	SC, FS
MM-022	01095	M4	Post-Vaccination Leuk	28	2021-05-27	89.8333	80.3333	0.25x10^6	2019-10-30	2	416	299	146	80	38	409	32	18	53	5	2021-07-12	YX/ SS	2022-01-25	SC, FS
MM-022	01095	M4	Post-Vaccination Leuk	28	2021-05-27	89.8333	80.3333	0.25x10^6	2019-10-30	2	416	260	122	85	36	376	23	26	54	6	2021-07-12	YX/ SS	2022-01-25	SC, FS
MM-022	01095	M4	Post-Vaccination Leuk	28	2021-05-27	89.8333	80.3333	0.25x10^6	2019-10-30	6	390	279	114	70	24	378	41	27	56	6	2021-07-12	YX/ SS	2022-01-25	SC, FS
MM-022	01095	M4	Post-Vaccination Leuk	28	2021-05-27	89.8333	80.3333	0.25x10^6	2019-10-30	9	412	289	115	95	25	369	24	26	45	4	2021-07-12	YX/ SS	2022-01-25	SC, FS
MM-022	01095	M4	Post-Vaccination Leuk	28	2021-05-27	89.8333	80.3333	0.25x10^6	2019-10-30	5											2021-07-12	YX/ SS	2022-01-25	SC, FS
MM-022	01095	M4	Post-Vaccination Leuk	28	2021-05-27	89.8333	80.3333	0.25x10^6	2019-10-30	1											2021-07-12	YX/ SS	2022-01-25	SC, FS
MM-022	01095	M4	9	49	2021-06-17	92.6667	29.0833	0.25x10^6	2019-10-30												2021-07-12	YX/ SS	2022-01-25	SC, FS	QC fail: Assay repeated, discordant results observed
MM-022	01095	M4	9	49	2021-06-17	92.6667	29.0833	0.25x10^6	2019-10-30												2021-07-12	YX/ SS	2022-01-25	SC, FS	QC fail: Assay repeated, discordant results observed
MM-022	01095	M4	9	49	2021-06-17	92.6667	29.0833	0.25x10^6	2019-10-30												2021-07-12	YX/ SS	2022-01-25	SC, FS	QC fail: Assay repeated, discordant results observed
MM-022	01095	M4	9	49	2021-06-17	92.6667	29.0833	0.25x10^6	2019-10-30												2021-07-12	YX/ SS	2022-01-25	SC, FS	QC fail: Assay repeated, discordant results observed
MM-022	01095	M4	9	49	2021-06-17	92.6667	29.0833	0.25x10^6	2019-10-30												2021-07-12	YX/ SS	2022-01-25	SC, FS	QC fail: Assay repeated, discordant results observed
MM-022	01095	M4	9	49	2021-06-17	92.6667	29.0833	0.25x10^6	2019-10-30												2021-07-12	YX/ SS	2022-01-25	SC, FS	QC fail: Assay repeated, discordant results observed
MM-022	01095	M4	10	64	2021-07-02	45.5667	32.35																2022-01-25	SC, FS	QC fail: Assay not performed due to low viability and high RBC count
MM-022	01095	M4	10	64	2021-07-02	45.5667	32.35																2022-01-25	SC, FS	QC fail: Assay not performed due to low viability and high RBC count
MM-022	01095	M4	10	64	2021-07-02	45.5667	32.35																2022-01-25	SC, FS	QC fail: Assay not performed due to low viability and high RBC count
MM-022	01095	M4	10	64	2021-07-02	45.5667	32.35																2022-01-25	SC, FS	QC fail: Assay not performed due to low viability and high RBC count
MM-022	01095	M4	10	64	2021-07-02	45.5667	32.35																2022-01-25	SC, FS	QC fail: Assay not performed due to low viability and high RBC count
MM-022	01095	M4	10	64	2021-07-02	45.5667	32.35																2022-01-25	SC, FS	QC fail: Assay not performed due to low viability and high RBC count
MM-023	01214	M3	1	-48	2021-03-26	93.6667	66.2	0.25x10^6	2019-10-30	3	82	103	80	22	0	17	22	33	86	1	2021-11-11	YX/ SC /FS	2022-02-07	SC, FS
MM-023	01214	M3	1	-48	2021-03-26	93.6667	66.2	0.25x10^6	2019-10-30	2	95	100	116	19	0	9	22	28	101	0	2021-11-11	YX/ SC /FS	2022-02-07	SC, FS
MM-023	01214	M3	1	-48	2021-03-26	93.6667	66.2	0.25x10^6	2019-10-30	3	88	82	87	20	5	19	26	54	58	3	2021-11-11	YX/ SC /FS	2022-02-07	SC, FS
MM-023	01214	M3	1	-48	2021-03-26	93.6667	66.2	0.25x10^6	2019-10-30	1	61	95	121	25	2	12	11	43	71	2	2021-11-11	YX/ SC /FS	2022-02-07	SC, FS
MM-023	01214	M3	1	-48	2021-03-26	93.6667	66.2	0.25x10^6	2019-10-30	0											2021-11-11	YX/ SC /FS	2022-02-07	SC, FS
MM-023	01214	M3	1	-48	2021-03-26	93.6667	66.2	0.25x10^6	2019-10-30	1											2021-11-11	YX/ SC /FS	2022-02-07	SC, FS
MM-023	01214	M3	Pre-Vaccination Leuk	-9	2021-05-04	87.4	70.4889	0.25x10^6	2019-10-30	5	62	109	74	25	5	11	23	39	90	3	2021-11-11	YX/ SC /FS	2022-02-07	SC, FS
MM-023	01214	M3	Pre-Vaccination Leuk	-9	2021-05-04	87.4	70.4889	0.25x10^6	2019-10-30	0	82	118	113	30	3	18	28	51	85	1	2021-11-11	YX/ SC /FS	2022-02-07	SC, FS
MM-023	01214	M3	Pre-Vaccination Leuk	-9	2021-05-04	87.4	70.4889	0.25x10^6	2019-10-30	1	93	104	116	22	1	20	28	37	97	4	2021-11-11	YX/ SC /FS	2022-02-07	SC, FS
MM-023	01214	M3	Pre-Vaccination Leuk	-9	2021-05-04	87.4	70.4889	0.25x10^6	2019-10-30	2	84	113	113	24	6	11	20	39	102	0	2021-11-11	YX/ SC /FS	2022-02-07	SC, FS
MM-023	01214	M3	Pre-Vaccination Leuk	-9	2021-05-04	87.4	70.4889	0.25x10^6	2019-10-30	1											2021-11-11	YX/ SC /FS	2022-02-07	SC, FS
MM-023	01214	M3	Pre-Vaccination Leuk	-9	2021-05-04	87.4	70.4889	0.25x10^6	2019-10-30	1											2021-11-11	YX/ SC /FS	2022-02-07	SC, FS
MM-023	01214	M3	4	0	2021-05-13	90.9667	61.6	0.25x10^6	2019-10-30	3	78	99	83	18	3	12	25	24	76	2	2021-11-11	YX/ SC /FS	2022-02-07	SC, FS
MM-023	01214	M3	4	0	2021-05-13	90.9667	61.6	0.25x10^6	2019-10-30	1	73	76	101	19	1	18	24	35	76	1	2021-11-11	YX/ SC /FS	2022-02-07	SC, FS
MM-023	01214	M3	4	0	2021-05-13	90.9667	61.6	0.25x10^6	2019-10-30	2	74	99	98	21	2	8	17	30	65	1	2021-11-11	YX/ SC /FS	2022-02-07	SC, FS
MM-023	01214	M3	4	0	2021-05-13	90.9667	61.6	0.25x10^6	2019-10-30	2	67	119	84	14	0	9	25	35	85	0	2021-11-11	YX/ SC /FS	2022-02-07	SC, FS
MM-023	01214	M3	4	0	2021-05-13	90.9667	61.6	0.25x10^6	2019-10-30	4											2021-11-11	YX/ SC /FS	2022-02-07	SC, FS
MM-023	01214	M3	4	0	2021-05-13	90.9667	61.6	0.25x10^6	2019-10-30	2											2021-11-11	YX/ SC /FS	2022-02-07	SC, FS
MM-023	01214	M3	6	7	2021-05-20	88.4667	86.6	0.25x10^6	2019-10-30	1	163	161	168	48	5	39	65	16	76	0	2021-11-11	YX/ SC /FS	2022-02-07	SC, FS
MM-023	01214	M3	6	7	2021-05-20	88.4667	86.6	0.25x10^6	2019-10-30	0	143	142	129	41	9	52	54	27	65	2	2021-11-11	YX/ SC /FS	2022-02-07	SC, FS
MM-023	01214	M3	6	7	2021-05-20	88.4667	86.6	0.25x10^6	2019-10-30	1	161	155	172	58	6	37	60	30	84	1	2021-11-11	YX/ SC /FS	2022-02-07	SC, FS
MM-023	01214	M3	6	7	2021-05-20	88.4667	86.6	0.25x10^6	2019-10-30	0	146	139	145	49	4	42	43	38	100	1	2021-11-11	YX/ SC /FS	2022-02-07	SC, FS
MM-023	01214	M3	6	7	2021-05-20	88.4667	86.6	0.25x10^6	2019-10-30	1											2021-11-11	YX/ SC /FS	2022-02-07	SC, FS
MM-023	01214	M3	6	7	2021-05-20	88.4667	86.6	0.25x10^6	2019-10-30	0											2021-11-11	YX/ SC /FS	2022-02-07	SC, FS
MM-023	01214	M3	7	14	2021-05-27	87.0667	86.7333	0.25x10^6	2019-10-30	4	135	119	135	35	6	29	47	34	65	1	2021-11-11	YX/ SC /FS	2022-02-07	SC, FS
MM-023	01214	M3	7	14	2021-05-27	87.0667	86.7333	0.25x10^6	2019-10-30	1	116	95	128	30	8	28	37	18	73	1	2021-11-11	YX/ SC /FS	2022-02-07	SC, FS
MM-023	01214	M3	7	14	2021-05-27	87.0667	86.7333	0.25x10^6	2019-10-30	0	102	102	115	25	6	32	46	20	54	0	2021-11-11	YX/ SC /FS	2022-02-07	SC, FS
MM-023	01214	M3	7	14	2021-05-27	87.0667	86.7333	0.25x10^6	2019-10-30	2	94	96	113	36	2	25	52	25	56	1	2021-11-11	YX/ SC /FS	2022-02-07	SC, FS
MM-023	01214	M3	7	14	2021-05-27	87.0667	86.7333	0.25x10^6	2019-10-30	0											2021-11-11	YX/ SC /FS	2022-02-07	SC, FS
MM-023	01214	M3	7	14	2021-05-27	87.0667	86.7333	0.25x10^6	2019-10-30	0											2021-11-11	YX/ SC /FS	2022-02-07	SC, FS
MM-023	01214	M3	Post-Vaccination Leuk	33	2021-06-15	89.4667	86.2667	0.25x10^6	2019-10-30	0	125	104	130	53	7	22	44	26	88	4	2021-11-11	YX/ SC /FS	2022-02-07	SC, FS
MM-023	01214	M3	Post-Vaccination Leuk	33	2021-06-15	89.4667	86.2667	0.25x10^6	2019-10-30	2	82	102	110	42	10	21	35	32	80	1	2021-11-11	YX/ SC /FS	2022-02-07	SC, FS
MM-023	01214	M3	Post-Vaccination Leuk	33	2021-06-15	89.4667	86.2667	0.25x10^6	2019-10-30	1	98	95	114	36	7	20	32	30	62	2	2021-11-11	YX/ SC /FS	2022-02-07	SC, FS
MM-023	01214	M3	Post-Vaccination Leuk	33	2021-06-15	89.4667	86.2667	0.25x10^6	2019-10-30	1	105	102	114	28	5	32	39	28	74	3	2021-11-11	YX/ SC /FS	2022-02-07	SC, FS
MM-023	01214	M3	Post-Vaccination Leuk	33	2021-06-15	89.4667	86.2667	0.25x10^6	2019-10-30	0											2021-11-11	YX/ SC /FS	2022-02-07	SC, FS
MM-023	01214	M3	Post-Vaccination Leuk	33	2021-06-15	89.4667	86.2667	0.25x10^6	2019-10-30	1											2021-11-11	YX/ SC /FS	2022-02-07	SC, FS
MM-023	01214	M3	9	54	2021-07-06																		2022-02-07	SC, FS	QC fail: assay not performed, sample contamination (non-cytolytic bacteria)
MM-023	01214	M3	9	54	2021-07-06																		2022-02-07	SC, FS	QC fail: assay not performed, sample contamination (non-cytolytic bacteria)
MM-023	01214	M3	9	54	2021-07-06																		2022-02-07	SC, FS	QC fail: assay not performed, sample contamination (non-cytolytic bacteria)
MM-023	01214	M3	9	54	2021-07-06																		2022-02-07	SC, FS	QC fail: assay not performed, sample contamination (non-cytolytic bacteria)
MM-023	01214	M3	9	54	2021-07-06																		2022-02-07	SC, FS	QC fail: assay not performed, sample contamination (non-cytolytic bacteria)
MM-023	01214	M3	9	54	2021-07-06																		2022-02-07	SC, FS	QC fail: assay not performed, sample contamination (non-cytolytic bacteria)
MM-023	01214	M3	10	69	2021-07-21	92.0333	58.7333	0.25x10^6	2019-10-30	1	106	89	122	29	2	17	39	36	81	1	2021-11-11	YX/ SC /FS	2022-02-07	SC, FS
MM-023	01214	M3	10	69	2021-07-21	92.0333	58.7333	0.25x10^6	2019-10-30	3	103	122	128	31	7	19	33	26	90	2	2021-11-11	YX/ SC /FS	2022-02-07	SC, FS
MM-023	01214	M3	10	69	2021-07-21	92.0333	58.7333	0.25x10^6	2019-10-30	3	87	91	121	35	2	29	33	32	65	0	2021-11-11	YX/ SC /FS	2022-02-07	SC, FS
MM-023	01214	M3	10	69	2021-07-21	92.0333	58.7333	0.25x10^6	2019-10-30	0	98	112	116	30	1	15	32	39	65	0	2021-11-11	YX/ SC /FS	2022-02-07	SC, FS
MM-023	01214	M3	10	69	2021-07-21	92.0333	58.7333	0.25x10^6	2019-10-30	1											2021-11-11	YX/ SC /FS	2022-02-07	SC, FS
MM-023	01214	M3	10	69	2021-07-21	92.0333	58.7333	0.25x10^6	2019-10-30	0											2021-11-11	YX/ SC /FS	2022-02-07	SC, FS
MM-024	00115	M4	Pre-Vaccination Leuk	-56	2021-04-14	90.1333	82.2667	0.25x10^6	2019-10-30	1	24	82	80	11	1	15	8	431	143	1	2021-11-11	YX/ SC /FS	2022-01-25	SC, FS
MM-024	00115	M4	Pre-Vaccination Leuk	-56	2021-04-14	90.1333	82.2667	0.25x10^6	2019-10-30	0	39	83	84	12	1	11	6	426	139	2	2021-11-11	YX/ SC /FS	2022-01-25	SC, FS
MM-024	00115	M4	Pre-Vaccination Leuk	-56	2021-04-14	90.1333	82.2667	0.25x10^6	2019-10-30	0	36	90	61	8	2	9	6	394	145	0	2021-11-11	YX/ SC /FS	2022-01-25	SC, FS
MM-024	00115	M4	Pre-Vaccination Leuk	-56	2021-04-14	90.1333	82.2667	0.25x10^6	2019-10-30	1	41	66	88	9	0	12	4	392	144	4	2021-11-11	YX/ SC /FS	2022-01-25	SC, FS
MM-024	00115	M4	Pre-Vaccination Leuk	-56	2021-04-14	90.1333	82.2667	0.25x10^6	2019-10-30	1											2021-11-11	YX/ SC /FS	2022-01-25	SC, FS
MM-024	00115	M4	Pre-Vaccination Leuk	-56	2021-04-14	90.1333	82.2667	0.25x10^6	2019-10-30	0											2021-11-11	YX/ SC /FS	2022-01-25	SC, FS
MM-024	00115	M4	1	-27	2021-05-13	94.6	65.5333	0.25x10^6	2019-10-30	27	70	161	184	32	31	49	35	528	233	39	2021-11-11	YX/ SC /FS	2022-01-25	SC, FS
MM-024	00115	M4	1	-27	2021-05-13	94.6	65.5333	0.25x10^6	2019-10-30	29	67	137	174	58	37	40	58	518	269	26	2021-11-11	YX/ SC /FS	2022-01-25	SC, FS
MM-024	00115	M4	1	-27	2021-05-13	94.6	65.5333	0.25x10^6	2019-10-30	23	86	172	154	56	35	50	34	523	266	27	2021-11-11	YX/ SC /FS	2022-01-25	SC, FS
MM-024	00115	M4	1	-27	2021-05-13	94.6	65.5333	0.25x10^6	2019-10-30	24	82	151	170	49	39	65	41	501	283	21	2021-11-11	YX/ SC /FS	2022-01-25	SC, FS
MM-024	00115	M4	1	-27	2021-05-13	94.6	65.5333	0.25x10^6	2019-10-30	25											2021-11-11	YX/ SC /FS	2022-01-25	SC, FS
MM-024	00115	M4	1	-27	2021-05-13	94.6	65.5333	0.25x10^6	2019-10-30	29											2021-11-11	YX/ SC /FS	2022-01-25	SC, FS
MM-024	00115	M4	4	0	2021-06-09	88.6333	104.133	0.25x10^6	2019-10-30	1	30	71	71	4	1	6	7	363	117	0	2021-11-11	YX/ SC /FS	2022-01-25	SC, FS
MM-024	00115	M4	4	0	2021-06-09	88.6333	104.133	0.25x10^6	2019-10-30	2	30	76	81	5	3	14	6	375	125	1	2021-11-11	YX/ SC /FS	2022-01-25	SC, FS
MM-024	00115	M4	4	0	2021-06-09	88.6333	104.133	0.25x10^6	2019-10-30	2	41	71	64	4	0	7	7	374	104	1	2021-11-11	YX/ SC /FS	2022-01-25	SC, FS
MM-024	00115	M4	4	0	2021-06-09	88.6333	104.133	0.25x10^6	2019-10-30	0	25	72	84	5	3	11	4	323	105	0	2021-11-11	YX/ SC /FS	2022-01-25	SC, FS
MM-024	00115	M4	4	0	2021-06-09	88.6333	104.133	0.25x10^6	2019-10-30	0											2021-11-11	YX/ SC /FS	2022-01-25	SC, FS
MM-024	00115	M4	4	0	2021-06-09	88.6333	104.133	0.25x10^6	2019-10-30	1											2021-11-11	YX/ SC /FS	2022-01-25	SC, FS
MM-024	00115	M4	6	7	2021-06-16	86.4667	99.0667	0.25x10^6	2019-10-30	1	68	177	176	12	1	27	15	372	132	0	2021-11-11	YX/ SC /FS	2022-01-25	SC, FS
MM-024	00115	M4	6	7	2021-06-16	86.4667	99.0667	0.25x10^6	2019-10-30	1	81	179	161	6	6	31	23	369	155	0	2021-11-11	YX/ SC /FS	2022-01-25	SC, FS
MM-024	00115	M4	6	7	2021-06-16	86.4667	99.0667	0.25x10^6	2019-10-30	0	88	181	139	11	4	23	22	359	144	2	2021-11-11	YX/ SC /FS	2022-01-25	SC, FS
MM-024	00115	M4	6	7	2021-06-16	86.4667	99.0667	0.25x10^6	2019-10-30	1	72	176	160	9	2	38	19	368	152	2	2021-11-11	YX/ SC /FS	2022-01-25	SC, FS
MM-024	00115	M4	6	7	2021-06-16	86.4667	99.0667	0.25x10^6	2019-10-30	0											2021-11-11	YX/ SC /FS	2022-01-25	SC, FS
MM-024	00115	M4	6	7	2021-06-16	86.4667	99.0667	0.25x10^6	2019-10-30	1											2021-11-11	YX/ SC /FS	2022-01-25	SC, FS
MM-024	00115	M4	7	15	2021-06-24	89.8	81.1	0.25x10^6	2019-10-30	10	162	429	358	39	23	78	52	435	219	4	2022-01-07	YX	2022-01-25	SC, FS
MM-024	00115	M4	7	15	2021-06-24	89.8	81.1	0.25x10^6	2019-10-30	3	163	407	331	44	21	82	52	478	195	3	2022-01-07	YX	2022-01-25	SC, FS
MM-024	00115	M4	7	15	2021-06-24	89.8	81.1	0.25x10^6	2019-10-30	7	204	439	359	43	20	80	62	460	250	6	2022-01-07	YX	2022-01-25	SC, FS
MM-024	00115	M4	7	15	2021-06-24	89.8	81.1	0.25x10^6	2019-10-30	5	181	429	324	36	19	84	58	472	247	6	2022-01-07	YX	2022-01-25	SC, FS
MM-024	00115	M4	7	15	2021-06-24	89.8	81.1	0.25x10^6	2019-10-30	7											2022-01-07	YX	2022-01-25	SC, FS
MM-024	00115	M4	7	15	2021-06-24	89.8	81.1	0.25x10^6	2019-10-30	9											2022-01-07	YX	2022-01-25	SC, FS
MM-024	00115	M4	Post-Vaccination Leuk	21	2021-06-30	88.9	65.8667	0.25x10^6	2019-10-30	4	180	299	319	27	11	60	42	540	268	6	2022-01-07	YX	2022-01-25	SC, FS
MM-024	00115	M4	Post-Vaccination Leuk	21	2021-06-30	88.9	65.8667	0.25x10^6	2019-10-30	3	151	310	316	27	14	67	46	528	292	0	2022-01-07	YX	2022-01-25	SC, FS
MM-024	00115	M4	Post-Vaccination Leuk	21	2021-06-30	88.9	65.8667	0.25x10^6	2019-10-30	1	142	324	292	31	9	71	51	496	296	7	2022-01-07	YX	2022-01-25	SC, FS
MM-024	00115	M4	Post-Vaccination Leuk	21	2021-06-30	88.9	65.8667	0.25x10^6	2019-10-30	2	165	299	325	31	6	78	40	538	283	4	2022-01-07	YX	2022-01-25	SC, FS
MM-024	00115	M4	Post-Vaccination Leuk	21	2021-06-30	88.9	65.8667	0.25x10^6	2019-10-30	5											2022-01-07	YX	2022-01-25	SC, FS
MM-024	00115	M4	Post-Vaccination Leuk	21	2021-06-30	88.9	65.8667	0.25x10^6	2019-10-30	1											2022-01-07	YX	2022-01-25	SC, FS
MM-024	00115	M4	9	49	2021-07-28	89.3333	63.8667	0.25x10^6	2019-10-30	3	82	147	160	18	8	25	17	347	121	1	2021-11-11	YX/ SC /FS	2022-01-25	SC, FS
MM-024	00115	M4	9	49	2021-07-28	89.3333	63.8667	0.25x10^6	2019-10-30	3	77	153	180	17	7	23	17	343	121	3	2021-11-11	YX/ SC /FS	2022-01-25	SC, FS
MM-024	00115	M4	9	49	2021-07-28	89.3333	63.8667	0.25x10^6	2019-10-30	1	72	142	162	18	7	31	17	363	123	3	2021-11-11	YX/ SC /FS	2022-01-25	SC, FS
MM-024	00115	M4	9	49	2021-07-28	89.3333	63.8667	0.25x10^6	2019-10-30	1	69	170	168	17	4	24	25	318	125	4	2021-11-11	YX/ SC /FS	2022-01-25	SC, FS
MM-024	00115	M4	9	49	2021-07-28	89.3333	63.8667	0.25x10^6	2019-10-30	2											2021-11-11	YX/ SC /FS	2022-01-25	SC, FS
MM-024	00115	M4	9	49	2021-07-28	89.3333	63.8667	0.25x10^6	2019-10-30	2											2021-11-11	YX/ SC /FS	2022-01-25	SC, FS
MM-024	00115	M4	10	64	2021-08-12	84.3333	85.8667	0.25x10^6	2019-10-30	2	62	146	163	12	6	19	16	332	96	2	2021-11-11	YX/ SC /FS	2022-01-25	SC, FS
MM-024	00115	M4	10	64	2021-08-12	84.3333	85.8667	0.25x10^6	2019-10-30	1	46	137	158	11	3	27	10	327	82	1	2021-11-11	YX/ SC /FS	2022-01-25	SC, FS
MM-024	00115	M4	10	64	2021-08-12	84.3333	85.8667	0.25x10^6	2019-10-30	0	58	151	136	6	2	22	10	312	107	2	2021-11-11	YX/ SC /FS	2022-01-25	SC, FS
MM-024	00115	M4	10	64	2021-08-12	84.3333	85.8667	0.25x10^6	2019-10-30	3	21	141	120	9	2	25	14	355	103	3	2021-11-11	YX/ SC /FS	2022-01-25	SC, FS
MM-024	00115	M4	10	64	2021-08-12	84.3333	85.8667	0.25x10^6	2019-10-30	0											2021-11-11	YX/ SC /FS	2022-01-25	SC, FS
MM-024	00115	M4	10	64	2021-08-12	84.3333	85.8667	0.25x10^6	2019-10-30	4											2021-11-11	YX/ SC /FS	2022-01-25	SC, FS
MM-025	01213	M3+M4	2	-34	2021-06-16	94.9667	86.2667	0.25x10^6	2019-10-30	2	25	24	20	30	3	8	8	10	16	1	2021-11-17	YX/ SC /FS	2022-01-25	SC, FS
MM-025	01213	M3+M4	2	-34	2021-06-16	94.9667	86.2667	0.25x10^6	2019-10-30	2	24	18	19	16	3	9	7	7	12	0	2021-11-17	YX/ SC /FS	2022-01-25	SC, FS
MM-025	01213	M3+M4	2	-34	2021-06-16	94.9667	86.2667	0.25x10^6	2019-10-30	0	29	23	27	24	4	14	11	9	15	0	2021-11-17	YX/ SC /FS	2022-01-25	SC, FS
MM-025	01213	M3+M4	2	-34	2021-06-16	94.9667	86.2667	0.25x10^6	2019-10-30	2	18	26	16	23	4	12	9	3	19	0	2021-11-17	YX/ SC /FS	2022-01-25	SC, FS
MM-025	01213	M3+M4	2	-34	2021-06-16	94.9667	86.2667	0.25x10^6	2019-10-30	3											2021-11-17	YX/ SC /FS	2022-01-25	SC, FS
MM-025	01213	M3+M4	2	-34	2021-06-16	94.9667	86.2667	0.25x10^6	2019-10-30	2											2021-11-17	YX/ SC /FS	2022-01-25	SC, FS
MM-025	01213	M3+M4	Pre-Vaccination Leuk	-7	2021-07-13	93.8667	79.9556	0.25x10^6	2019-10-30	3	42	30	14	41	6	12	10	11	22	0	2021-11-17	YX/ SC /FS	2022-01-25	SC, FS
MM-025	01213	M3+M4	Pre-Vaccination Leuk	-7	2021-07-13	93.8667	79.9556	0.25x10^6	2019-10-30	2	39	32	27	33	3	12	13	8	17	1	2021-11-17	YX/ SC /FS	2022-01-25	SC, FS
MM-025	01213	M3+M4	Pre-Vaccination Leuk	-7	2021-07-13	93.8667	79.9556	0.25x10^6	2019-10-30	2	32	31	23	37	6	16	17	11	26	1	2021-11-17	YX/ SC /FS	2022-01-25	SC, FS
MM-025	01213	M3+M4	Pre-Vaccination Leuk	-7	2021-07-13	93.8667	79.9556	0.25x10^6	2019-10-30	3	47	33	35	44	5	19	15	11	9	6	2021-11-17	YX/ SC /FS	2022-01-25	SC, FS
MM-025	01213	M3+M4	Pre-Vaccination Leuk	-7	2021-07-13	93.8667	79.9556	0.25x10^6	2019-10-30	0											2021-11-17	YX/ SC /FS	2022-01-25	SC, FS
MM-025	01213	M3+M4	Pre-Vaccination Leuk	-7	2021-07-13	93.8667	79.9556	0.25x10^6	2019-10-30	0											2021-11-17	YX/ SC /FS	2022-01-25	SC, FS
MM-025	01213	M3+M4	4	0	2021-07-20	92.4667	83.0667	0.25x10^6	2019-10-30	3	19	27	23	21	3	10	13	7	10	2	2021-11-17	YX/ SC /FS	2022-01-25	SC, FS
MM-025	01213	M3+M4	4	0	2021-07-20	92.4667	83.0667	0.25x10^6	2019-10-30	3	30	24	22	19	2	7	14	7	18	2	2021-11-17	YX/ SC /FS	2022-01-25	SC, FS
MM-025	01213	M3+M4	4	0	2021-07-20	92.4667	83.0667	0.25x10^6	2019-10-30	6	43	17	21	26	4	13	20	8	11	6	2021-11-17	YX/ SC /FS	2022-01-25	SC, FS
MM-025	01213	M3+M4	4	0	2021-07-20	92.4667	83.0667	0.25x10^6	2019-10-30	0	25	27	25	29	1	8	7	5	16	3	2021-11-17	YX/ SC /FS	2022-01-25	SC, FS
MM-025	01213	M3+M4	4	0	2021-07-20	92.4667	83.0667	0.25x10^6	2019-10-30	3											2021-11-17	YX/ SC /FS	2022-01-25	SC, FS
MM-025	01213	M3+M4	4	0	2021-07-20	92.4667	83.0667	0.25x10^6	2019-10-30	7											2021-11-17	YX/ SC /FS	2022-01-25	SC, FS
MM-025	01213	M3+M4	6	7	2021-07-27	92.2	63.8667	0.25x10^6	2019-10-30	2	209	155	120	122	25	70	73	27	19	2	2021-11-17	YX/ SC /FS	2022-01-25	SC, FS
MM-025	01213	M3+M4	6	7	2021-07-27	92.2	63.8667	0.25x10^6	2019-10-30	4	164	161	104	117	30	63	80	16	20	3	2021-11-17	YX/ SC /FS	2022-01-25	SC, FS
MM-025	01213	M3+M4	6	7	2021-07-27	92.2	63.8667	0.25x10^6	2019-10-30	6	149	163	89	136	31	66	56	30	26	2	2021-11-17	YX/ SC /FS	2022-01-25	SC, FS
MM-025	01213	M3+M4	6	7	2021-07-27	92.2	63.8667	0.25x10^6	2019-10-30	4	182	156	116	116	21	76	63	19	20	5	2021-11-17	YX/ SC /FS	2022-01-25	SC, FS
MM-025	01213	M3+M4	6	7	2021-07-27	92.2	63.8667	0.25x10^6	2019-10-30	2											2021-11-17	YX/ SC /FS	2022-01-25	SC, FS
MM-025	01213	M3+M4	6	7	2021-07-27	92.2	63.8667	0.25x10^6	2019-10-30	4											2021-11-17	YX/ SC /FS	2022-01-25	SC, FS
MM-025	01213	M3+M4	7	15	2021-08-04	93.5667	102.867	0.25x10^6	2019-10-30	2	250	241	152	203	40	92	83	33	30	0	2021-11-17	YX/ SC /FS	2022-01-25	SC, FS
MM-025	01213	M3+M4	7	15	2021-08-04	93.5667	102.867	0.25x10^6	2019-10-30	4	242	240	176	169	36	80	91	30	22	3	2021-11-17	YX/ SC /FS	2022-01-25	SC, FS
MM-025	01213	M3+M4	7	15	2021-08-04	93.5667	102.867	0.25x10^6	2019-10-30	1	235	232	158	185	35	79	97	41	28	4	2021-11-17	YX/ SC /FS	2022-01-25	SC, FS
MM-025	01213	M3+M4	7	15	2021-08-04	93.5667	102.867	0.25x10^6	2019-10-30	2	239	221	162	150	37	101	113	20	21	7	2021-11-17	YX/ SC /FS	2022-01-25	SC, FS
MM-025	01213	M3+M4	7	15	2021-08-04	93.5667	102.867	0.25x10^6	2019-10-30	4											2021-11-17	YX/ SC /FS	2022-01-25	SC, FS
MM-025	01213	M3+M4	7	15	2021-08-04	93.5667	102.867	0.25x10^6	2019-10-30	2											2021-11-17	YX/ SC /FS	2022-01-25	SC, FS
MM-025	01213	M3+M4	Post-Vaccination Leuk	28	2021-08-17	92.4	69.4222	0.25x10^6	2019-10-30												2021-11-17	YX/ SC /FS	2022-01-25	SC, FS	QC fail: cell quality/variability - leukapheresis prep
MM-025	01213	M3+M4	Post-Vaccination Leuk	28	2021-08-17	92.4	69.4222	0.25x10^6	2019-10-30												2021-11-17	YX/ SC /FS	2022-01-25	SC, FS	QC fail: cell quality/variability - leukapheresis prep
MM-025	01213	M3+M4	Post-Vaccination Leuk	28	2021-08-17	92.4	69.4222	0.25x10^6	2019-10-30												2021-11-17	YX/ SC /FS	2022-01-25	SC, FS	QC fail: cell quality/variability - leukapheresis prep
MM-025	01213	M3+M4	Post-Vaccination Leuk	28	2021-08-17	92.4	69.4222	0.25x10^6	2019-10-30												2021-11-17	YX/ SC /FS	2022-01-25	SC, FS	QC fail: cell quality/variability - leukapheresis prep
MM-025	01213	M3+M4	Post-Vaccination Leuk	28	2021-08-17	92.4	69.4222	0.25x10^6	2019-10-30												2021-11-17	YX/ SC /FS	2022-01-25	SC, FS	QC fail: cell quality/variability - leukapheresis prep
MM-025	01213	M3+M4	Post-Vaccination Leuk	28	2021-08-17	92.4	69.4222	0.25x10^6	2019-10-30												2021-11-17	YX/ SC /FS	2022-01-25	SC, FS	QC fail: cell quality/variability - leukapheresis prep
MM-025	01213	M3+M4	9	51	2021-09-09	93.1	84.7333	0.25x10^6	2019-10-30	2	244	238	150	166	28	69	95	41	20	5	2021-11-17	YX/ SC /FS	2022-01-25	SC, FS
MM-025	01213	M3+M4	9	51	2021-09-09	93.1	84.7333	0.25x10^6	2019-10-30	3	222	265	173	183	27	106	120	38	24	7	2021-11-17	YX/ SC /FS	2022-01-25	SC, FS
MM-025	01213	M3+M4	9	51	2021-09-09	93.1	84.7333	0.25x10^6	2019-10-30	4	241	246	138	186	25	85	120	34	34	4	2021-11-17	YX/ SC /FS	2022-01-25	SC, FS
MM-025	01213	M3+M4	9	51	2021-09-09	93.1	84.7333	0.25x10^6	2019-10-30	0	229	274	169	176	36	88	98	40	23	4	2021-11-17	YX/ SC /FS	2022-01-25	SC, FS
MM-025	01213	M3+M4	9	51	2021-09-09	93.1	84.7333	0.25x10^6	2019-10-30	1											2021-11-17	YX/ SC /FS	2022-01-25	SC, FS
MM-025	01213	M3+M4	9	51	2021-09-09	93.1	84.7333	0.25x10^6	2019-10-30	2											2021-11-17	YX/ SC /FS	2022-01-25	SC, FS
MM-025	01213	M3+M4	10	65	2021-09-23	95	84.7333	0.25x10^6	2019-10-30	3	175	176	139	140	17	78	86	24	24	5	2021-11-17	YX/ SC /FS	2022-01-25	SC, FS
MM-025	01213	M3+M4	10	65	2021-09-23	95	84.7333	0.25x10^6	2019-10-30	3	214	178	173	139	33	79	101	32	32	6	2021-11-17	YX/ SC /FS	2022-01-25	SC, FS
MM-025	01213	M3+M4	10	65	2021-09-23	95	84.7333	0.25x10^6	2019-10-30	2	231	210	148	139	26	75	79	18	30	4	2021-11-17	YX/ SC /FS	2022-01-25	SC, FS
MM-025	01213	M3+M4	10	65	2021-09-23	95	84.7333	0.25x10^6	2019-10-30	2	199	221	145	159	27	68	78	25	27	3	2021-11-17	YX/ SC /FS	2022-01-25	SC, FS
MM-025	01213	M3+M4	10	65	2021-09-23	95	84.7333	0.25x10^6	2019-10-30	2											2021-11-17	YX/ SC /FS	2022-01-25	SC, FS
MM-025	01213	M3+M4	10	65	2021-09-23	95	84.7333	0.25x10^6	2019-10-30	3											2021-11-17	YX/ SC /FS	2022-01-25	SC, FS
MM-026	01220	Placebo	1	-28	2021-06-14	92.4333	81.6667	0.25x10^6	2021-12-16	0	16	29	39	2	3	1	5	10	13	0	2022-01-13	SC/YX	2022-01-25	SC, FS
MM-026	01220	Placebo	1	-28	2021-06-14	92.4333	81.6667	0.25x10^6	2021-12-16	0	22	17	29	2	4	1	6	15	4	0	2022-01-13	SC/YX	2022-01-25	SC, FS
MM-026	01220	Placebo	1	-28	2021-06-14	92.4333	81.6667	0.25x10^6	2021-12-16	1	28	21	22	3	3	2	4	4	12	1	2022-01-13	SC/YX	2022-01-25	SC, FS
MM-026	01220	Placebo	1	-28	2021-06-14	92.4333	81.6667	0.25x10^6	2021-12-16	1	26	23	32	2	1	3	4	16	10	1	2022-01-13	SC/YX	2022-01-25	SC, FS
MM-026	01220	Placebo	1	-28	2021-06-14	92.4333	81.6667	0.25x10^6	2021-12-16	0											2022-01-13	SC/YX	2022-01-25	SC, FS
MM-026	01220	Placebo	1	-28	2021-06-14	92.4333	81.6667	0.25x10^6	2021-12-16	1											2022-01-13	SC/YX	2022-01-25	SC, FS
MM-026	01220	Placebo	Pre-Vaccination Leuk	-5	2021-07-07	90.4333	63.3333	0.25x10^6	2021-12-16	0	34	31	17	4	6	6	3	6	20	1	2022-01-13	SC/YX	2022-01-25	SC, FS
MM-026	01220	Placebo	Pre-Vaccination Leuk	-5	2021-07-07	90.4333	63.3333	0.25x10^6	2021-12-16	0	39	40	33	3	3	1	4	10	12	0	2022-01-13	SC/YX	2022-01-25	SC, FS
MM-026	01220	Placebo	Pre-Vaccination Leuk	-5	2021-07-07	90.4333	63.3333	0.25x10^6	2021-12-16	0	24	30	36	0	6	3	4	15	16	1	2022-01-13	SC/YX	2022-01-25	SC, FS
MM-026	01220	Placebo	Pre-Vaccination Leuk	-5	2021-07-07	90.4333	63.3333	0.25x10^6	2021-12-16	1	31	27	33	2	5	2	3	6	20	0	2022-01-13	SC/YX	2022-01-25	SC, FS
MM-026	01220	Placebo	Pre-Vaccination Leuk	-5	2021-07-07	90.4333	63.3333	0.25x10^6	2021-12-16	0											2022-01-13	SC/YX	2022-01-25	SC, FS
MM-026	01220	Placebo	Pre-Vaccination Leuk	-5	2021-07-07	90.4333	63.3333	0.25x10^6	2021-12-16	3											2022-01-13	SC/YX	2022-01-25	SC, FS
MM-026	01220	Placebo	4	0	2021-07-12	91.5667	85.25	0.25x10^6	2021-12-16	0	32	31	25	5	4	1	6	14	16	3	2022-01-13	SC/YX	2022-01-25	SC, FS
MM-026	01220	Placebo	4	0	2021-07-12	91.5667	85.25	0.25x10^6	2021-12-16	0	35	25	31	4	7	2	6	12	15	0	2022-01-13	SC/YX	2022-01-25	SC, FS
MM-026	01220	Placebo	4	0	2021-07-12	91.5667	85.25	0.25x10^6	2021-12-16	1	31	26	39	4	4	3	5	14	7	1	2022-01-13	SC/YX	2022-01-25	SC, FS
MM-026	01220	Placebo	4	0	2021-07-12	91.5667	85.25	0.25x10^6	2021-12-16	1	31	33	31	6	4	3	8	17	14	1	2022-01-13	SC/YX	2022-01-25	SC, FS
MM-026	01220	Placebo	4	0	2021-07-12	91.5667	85.25	0.25x10^6	2021-12-16	0											2022-01-13	SC/YX	2022-01-25	SC, FS
MM-026	01220	Placebo	4	0	2021-07-12	91.5667	85.25	0.25x10^6	2021-12-16	3											2022-01-13	SC/YX	2022-01-25	SC, FS
MM-026	01220	Placebo	6	7	2021-07-19	91.1333	81.8333	0.25x10^6	2021-12-16	2	36	32	32	3	5	4	3	12	11	2	2022-01-13	SC/YX	2022-01-25	SC, FS
MM-026	01220	Placebo	6	7	2021-07-19	91.1333	81.8333	0.25x10^6	2021-12-16	3	30	30	27	3	5	1	5	13	12	1	2022-01-13	SC/YX	2022-01-25	SC, FS
MM-026	01220	Placebo	6	7	2021-07-19	91.1333	81.8333	0.25x10^6	2021-12-16	0	31	22	29	4	2	3	2	13	17	1	2022-01-13	SC/YX	2022-01-25	SC, FS
MM-026	01220	Placebo	6	7	2021-07-19	91.1333	81.8333	0.25x10^6	2021-12-16	0	27	26	20	4	5	8	3	12	21	1	2022-01-13	SC/YX	2022-01-25	SC, FS
MM-026	01220	Placebo	6	7	2021-07-19	91.1333	81.8333	0.25x10^6	2021-12-16	2											2022-01-13	SC/YX	2022-01-25	SC, FS
MM-026	01220	Placebo	6	7	2021-07-19	91.1333	81.8333	0.25x10^6	2021-12-16	0											2022-01-13	SC/YX	2022-01-25	SC, FS
MM-026	01220	Placebo	7	14	2021-07-26	91.5	64.25	0.25x10^6	2021-12-16	1	42	42	40	3	2	2	8	23	21	0	2022-01-13	SC/YX	2022-01-25	SC, FS
MM-026	01220	Placebo	7	14	2021-07-26	91.5	64.25	0.25x10^6	2021-12-16	0	49	36	42	3	8	1	5	23	13	1	2022-01-13	SC/YX	2022-01-25	SC, FS
MM-026	01220	Placebo	7	14	2021-07-26	91.5	64.25	0.25x10^6	2021-12-16	1	34	39	45	11	4	3	2	25	20	1	2022-01-13	SC/YX	2022-01-25	SC, FS
MM-026	01220	Placebo	7	14	2021-07-26	91.5	64.25	0.25x10^6	2021-12-16	0	45	40	31	7	4	4	5	19	24	2	2022-01-13	SC/YX	2022-01-25	SC, FS
MM-026	01220	Placebo	7	14	2021-07-26	91.5	64.25	0.25x10^6	2021-12-16	3											2022-01-13	SC/YX	2022-01-25	SC, FS
MM-026	01220	Placebo	7	14	2021-07-26	91.5	64.25	0.25x10^6	2021-12-16	0											2022-01-13	SC/YX	2022-01-25	SC, FS
MM-026	01220	Placebo	Post-Vaccination Leuk	29	2021-08-10	89.0667	55.5556	0.25x10^6	2021-12-16	1	37	31	43	3	7	3	6	10	16	1	2022-01-13	SC/YX	2022-01-25	SC, FS
MM-026	01220	Placebo	Post-Vaccination Leuk	29	2021-08-10	89.0667	55.5556	0.25x10^6	2021-12-16	1	45	34	44	5	3	1	7	21	17	1	2022-01-13	SC/YX	2022-01-25	SC, FS
MM-026	01220	Placebo	Post-Vaccination Leuk	29	2021-08-10	89.0667	55.5556	0.25x10^6	2021-12-16	0	29	42	43	5	6	5	5	22	21	0	2022-01-13	SC/YX	2022-01-25	SC, FS
MM-026	01220	Placebo	Post-Vaccination Leuk	29	2021-08-10	89.0667	55.5556	0.25x10^6	2021-12-16	3	50	32	34	3	3	7	5	23	22	1	2022-01-13	SC/YX	2022-01-25	SC, FS
MM-026	01220	Placebo	Post-Vaccination Leuk	29	2021-08-10	89.0667	55.5556	0.25x10^6	2021-12-16	2											2022-01-13	SC/YX	2022-01-25	SC, FS
MM-026	01220	Placebo	Post-Vaccination Leuk	29	2021-08-10	89.0667	55.5556	0.25x10^6	2021-12-16	3											2022-01-13	SC/YX	2022-01-25	SC, FS
MM-026	01220	Placebo	9	49	2021-08-30	90.9333	84.5	0.25x10^6	2021-12-16	1	30	42	24	6	8	5	7	16	13	1	2022-01-13	SC/YX	2022-01-25	SC, FS
MM-026	01220	Placebo	9	49	2021-08-30	90.9333	84.5	0.25x10^6	2021-12-16	0	31	33	48	7	5	10	6	17	21	0	2022-01-13	SC/YX	2022-01-25	SC, FS
MM-026	01220	Placebo	9	49	2021-08-30	90.9333	84.5	0.25x10^6	2021-12-16	0	32	43	31	4	3	6	11	10	15	3	2022-01-13	SC/YX	2022-01-25	SC, FS
MM-026	01220	Placebo	9	49	2021-08-30	90.9333	84.5	0.25x10^6	2021-12-16	1	32	27	39	3	2	9	10	16	17	1	2022-01-13	SC/YX	2022-01-25	SC, FS
MM-026	01220	Placebo	9	49	2021-08-30	90.9333	84.5	0.25x10^6	2021-12-16	0											2022-01-13	SC/YX	2022-01-25	SC, FS
MM-026	01220	Placebo	9	49	2021-08-30	90.9333	84.5	0.25x10^6	2021-12-16	0											2022-01-13	SC/YX	2022-01-25	SC, FS
MM-026	01220	Placebo	10	77	2021-09-27	91.0667	77.9167	0.25x10^6	2021-12-16	1	24	17	38	3	2	0	6	6	10	0	2022-01-13	SC/YX	2022-01-25	SC, FS
MM-026	01220	Placebo	10	77	2021-09-27	91.0667	77.9167	0.25x10^6	2021-12-16	1	34	27	18	1	1	2	5	13	11	0	2022-01-13	SC/YX	2022-01-25	SC, FS
MM-026	01220	Placebo	10	77	2021-09-27	91.0667	77.9167	0.25x10^6	2021-12-16	0	19	40	19	1	2	1	6	11	8	0	2022-01-13	SC/YX	2022-01-25	SC, FS
MM-026	01220	Placebo	10	77	2021-09-27	91.0667	77.9167	0.25x10^6	2021-12-16	0	26	30	20	0	1	7	4	12	7	0	2022-01-13	SC/YX	2022-01-25	SC, FS
MM-026	01220	Placebo	10	77	2021-09-27	91.0667	77.9167	0.25x10^6	2021-12-16	1											2022-01-13	SC/YX	2022-01-25	SC, FS
MM-026	01220	Placebo	10	77	2021-09-27	91.0667	77.9167	0.25x10^6	2021-12-16	1											2022-01-13	SC/YX	2022-01-25	SC, FS
MM-027	01009	M3	1	-661	2019-11-18	93.9	62.3333	0.25x10^6	2019-10-30	4	176	373	389	38	8	26	6	11	52	2	2021-11-17	YX/ SC /FS	2022-01-25	SC, FS
MM-027	01009	M3	1	-661	2019-11-18	93.9	62.3333	0.25x10^6	2019-10-30	5	190	350	441	67	4	18	7	8	44	6	2021-11-17	YX/ SC /FS	2022-01-25	SC, FS
MM-027	01009	M3	1	-661	2019-11-18	93.9	62.3333	0.25x10^6	2019-10-30	5	215	341	419	51	4	22	5	10	48	5	2021-11-17	YX/ SC /FS	2022-01-25	SC, FS
MM-027	01009	M3	1	-661	2019-11-18	93.9	62.3333	0.25x10^6	2019-10-30	1	170	364	429	40	4	15	4	9	46	5	2021-11-17	YX/ SC /FS	2022-01-25	SC, FS
MM-027	01009	M3	1	-661	2019-11-18	93.9	62.3333	0.25x10^6	2019-10-30	3											2021-11-17	YX/ SC /FS	2022-01-25	SC, FS
MM-027	01009	M3	1	-661	2019-11-18	93.9	62.3333	0.25x10^6	2019-10-30	6											2021-11-17	YX/ SC /FS	2022-01-25	SC, FS
MM-027	01009	M3	Pre-Vaccination Leuk	-15	2021-08-25	91.6333	39.8667	0.25x10^6	2019-10-30												2021-11-17	YX/ SC /FS	2022-01-25	SC, FS	QC fail: poor cell quality from leukapheresis (poor venuous access, very few cells collected)
MM-027	01009	M3	Pre-Vaccination Leuk	-15	2021-08-25	91.6333	39.8667	0.25x10^6	2019-10-30												2021-11-17	YX/ SC /FS	2022-01-25	SC, FS	QC fail: poor cell quality from leukapheresis (poor venuous access, very few cells collected)
MM-027	01009	M3	Pre-Vaccination Leuk	-15	2021-08-25	91.6333	39.8667	0.25x10^6	2019-10-30												2021-11-17	YX/ SC /FS	2022-01-25	SC, FS	QC fail: poor cell quality from leukapheresis (poor venuous access, very few cells collected)
MM-027	01009	M3	Pre-Vaccination Leuk	-15	2021-08-25	91.6333	39.8667	0.25x10^6	2019-10-30												2021-11-17	YX/ SC /FS	2022-01-25	SC, FS	QC fail: poor cell quality from leukapheresis (poor venuous access, very few cells collected)
MM-027	01009	M3	Pre-Vaccination Leuk	-15	2021-08-25	91.6333	39.8667	0.25x10^6	2019-10-30												2021-11-17	YX/ SC /FS	2022-01-25	SC, FS	QC fail: poor cell quality from leukapheresis (poor venuous access, very few cells collected)
MM-027	01009	M3	Pre-Vaccination Leuk	-15	2021-08-25	91.6333	39.8667	0.25x10^6	2019-10-30												2021-11-17	YX/ SC /FS	2022-01-25	SC, FS	QC fail: poor cell quality from leukapheresis (poor venuous access, very few cells collected)
MM-027	01009	M3	4	0	2021-09-09	93.8333	77	0.25x10^6	2019-10-30	0	151	266	401	27	5	15	4	9	32	3	2021-11-17	YX/ SC /FS	2022-01-25	SC, FS
MM-027	01009	M3	4	0	2021-09-09	93.8333	77	0.25x10^6	2019-10-30	0	146	280	437	37	6	23	5	9	35	4	2021-11-17	YX/ SC /FS	2022-01-25	SC, FS
MM-027	01009	M3	4	0	2021-09-09	93.8333	77	0.25x10^6	2019-10-30	2	155	259	456	23	4	10	7	8	25	1	2021-11-17	YX/ SC /FS	2022-01-25	SC, FS
MM-027	01009	M3	4	0	2021-09-09	93.8333	77	0.25x10^6	2019-10-30	3	155	263	414	30	3	13	4	8	43	2	2021-11-17	YX/ SC /FS	2022-01-25	SC, FS
MM-027	01009	M3	4	0	2021-09-09	93.8333	77	0.25x10^6	2019-10-30	1											2021-11-17	YX/ SC /FS	2022-01-25	SC, FS
MM-027	01009	M3	4	0	2021-09-09	93.8333	77	0.25x10^6	2019-10-30	2											2021-11-17	YX/ SC /FS	2022-01-25	SC, FS
MM-027	01009	M3	6	7	2021-09-16	94.6	71	0.25x10^6	2019-10-30	1	253	340	418	103	15	83	17	18	32	4	2021-11-17	YX/ SC /FS	2022-01-25	SC, FS
MM-027	01009	M3	6	7	2021-09-16	94.6	71	0.25x10^6	2019-10-30	4	272	308	442	101	13	73	24	8	31	3	2021-11-17	YX/ SC /FS	2022-01-25	SC, FS
MM-027	01009	M3	6	7	2021-09-16	94.6	71	0.25x10^6	2019-10-30	5	229	345	456	92	16	73	17	12	37	3	2021-11-17	YX/ SC /FS	2022-01-25	SC, FS
MM-027	01009	M3	6	7	2021-09-16	94.6	71	0.25x10^6	2019-10-30	3	284	291	428	106	14	102	26	11	31	1	2021-11-17	YX/ SC /FS	2022-01-25	SC, FS
MM-027	01009	M3	6	7	2021-09-16	94.6	71	0.25x10^6	2019-10-30	4											2021-11-17	YX/ SC /FS	2022-01-25	SC, FS
MM-027	01009	M3	6	7	2021-09-16	94.6	71	0.25x10^6	2019-10-30	2											2021-11-17	YX/ SC /FS	2022-01-25	SC, FS
MM-027	01009	M3	7	13	2021-09-22	92.9667	69.4	0.25x10^6	2019-10-30	9	254	336	508	80	10	44	12	9	50	7	2021-11-17	YX/ SC /FS	2022-01-25	SC, FS
MM-027	01009	M3	7	13	2021-09-22	92.9667	69.4	0.25x10^6	2019-10-30	3	249	364	445	101	17	51	24	7	31	3	2021-11-17	YX/ SC /FS	2022-01-25	SC, FS
MM-027	01009	M3	7	13	2021-09-22	92.9667	69.4	0.25x10^6	2019-10-30	8	268	334	467	101	6	37	15	8	37	3	2021-11-17	YX/ SC /FS	2022-01-25	SC, FS
MM-027	01009	M3	7	13	2021-09-22	92.9667	69.4	0.25x10^6	2019-10-30	7	211	295	430	87	8	66	15	13	42	4	2021-11-17	YX/ SC /FS	2022-01-25	SC, FS
MM-027	01009	M3	7	13	2021-09-22	92.9667	69.4	0.25x10^6	2019-10-30	5											2021-11-17	YX/ SC /FS	2022-01-25	SC, FS
MM-027	01009	M3	7	13	2021-09-22	92.9667	69.4	0.25x10^6	2019-10-30	3											2021-11-17	YX/ SC /FS	2022-01-25	SC, FS
MM-027	01009	M3	Post-Vaccination Leuk	27	2021-10-06	91.6667	54.6667	0.25x10^6	2019-10-30	8	239	290	478	87	8	62	13	12	36	3	2021-11-17	YX/ SC /FS	2022-01-25	SC, FS
MM-027	01009	M3	Post-Vaccination Leuk	27	2021-10-06	91.6667	54.6667	0.25x10^6	2019-10-30	1	212	290	422	75	10	53	22	15	32	8	2021-11-17	YX/ SC /FS	2022-01-25	SC, FS
MM-027	01009	M3	Post-Vaccination Leuk	27	2021-10-06	91.6667	54.6667	0.25x10^6	2019-10-30	3	235	346	426	96	12	47	14	9	40	7	2021-11-17	YX/ SC /FS	2022-01-25	SC, FS
MM-027	01009	M3	Post-Vaccination Leuk	27	2021-10-06	91.6667	54.6667	0.25x10^6	2019-10-30	7	229	311	431	83	17	62	11	12	40	8	2021-11-17	YX/ SC /FS	2022-01-25	SC, FS
MM-027	01009	M3	Post-Vaccination Leuk	27	2021-10-06	91.6667	54.6667	0.25x10^6	2019-10-30	2											2021-11-17	YX/ SC /FS	2022-01-25	SC, FS
MM-027	01009	M3	Post-Vaccination Leuk	27	2021-10-06	91.6667	54.6667	0.25x10^6	2019-10-30	4											2021-11-17	YX/ SC /FS	2022-01-25	SC, FS
MM-027	01009	M3	9	54	2021-11-02	92.8	79.2667	0.25x10^6	2019-10-30	3	246	365	518	71	13	45	14	8	37	8	2021-11-17	YX/ SC /FS	2022-01-25	SC, FS
MM-027	01009	M3	9	54	2021-11-02	92.8	79.2667	0.25x10^6	2019-10-30	9	327	484	544	87	8	46	14	10	30	3	2021-11-17	YX/ SC /FS	2022-01-25	SC, FS
MM-027	01009	M3	9	54	2021-11-02	92.8	79.2667	0.25x10^6	2019-10-30	6	332	426	528	91	9	53	15	14	38	4	2021-11-17	YX/ SC /FS	2022-01-25	SC, FS
MM-027	01009	M3	9	54	2021-11-02	92.8	79.2667	0.25x10^6	2019-10-30	4	320	381	504	69	15	52	11	6	37	5	2021-11-17	YX/ SC /FS	2022-01-25	SC, FS
MM-027	01009	M3	9	54	2021-11-02	92.8	79.2667	0.25x10^6	2019-10-30	2											2021-11-17	YX/ SC /FS	2022-01-25	SC, FS
MM-027	01009	M3	9	54	2021-11-02	92.8	79.2667	0.25x10^6	2019-10-30	5											2021-11-17	YX/ SC /FS	2022-01-25	SC, FS
MM-027	01009	M3	10	68	2021-11-16	94.3	84.4667	0.25x10^6	2019-10-30	3	177	345	449	39	11	45	16	7	19	1	2021-11-17	YX/ SC /FS	2022-01-25	SC, FS
MM-027	01009	M3	10	68	2021-11-16	94.3	84.4667	0.25x10^6	2019-10-30	3	240	335	457	56	6	30	7	6	31	4	2021-11-17	YX/ SC /FS	2022-01-25	SC, FS
MM-027	01009	M3	10	68	2021-11-16	94.3	84.4667	0.25x10^6	2019-10-30	1	260	365	431	61	6	34	13	6	23	3	2021-11-17	YX/ SC /FS	2022-01-25	SC, FS
MM-027	01009	M3	10	68	2021-11-16	94.3	84.4667	0.25x10^6	2019-10-30	4	238	327	421	50	8	37	10	6	28	6	2021-11-17	YX/ SC /FS	2022-01-25	SC, FS
MM-027	01009	M3	10	68	2021-11-16	94.3	84.4667	0.25x10^6	2019-10-30	2											2021-11-17	YX/ SC /FS	2022-01-25	SC, FS
MM-027	01009	M3	10	68	2021-11-16	94.3	84.4667	0.25x10^6	2019-10-30	0											2021-11-17	YX/ SC /FS	2022-01-25	SC, FS
MM-028	01295	M3+M4	1	-34	2021-09-07	95.5667	68.8667	0.25x10^6	2021-12-16	3	63	36	53	6	4	4	40	3	10	7	2022-01-11	SC/FS	2022-01-25	SC, FS
MM-028	01295	M3+M4	1	-34	2021-09-07	95.5667	68.8667	0.25x10^6	2021-12-16	2	52	39	55	6	4	0	31	0	10	2	2022-01-11	SC/FS	2022-01-25	SC, FS
MM-028	01295	M3+M4	1	-34	2021-09-07	95.5667	68.8667	0.25x10^6	2021-12-16	3	69	32	47	8	2	1	29	10	11	0	2022-01-11	SC/FS	2022-01-25	SC, FS
MM-028	01295	M3+M4	1	-34	2021-09-07	95.5667	68.8667	0.25x10^6	2021-12-16	2	60	30	56	3	1	3	34	3	5	1	2022-01-11	SC/FS	2022-01-25	SC, FS
MM-028	01295	M3+M4	1	-34	2021-09-07	95.5667	68.8667	0.25x10^6	2021-12-16	1											2022-01-11	SC/FS	2022-01-25	SC, FS
MM-028	01295	M3+M4	1	-34	2021-09-07	95.5667	68.8667	0.25x10^6	2021-12-16	1											2022-01-11	SC/FS	2022-01-25	SC, FS
MM-028	01295	M3+M4	2	-11	2021-09-30	95.1667	74.8	0.25x10^6	2021-12-16	4	41	31	24	4	0	1	19	1	4	4	2022-01-11	SC/FS	2022-01-25	SC, FS
MM-028	01295	M3+M4	2	-11	2021-09-30	95.1667	74.8	0.25x10^6	2021-12-16	2	36	32	21	4	1	1	23	2	3	1	2022-01-11	SC/FS	2022-01-25	SC, FS
MM-028	01295	M3+M4	2	-11	2021-09-30	95.1667	74.8	0.25x10^6	2021-12-16	0	45	29	27	2	2	4	27	1	6	2	2022-01-11	SC/FS	2022-01-25	SC, FS
MM-028	01295	M3+M4	2	-11	2021-09-30	95.1667	74.8	0.25x10^6	2021-12-16	2	36	22	29	5	2	1	21	3	10	1	2022-01-11	SC/FS	2022-01-25	SC, FS
MM-028	01295	M3+M4	2	-11	2021-09-30	95.1667	74.8	0.25x10^6	2021-12-16	1											2022-01-11	SC/FS	2022-01-25	SC, FS
MM-028	01295	M3+M4	2	-11	2021-09-30	95.1667	74.8	0.25x10^6	2021-12-16	2											2022-01-11	SC/FS	2022-01-25	SC, FS
MM-028	01295	M3+M4	4	0	2021-10-11	95.4667	63.8	0.25x10^6	2021-12-16	2	52	19	37	4	3	5	18	2	6	5	2022-01-11	SC/FS	2022-01-25	SC, FS
MM-028	01295	M3+M4	4	0	2021-10-11	95.4667	63.8	0.25x10^6	2021-12-16	4	47	28	47	4	1	2	27	2	13	3	2022-01-11	SC/FS	2022-01-25	SC, FS
MM-028	01295	M3+M4	4	0	2021-10-11	95.4667	63.8	0.25x10^6	2021-12-16	0	45	20	50	7	0	6	32	1	12	2	2022-01-11	SC/FS	2022-01-25	SC, FS
MM-028	01295	M3+M4	4	0	2021-10-11	95.4667	63.8	0.25x10^6	2021-12-16	3	46	30	37	4	4	3	25	2	6	-	2022-01-11	SC/FS	2022-01-25	SC, FS
MM-028	01295	M3+M4	4	0	2021-10-11	95.4667	63.8	0.25x10^6	2021-12-16	3											2022-01-11	SC/FS	2022-01-25	SC, FS
MM-028	01295	M3+M4	4	0	2021-10-11	95.4667	63.8	0.25x10^6	2021-12-16	-											2022-01-11	SC/FS	2022-01-25	SC, FS
MM-028	01295	M3+M4	6	7	2021-10-18	95.4333	99.5333	0.25x10^6	2021-12-16	3	65	75	95	9	3	3	31	2	9	1	2022-01-11	SC/FS	2022-01-25	SC, FS
MM-028	01295	M3+M4	6	7	2021-10-18	95.4333	99.5333	0.25x10^6	2021-12-16	2	76	73	82	5	2	8	37	4	7	2	2022-01-11	SC/FS	2022-01-25	SC, FS
MM-028	01295	M3+M4	6	7	2021-10-18	95.4333	99.5333	0.25x10^6	2021-12-16	1	76	78	94	9	1	5	41	2	7	1	2022-01-11	SC/FS	2022-01-25	SC, FS
MM-028	01295	M3+M4	6	7	2021-10-18	95.4333	99.5333	0.25x10^6	2021-12-16	0	97	67	96	10	1	4	42	0	10	2	2022-01-11	SC/FS	2022-01-25	SC, FS
MM-028	01295	M3+M4	6	7	2021-10-18	95.4333	99.5333	0.25x10^6	2021-12-16	0											2022-01-11	SC/FS	2022-01-25	SC, FS
MM-028	01295	M3+M4	6	7	2021-10-18	95.4333	99.5333	0.25x10^6	2021-12-16	3											2022-01-11	SC/FS	2022-01-25	SC, FS
MM-028	01295	M3+M4	7	14	2021-10-25	94.7667	61.5333	0.25x10^6	2021-12-16	2	88	79	100	12	2	6	52	2	14	3	2022-01-11	SC/FS	2022-01-25	SC, FS
MM-028	01295	M3+M4	7	14	2021-10-25	94.7667	61.5333	0.25x10^6	2021-12-16	0	90	97	94	14	1	6	43	8	14	0	2022-01-11	SC/FS	2022-01-25	SC, FS
MM-028	01295	M3+M4	7	14	2021-10-25	94.7667	61.5333	0.25x10^6	2021-12-16	2	89	100	105	16	3	11	45	0	9	2	2022-01-11	SC/FS	2022-01-25	SC, FS
MM-028	01295	M3+M4	7	14	2021-10-25	94.7667	61.5333	0.25x10^6	2021-12-16	1	97	66	109	13	1	11	46	2	7	1	2022-01-11	SC/FS	2022-01-25	SC, FS
MM-028	01295	M3+M4	7	14	2021-10-25	94.7667	61.5333	0.25x10^6	2021-12-16	5											2022-01-11	SC/FS	2022-01-25	SC, FS
MM-028	01295	M3+M4	7	14	2021-10-25	94.7667	61.5333	0.25x10^6	2021-12-16	0											2022-01-11	SC/FS	2022-01-25	SC, FS
MM-028	01295	M3+M4	Post-Vaccination Leuk	23	2021-11-03	92.0333	45.7778	0.25x10^6	2021-12-16	2	104	96	91	16	7	15	45	2	15	3	2022-01-11	SC/FS	2022-01-25	SC, FS
MM-028	01295	M3+M4	Post-Vaccination Leuk	23	2021-11-03	92.0333	45.7778	0.25x10^6	2021-12-16	2	123	98	110	19	4	16	34	7	13	2	2022-01-11	SC/FS	2022-01-25	SC, FS
MM-028	01295	M3+M4	Post-Vaccination Leuk	23	2021-11-03	92.0333	45.7778	0.25x10^6	2021-12-16	3	101	79	107	17	8	4	40	4	16	4	2022-01-11	SC/FS	2022-01-25	SC, FS
MM-028	01295	M3+M4	Post-Vaccination Leuk	23	2021-11-03	92.0333	45.7778	0.25x10^6	2021-12-16	5	77	93	79	12	4	15	43	5	10	0	2022-01-11	SC/FS	2022-01-25	SC, FS
MM-028	01295	M3+M4	Post-Vaccination Leuk	23	2021-11-03	92.0333	45.7778	0.25x10^6	2021-12-16	1											2022-01-11	SC/FS	2022-01-25	SC, FS
MM-028	01295	M3+M4	Post-Vaccination Leuk	23	2021-11-03	92.0333	45.7778	0.25x10^6	2021-12-16	3											2022-01-11	SC/FS	2022-01-25	SC, FS
MM-028	01295	M3+M4	9	49	2021-11-29	93.1	85.1333	0.25x10^6	2021-12-16	0	71	65	61	6	0	6	48	2	12	0	2022-01-11	SC/FS	2022-01-25	SC, FS
MM-028	01295	M3+M4	9	49	2021-11-29	93.1	85.1333	0.25x10^6	2021-12-16	1	61	63	59	14	1	4	40	1	5	1	2022-01-11	SC/FS	2022-01-25	SC, FS
MM-028	01295	M3+M4	9	49	2021-11-29	93.1	85.1333	0.25x10^6	2021-12-16	0	46	46	54	4	0	3	40	2	9	1	2022-01-11	SC/FS	2022-01-25	SC, FS
MM-028	01295	M3+M4	9	49	2021-11-29	93.1	85.1333	0.25x10^6	2021-12-16	0	48	47	49	8	2	3	45	1	1	0	2022-01-11	SC/FS	2022-01-25	SC, FS
MM-028	01295	M3+M4	9	49	2021-11-29	93.1	85.1333	0.25x10^6	2021-12-16	3											2022-01-11	SC/FS	2022-01-25	SC, FS
MM-028	01295	M3+M4	9	49	2021-11-29	93.1	85.1333	0.25x10^6	2021-12-16	3											2022-01-11	SC/FS	2022-01-25	SC, FS
MM-028	01295	M3+M4	10	72	2021-12-22	95.1667	70	0.25x10^6	2021-12-16	3	64	49	65	3	0	4	57	4	3	0	2022-01-11	SC/FS	2022-01-25	SC, FS
MM-028	01295	M3+M4	10	72	2021-12-22	95.1667	70	0.25x10^6	2021-12-16	1	74	45	55	3	1	6	41	1	8	1	2022-01-11	SC/FS	2022-01-25	SC, FS
MM-028	01295	M3+M4	10	72	2021-12-22	95.1667	70	0.25x10^6	2021-12-16	0	69	36	57	12	1	3	35	1	10	1	2022-01-11	SC/FS	2022-01-25	SC, FS
MM-028	01295	M3+M4	10	72	2021-12-22	95.1667	70	0.25x10^6	2021-12-16	0	62	41	59	5	1	5	35	0	15	3	2022-01-11	SC/FS	2022-01-25	SC, FS
MM-028	01295	M3+M4	10	72	2021-12-22	95.1667	70	0.25x10^6	2021-12-16	2											2022-01-11	SC/FS	2022-01-25	SC, FS
MM-028	01295	M3+M4	10	72	2021-12-22	95.1667	70	0.25x10^6	2021-12-16	1											2022-01-11	SC/FS	2022-01-25	SC, FS
MM-029	01293	M3+M4	1	-13	2021-10-08	89.3667	79.4	0.25x10^6	2021-12-16	5	256	93	154	16	2	3	128	29	234	1	2022-01-11	SC/FS	2022-01-25	SC, FS
MM-029	01293	M3+M4	1	-13	2021-10-08	89.3667	79.4	0.25x10^6	2021-12-16	3	205	105	185	8	3	2	151	27	219	0	2022-01-11	SC/FS	2022-01-25	SC, FS
MM-029	01293	M3+M4	1	-13	2021-10-08	89.3667	79.4	0.25x10^6	2021-12-16	2	211	107	134	16	2	5	140	32	216	2	2022-01-11	SC/FS	2022-01-25	SC, FS
MM-029	01293	M3+M4	1	-13	2021-10-08	89.3667	79.4	0.25x10^6	2021-12-16	1	197	84	141	7	2	8	162	20	199	0	2022-01-11	SC/FS	2022-01-25	SC, FS
MM-029	01293	M3+M4	1	-13	2021-10-08	89.3667	79.4	0.25x10^6	2021-12-16	3											2022-01-11	SC/FS	2022-01-25	SC, FS
MM-029	01293	M3+M4	1	-13	2021-10-08	89.3667	79.4	0.25x10^6	2021-12-16	2											2022-01-11	SC/FS	2022-01-25	SC, FS
MM-029	01293	M3+M4	2	-3	2021-10-18	87	66.5333	0.25x10^6	2021-12-16	1	324	184	188	13	1	10	280	38	299	1	2022-01-11	SC/FS	2022-01-25	SC, FS
MM-029	01293	M3+M4	2	-3	2021-10-18	87	66.5333	0.25x10^6	2021-12-16	1	312	185	190	11	2	14	236	30	282	0	2022-01-11	SC/FS	2022-01-25	SC, FS
MM-029	01293	M3+M4	2	-3	2021-10-18	87	66.5333	0.25x10^6	2021-12-16	1	288	164	209	11	1	10	232	34	298	2	2022-01-11	SC/FS	2022-01-25	SC, FS
MM-029	01293	M3+M4	2	-3	2021-10-18	87	66.5333	0.25x10^6	2021-12-16	10	280	174	164	10	1	12	203	39	303	1	2022-01-11	SC/FS	2022-01-25	SC, FS
MM-029	01293	M3+M4	2	-3	2021-10-18	87	66.5333	0.25x10^6	2021-12-16	3											2022-01-11	SC/FS	2022-01-25	SC, FS
MM-029	01293	M3+M4	2	-3	2021-10-18	87	66.5333	0.25x10^6	2021-12-16	0											2022-01-11	SC/FS	2022-01-25	SC, FS
MM-029	01293	M3+M4	4	0	2021-10-21	85.4	62.8667	0.25x10^6	2021-12-16	1	212	118	141	9	1	7	146	33	237	0	2022-01-11	SC/FS	2022-01-25	SC, FS
MM-029	01293	M3+M4	4	0	2021-10-21	85.4	62.8667	0.25x10^6	2021-12-16	0	199	157	151	13	3	3	162	46	240	1	2022-01-11	SC/FS	2022-01-25	SC, FS
MM-029	01293	M3+M4	4	0	2021-10-21	85.4	62.8667	0.25x10^6	2021-12-16	1	214	120	149	9	0	3	161	51	208	2	2022-01-11	SC/FS	2022-01-25	SC, FS
MM-029	01293	M3+M4	4	0	2021-10-21	85.4	62.8667	0.25x10^6	2021-12-16	0	240	120	153	8	3	3	153	44	236	0	2022-01-11	SC/FS	2022-01-25	SC, FS
MM-029	01293	M3+M4	4	0	2021-10-21	85.4	62.8667	0.25x10^6	2021-12-16	3											2022-01-11	SC/FS	2022-01-25	SC, FS
MM-029	01293	M3+M4	4	0	2021-10-21	85.4	62.8667	0.25x10^6	2021-12-16	0											2022-01-11	SC/FS	2022-01-25	SC, FS
MM-029	01293	M3+M4	6	7	2021-10-28	86.0667	86.7333	0.25x10^6	2021-12-16	0	463	346	329	26	1	37	397	46	271	0	2022-01-11	SC/FS	2022-01-25	SC, FS
MM-029	01293	M3+M4	6	7	2021-10-28	86.0667	86.7333	0.25x10^6	2021-12-16	1	483	343	310	25	2	18	393	46		0	2022-01-11	SC/FS	2022-01-25	SC, FS	QC fail: Well B12, spots blurry, likely poor membrane quality
MM-029	01293	M3+M4	6	7	2021-10-28	86.0667	86.7333	0.25x10^6	2021-12-16	0	517	321	312	39	5	37	399	46	319	2	2022-01-11	SC/FS	2022-01-25	SC, FS
MM-029	01293	M3+M4	6	7	2021-10-28	86.0667	86.7333	0.25x10^6	2021-12-16	1	481	360	309	33	3	18	401	43	299	2	2022-01-11	SC/FS	2022-01-25	SC, FS
MM-029	01293	M3+M4	6	7	2021-10-28	86.0667	86.7333	0.25x10^6	2021-12-16	0											2022-01-11	SC/FS	2022-01-25	SC, FS
MM-029	01293	M3+M4	6	7	2021-10-28	86.0667	86.7333	0.25x10^6	2021-12-16	0											2022-01-11	SC/FS	2022-01-25	SC, FS
MM-029	01293	M3+M4	7	12	2021-11-02	88.2667	69.1333	0.25x10^6	2021-12-16	0	681	531	524	62	19	50	469	34	289	1	2022-01-11	SC/FS	2022-01-25	SC, FS
MM-029	01293	M3+M4	7	12	2021-11-02	88.2667	69.1333	0.25x10^6	2021-12-16	1	647	602	550	83	19	51	520	40	270	0	2022-01-11	SC/FS	2022-01-25	SC, FS
MM-029	01293	M3+M4	7	12	2021-11-02	88.2667	69.1333	0.25x10^6	2021-12-16	1	679	543	509	86	17	40	525	39	281	0	2022-01-11	SC/FS	2022-01-25	SC, FS
MM-029	01293	M3+M4	7	12	2021-11-02	88.2667	69.1333	0.25x10^6	2021-12-16	1	682	559	533	96	21	42	530	31	275	1	2022-01-11	SC/FS	2022-01-25	SC, FS
MM-029	01293	M3+M4	7	12	2021-11-02	88.2667	69.1333	0.25x10^6	2021-12-16	0											2022-01-11	SC/FS	2022-01-25	SC, FS
MM-029	01293	M3+M4	7	12	2021-11-02	88.2667	69.1333	0.25x10^6	2021-12-16	1											2022-01-11	SC/FS	2022-01-25	SC, FS
MM-029	01293	M3+M4	8	26	2021-11-16	89.2333	74.6667	0.25x10^6	2021-12-16	2	664	574	566	107	24	67	507	55	272	0	2022-01-11	SC/FS	2022-01-25	SC, FS
MM-029	01293	M3+M4	8	26	2021-11-16	89.2333	74.6667	0.25x10^6	2021-12-16	0	713	600	515	101	30	62	600	34	290	1	2022-01-11	SC/FS	2022-01-25	SC, FS
MM-029	01293	M3+M4	8	26	2021-11-16	89.2333	74.6667	0.25x10^6	2021-12-16	1	706	589	573	76	17	49	589	42	287	0	2022-01-11	SC/FS	2022-01-25	SC, FS
MM-029	01293	M3+M4	8	26	2021-11-16	89.2333	74.6667	0.25x10^6	2021-12-16	1	692	596	553	104	25	60	565	68	294	1	2022-01-11	SC/FS	2022-01-25	SC, FS
MM-029	01293	M3+M4	8	26	2021-11-16	89.2333	74.6667	0.25x10^6	2021-12-16	1											2022-01-11	SC/FS	2022-01-25	SC, FS
MM-029	01293	M3+M4	8	26	2021-11-16	89.2333	74.6667	0.25x10^6	2021-12-16	0											2022-01-11	SC/FS	2022-01-25	SC, FS
MM-029	01293	M3+M4	9	54	2021-12-14	87.4333	92.2	0.25x10^6	2021-12-16	1	567	503	453	72	13	60	343	42	262	0	2022-01-11	SC/FS	2022-01-25	SC, FS
MM-029	01293	M3+M4	9	54	2021-12-14	87.4333	92.2	0.25x10^6	2021-12-16	1	546	494	471	61	12	46	384	25	242	3	2022-01-11	SC/FS	2022-01-25	SC, FS
MM-029	01293	M3+M4	9	54	2021-12-14	87.4333	92.2	0.25x10^6	2021-12-16	0	595	508	440	55	23	63	387	32	227	1	2022-01-11	SC/FS	2022-01-25	SC, FS
MM-029	01293	M3+M4	9	54	2021-12-14	87.4333	92.2	0.25x10^6	2021-12-16	1	614	483	492	68	15	48	397	33	256	0	2022-01-11	SC/FS	2022-01-25	SC, FS
MM-029	01293	M3+M4	9	54	2021-12-14	87.4333	92.2	0.25x10^6	2021-12-16	1											2022-01-11	SC/FS	2022-01-25	SC, FS
MM-029	01293	M3+M4	9	54	2021-12-14	87.4333	92.2	0.25x10^6	2021-12-16	1											2022-01-11	SC/FS	2022-01-25	SC, FS
MM-029	01293	M3+M4	10	77	2022-01-06	90.9667	62.3333	0.25x10^6	2021-12-16	1	667	523	469	97	19	47	436	57	283	1	2022-01-11	SC/FS	2022-01-25	SC, FS
MM-029	01293	M3+M4	10	77	2022-01-06	90.9667	62.3333	0.25x10^6	2021-12-16	1	669	549	535	59	17	53	505	63	277	0	2022-01-11	SC/FS	2022-01-25	SC, FS
MM-029	01293	M3+M4	10	77	2022-01-06	90.9667	62.3333	0.25x10^6	2021-12-16	1	659	571	504	91	18	59	459	51	253	0	2022-01-11	SC/FS	2022-01-25	SC, FS
MM-029	01293	M3+M4	10	77	2022-01-06	90.9667	62.3333	0.25x10^6	2021-12-16	0	656	540	495	76	21	54	509	49	253	0	2022-01-11	SC/FS	2022-01-25	SC, FS
MM-029	01293	M3+M4	10	77	2022-01-06	90.9667	62.3333	0.25x10^6	2021-12-16	0											2022-01-11	SC/FS	2022-01-25	SC, FS
MM-029	01293	M3+M4	10	77	2022-01-06	90.9667	62.3333	0.25x10^6	2021-12-16	0											2022-01-11	SC/FS	2022-01-25	SC, FS

## Sheet: Fig1F,2ABEF_longitudinal ELIS
Data supporting Figure 1F, 2ABE highligted in yellow
SID	PID	Arm	Visit	Day	Date of Visit	Cell Viability (%)	Cell Recovery (%)	Cells/well	Peptide Plate Batch Date	Mock	PP062	PP063	PP076	PP077	PP078	PP079	PP080	PP004	PP081	PP082	Date of Assay	Initials	QC Date	QC Initials	Comment - specific visits	Comment - all assays
MM-002	00749	M4	2	-31	2019-05-10	90.3333	36.3333	0.25x10^6	2019-10-30	1	46	78	8	45	4	4	50	7	21	5	2020-06-24	SS SK	2022-01-25	SC, FS
MM-002	00749	M4	2	-31	2019-05-10	90.3333	36.3333	0.25x10^6	2019-10-30	1	42	72	6	44	5	3	48	4	15	6	2020-06-24	SS SK	2022-01-25	SC, FS
MM-002	00749	M4	2	-31	2019-05-10	90.3333	36.3333	0.25x10^6	2019-10-30	1	48	71	10	42	4	4	46	5	12	7	2020-06-24	SS SK	2022-01-25	SC, FS
MM-002	00749	M4	2	-31	2019-05-10	90.3333	36.3333	0.25x10^6	2019-10-30	1	43	77	8	46	4	6	52	10	14	4	2020-06-24	SS SK	2022-01-25	SC, FS
MM-002	00749	M4	2	-31	2019-05-10	90.3333	36.3333	0.25x10^6	2019-10-30	0											2020-06-24	SS SK	2022-01-25	SC, FS
MM-002	00749	M4	2	-31	2019-05-10	90.3333	36.3333	0.25x10^6	2019-10-30	1											2020-06-24	SS SK	2022-01-25	SC, FS
MM-002	00749	M4	Pre-Vaccination Leuk	-25	2019-05-16	86.0667	50.1111	0.25x10^6	2019-10-30	3	31	49	7	39	4	4	32	4	13	4	2020-06-24	SS SK	2022-01-25	SC, FS
MM-002	00749	M4	Pre-Vaccination Leuk	-25	2019-05-16	86.0667	50.1111	0.25x10^6	2019-10-30	3	30	52	5	42	2	2	36	5	12	2	2020-06-24	SS SK	2022-01-25	SC, FS
MM-002	00749	M4	Pre-Vaccination Leuk	-25	2019-05-16	86.0667	50.1111	0.25x10^6	2019-10-30	2	29	51	5	25	4	2	32	3	10	2	2020-06-24	SS SK	2022-01-25	SC, FS
MM-002	00749	M4	Pre-Vaccination Leuk	-25	2019-05-16	86.0667	50.1111	0.25x10^6	2019-10-30	2	32	59	6	35	4	4	38	6	11	3	2020-06-24	SS SK	2022-01-25	SC, FS
MM-002	00749	M4	Pre-Vaccination Leuk	-25	2019-05-16	86.0667	50.1111	0.25x10^6	2019-10-30	2											2020-06-24	SS SK	2022-01-25	SC, FS
MM-002	00749	M4	Pre-Vaccination Leuk	-25	2019-05-16	86.0667	50.1111	0.25x10^6	2019-10-30	1											2020-06-24	SS SK	2022-01-25	SC, FS
MM-002	00749	M4	4	0	2019-06-10	91.5667	104.167	0.25x10^6	2019-10-30	3	34	61	3	41	1	2	33	3	7	4	2020-06-24	SS SK	2022-01-25	SC, FS
MM-002	00749	M4	4	0	2019-06-10	91.5667	104.167	0.25x10^6	2019-10-30	2	26	59	4	34	3	4	27	4	8	2	2020-06-24	SS SK	2022-01-25	SC, FS
MM-002	00749	M4	4	0	2019-06-10	91.5667	104.167	0.25x10^6	2019-10-30	0	27	54	5	40	1	5	34	4	9	3	2020-06-24	SS SK	2022-01-25	SC, FS
MM-002	00749	M4	4	0	2019-06-10	91.5667	104.167	0.25x10^6	2019-10-30	0	24	57	3	36	1	5	26	5	9	2	2020-06-24	SS SK	2022-01-25	SC, FS
MM-002	00749	M4	4	0	2019-06-10	91.5667	104.167	0.25x10^6	2019-10-30	1											2020-06-24	SS SK	2022-01-25	SC, FS
MM-002	00749	M4	4	0	2019-06-10	91.5667	104.167	0.25x10^6	2019-10-30	1											2020-06-24	SS SK	2022-01-25	SC, FS
MM-002	00749	M4	6	7	2019-06-17	89.2	51	0.25x10^6	2019-10-30	1	180	351	77	184	22	51	239	32	19	5	2020-06-24	SS SK	2022-01-25	SC, FS
MM-002	00749	M4	6	7	2019-06-17	89.2	51	0.25x10^6	2019-10-30	3	176	362	68	181	21	57	241	39	12	10	2020-06-24	SS SK	2022-01-25	SC, FS
MM-002	00749	M4	6	7	2019-06-17	89.2	51	0.25x10^6	2019-10-30	2	167	354	72	176	26	52	241	38	16	-	2020-06-24	SS SK	2022-01-25	SC, FS
MM-002	00749	M4	6	7	2019-06-17	89.2	51	0.25x10^6	2019-10-30	-	177	357	79	176	24	60	232	-	-	-	2020-06-24	SS SK	2022-01-25	SC, FS
MM-002	00749	M4	6	7	2019-06-17	89.2	51	0.25x10^6	2019-10-30	-											2020-06-24	SS SK	2022-01-25	SC, FS
MM-002	00749	M4	6	7	2019-06-17	89.2	51	0.25x10^6	2019-10-30	-											2020-06-24	SS SK	2022-01-25	SC, FS
MM-002	00749	M4	7	15	2019-06-25	89.2	80.6667	0.25x10^6	2019-10-30	3	166	344	80	173	30	62	201	43	24	10	2020-06-24	SS SK	2022-01-25	SC, FS
MM-002	00749	M4	7	15	2019-06-25	89.2	80.6667	0.25x10^6	2019-10-30	1	160	335	84	159	34	61	196	34	24	13	2020-06-24	SS SK	2022-01-25	SC, FS
MM-002	00749	M4	7	15	2019-06-25	89.2	80.6667	0.25x10^6	2019-10-30	1	172	352	85	173	25	51	192	42	29	10	2020-06-24	SS SK	2022-01-25	SC, FS
MM-002	00749	M4	7	15	2019-06-25	89.2	80.6667	0.25x10^6	2019-10-30	1	161	356	93	157	37	59	192	37	25	9	2020-06-24	SS SK	2022-01-25	SC, FS
MM-002	00749	M4	7	15	2019-06-25	89.2	80.6667	0.25x10^6	2019-10-30	2											2020-06-24	SS SK	2022-01-25	SC, FS
MM-002	00749	M4	7	15	2019-06-25	89.2	80.6667	0.25x10^6	2019-10-30	3											2020-06-24	SS SK	2022-01-25	SC, FS
MM-002	00749	M4	Post-Vaccination Leuk	23	2019-07-03	83.5667	56.5556	0.25x10^6	2019-10-30	2	169	314	79	170	24	55	195	22	23	6	2020-06-24	SS SK	2022-01-25	SC, FS
MM-002	00749	M4	Post-Vaccination Leuk	23	2019-07-03	83.5667	56.5556	0.25x10^6	2019-10-30	1	162	335	79	167	26	57	174	20	20	4	2020-06-24	SS SK	2022-01-25	SC, FS
MM-002	00749	M4	Post-Vaccination Leuk	23	2019-07-03	83.5667	56.5556	0.25x10^6	2019-10-30	1	170	325	75	177	21	50	167	21	23	3	2020-06-24	SS SK	2022-01-25	SC, FS
MM-002	00749	M4	Post-Vaccination Leuk	23	2019-07-03	83.5667	56.5556	0.25x10^6	2019-10-30	1	160	320	71	168	22	56	171	28	24	7	2020-06-24	SS SK	2022-01-25	SC, FS
MM-002	00749	M4	Post-Vaccination Leuk	23	2019-07-03	83.5667	56.5556	0.25x10^6	2019-10-30	1											2020-06-24	SS SK	2022-01-25	SC, FS
MM-002	00749	M4	Post-Vaccination Leuk	23	2019-07-03	83.5667	56.5556	0.25x10^6	2019-10-30	3											2020-06-24	SS SK	2022-01-25	SC, FS
MM-002	00749	M4	9	60	2019-08-09	90.2333	70	0.25x10^6	2019-10-30	1	157	275	91	139	21	57	148	22	18	9	2020-06-24	SS SK	2022-01-25	SC, FS
MM-002	00749	M4	9	60	2019-08-09	90.2333	70	0.25x10^6	2019-10-30	5	171	293	82	140	18	58	142	24	17	2	2020-06-24	SS SK	2022-01-25	SC, FS
MM-002	00749	M4	9	60	2019-08-09	90.2333	70	0.25x10^6	2019-10-30	0	160	272	91	116	23	53	129	24	19	10	2020-06-24	SS SK	2022-01-25	SC, FS
MM-002	00749	M4	9	60	2019-08-09	90.2333	70	0.25x10^6	2019-10-30	1	150	297	81	146	22	63	153	20	18	6	2020-06-24	SS SK	2022-01-25	SC, FS
MM-002	00749	M4	9	60	2019-08-09	90.2333	70	0.25x10^6	2019-10-30	2											2020-06-24	SS SK	2022-01-25	SC, FS
MM-002	00749	M4	9	60	2019-08-09	90.2333	70	0.25x10^6	2019-10-30	4											2020-06-24	SS SK	2022-01-25	SC, FS
MM-002	00749	M4	10	64	2019-08-13	91.8667	85.6667	0.25x10^6	2019-10-30	0	107	217	67	84	12	51	101	11	17	1	2020-06-24	SS SK	2022-01-25	SC, FS
MM-002	00749	M4	10	64	2019-08-13	91.8667	85.6667	0.25x10^6	2019-10-30	5	124	214	77	70	13	47	99	15	15	3	2020-06-24	SS SK	2022-01-25	SC, FS
MM-002	00749	M4	10	64	2019-08-13	91.8667	85.6667	0.25x10^6	2019-10-30	1	118	203	66	77	14	46	99	14	21	2	2020-06-24	SS SK	2022-01-25	SC, FS
MM-002	00749	M4	10	64	2019-08-13	91.8667	85.6667	0.25x10^6	2019-10-30	1	132	212	78	85	15	42	106	10	15	4	2020-06-24	SS SK	2022-01-25	SC, FS
MM-002	00749	M4	10	64	2019-08-13	91.8667	85.6667	0.25x10^6	2019-10-30	1											2020-06-24	SS SK	2022-01-25	SC, FS
MM-002	00749	M4	10	64	2019-08-13	91.8667	85.6667	0.25x10^6	2019-10-30	1											2020-06-24	SS SK	2022-01-25	SC, FS
MM-003	00818	Placebo	2	-55	2019-05-15	91.2667	125.067	0.2x10^6	2019-10-30	0	24	37	8	0	1	31	22	4	58	0	2019-12-04	NG YX	2022-01-25	SC, FS
MM-003	00818	Placebo	2	-55	2019-05-15	91.2667	125.067	0.2x10^6	2019-10-30	1	11	50	8	5	4	51	30	3	46	1	2019-12-04	NG YX	2022-01-25	SC, FS
MM-003	00818	Placebo	2	-55	2019-05-15	91.2667	125.067	0.2x10^6	2019-10-30	0	25	50	4	7	1	42	20	8	40	2	2019-12-04	NG YX	2022-01-25	SC, FS
MM-003	00818	Placebo	2	-55	2019-05-15	91.2667	125.067	0.2x10^6	2019-10-30	1	13	49	7	0	1	46	18	2	46	0	2019-12-04	NG YX	2022-01-25	SC, FS
MM-003	00818	Placebo	2	-55	2019-05-15	91.2667	125.067	0.2x10^6	2019-10-30	1											2019-12-04	NG YX	2022-01-25	SC, FS
MM-003	00818	Placebo	2	-55	2019-05-15	91.2667	125.067	0.2x10^6	2019-10-30	1											2019-12-04	NG YX	2022-01-25	SC, FS
MM-003	00818	Placebo	Pre-Vaccination Leuk	-47	2019-05-23	79.5	62.8444	0.2x10^6	2019-10-30	1	20	59	11	0	3	48	20	2	53	2	2019-12-04	NG YX	2022-01-25	SC, FS
MM-003	00818	Placebo	Pre-Vaccination Leuk	-47	2019-05-23	79.5	62.8444	0.2x10^6	2019-10-30	1	27	47	8	1	2	47	25	8	56	1	2019-12-04	NG YX	2022-01-25	SC, FS
MM-003	00818	Placebo	Pre-Vaccination Leuk	-47	2019-05-23	79.5	62.8444	0.2x10^6	2019-10-30	1	23	62	8	4	2	52	36	8	61	1	2019-12-04	NG YX	2022-01-25	SC, FS
MM-003	00818	Placebo	Pre-Vaccination Leuk	-47	2019-05-23	79.5	62.8444	0.2x10^6	2019-10-30	1	28	64	2	1	3	47	21	7	56	2	2019-12-04	NG YX	2022-01-25	SC, FS
MM-003	00818	Placebo	Pre-Vaccination Leuk	-47	2019-05-23	79.5	62.8444	0.2x10^6	2019-10-30	1											2019-12-04	NG YX	2022-01-25	SC, FS
MM-003	00818	Placebo	Pre-Vaccination Leuk	-47	2019-05-23	79.5	62.8444	0.2x10^6	2019-10-30	3											2019-12-04	NG YX	2022-01-25	SC, FS
MM-003	00818	Placebo	4	0	2019-07-09	91.7333	96.1	0.2x10^6	2019-10-30	0	20	45	10	3	1	44	21	5	48	0	2019-12-04	NG YX	2022-01-25	SC, FS
MM-003	00818	Placebo	4	0	2019-07-09	91.7333	96.1	0.2x10^6	2019-10-30	0	14	58	5	4	0	31	18	4	44	2	2019-12-04	NG YX	2022-01-25	SC, FS
MM-003	00818	Placebo	4	0	2019-07-09	91.7333	96.1	0.2x10^6	2019-10-30	0	17	58	4	5	1	32	18	5	49	2	2019-12-04	NG YX	2022-01-25	SC, FS
MM-003	00818	Placebo	4	0	2019-07-09	91.7333	96.1	0.2x10^6	2019-10-30	0	12	57	3	4	2	34	17	3	44	0	2019-12-04	NG YX	2022-01-25	SC, FS
MM-003	00818	Placebo	4	0	2019-07-09	91.7333	96.1	0.2x10^6	2019-10-30	0											2019-12-04	NG YX	2022-01-25	SC, FS
MM-003	00818	Placebo	4	0	2019-07-09	91.7333	96.1	0.2x10^6	2019-10-30	2											2019-12-04	NG YX	2022-01-25	SC, FS
MM-003	00818	Placebo	6	7	2019-07-16	86.2	73.7037	0.2x10^6	2019-10-30	3	18	52	6	3	3	30	23	6	40	2	2019-12-04	NG YX	2022-01-25	SC, FS
MM-003	00818	Placebo	6	7	2019-07-16	86.2	73.7037	0.2x10^6	2019-10-30	1	20	40	5	2	0	32	11	10	42	2	2019-12-04	NG YX	2022-01-25	SC, FS
MM-003	00818	Placebo	6	7	2019-07-16	86.2	73.7037	0.2x10^6	2019-10-30	1	15	40	11	3	3	36	27	7	34	0	2019-12-04	NG YX	2022-01-25	SC, FS
MM-003	00818	Placebo	6	7	2019-07-16	86.2	73.7037	0.2x10^6	2019-10-30	2	19	50	6	2	0	39	22	3	51	3	2019-12-04	NG YX	2022-01-25	SC, FS
MM-003	00818	Placebo	6	7	2019-07-16	86.2	73.7037	0.2x10^6	2019-10-30	0											2019-12-04	NG YX	2022-01-25	SC, FS
MM-003	00818	Placebo	6	7	2019-07-16	86.2	73.7037	0.2x10^6	2019-10-30	1											2019-12-04	NG YX	2022-01-25	SC, FS
MM-003	00818	Placebo	7	13	2019-07-22	90.2	95.9794	0.2x10^6	2019-10-30	2	23	53	9	5	4	28	25	14	65	2	2019-12-04	NG YX	2022-01-25	SC, FS
MM-003	00818	Placebo	7	13	2019-07-22	90.2	95.9794	0.2x10^6	2019-10-30	1	21	55	8	2	4	40	36	11	63	2	2019-12-04	NG YX	2022-01-25	SC, FS
MM-003	00818	Placebo	7	13	2019-07-22	90.2	95.9794	0.2x10^6	2019-10-30	3	23	54	11	4	4	53	37	3	62	3	2019-12-04	NG YX	2022-01-25	SC, FS
MM-003	00818	Placebo	7	13	2019-07-22	90.2	95.9794	0.2x10^6	2019-10-30	1	22	75	9	4	3	41	21	8	64	1	2019-12-04	NG YX	2022-01-25	SC, FS
MM-003	00818	Placebo	7	13	2019-07-22	90.2	95.9794	0.2x10^6	2019-10-30	2											2019-12-04	NG YX	2022-01-25	SC, FS
MM-003	00818	Placebo	7	13	2019-07-22	90.2	95.9794	0.2x10^6	2019-10-30	1											2019-12-04	NG YX	2022-01-25	SC, FS
MM-003	00818	Placebo	Post-Vaccination Leuk	21	2019-07-30	51.6333	42.3333	0.2x10^6	2019-10-30												2019-12-04	NG YX	2022-01-25	SC, FS	QC Fail, cell quality/variability - leukapheresis prep using matrix tubes
MM-003	00818	Placebo	Post-Vaccination Leuk	21	2019-07-30	51.6333	42.3333	0.2x10^6	2019-10-30												2019-12-04	NG YX	2022-01-25	SC, FS	QC Fail, cell quality/variability - leukapheresis prep using matrix tubes
MM-003	00818	Placebo	Post-Vaccination Leuk	21	2019-07-30	51.6333	42.3333	0.2x10^6	2019-10-30												2019-12-04	NG YX	2022-01-25	SC, FS	QC Fail, cell quality/variability - leukapheresis prep using matrix tubes
MM-003	00818	Placebo	Post-Vaccination Leuk	21	2019-07-30	51.6333	42.3333	0.2x10^6	2019-10-30												2019-12-04	NG YX	2022-01-25	SC, FS	QC Fail, cell quality/variability - leukapheresis prep using matrix tubes
MM-003	00818	Placebo	Post-Vaccination Leuk	21	2019-07-30	51.6333	42.3333	0.2x10^6	2019-10-30												2019-12-04	NG YX	2022-01-25	SC, FS	QC Fail, cell quality/variability - leukapheresis prep using matrix tubes
MM-003	00818	Placebo	Post-Vaccination Leuk	21	2019-07-30	51.6333	42.3333	0.2x10^6	2019-10-30												2019-12-04	NG YX	2022-01-25	SC, FS	QC Fail, cell quality/variability - leukapheresis prep using matrix tubes
MM-003	00818	Placebo	9	50	2019-08-28	86.5333	89	0.2x10^6	2019-10-30	1	19	39	2	1	0	43	26	4	53	1	2019-12-04	NG YX	2022-01-25	SC, FS
MM-003	00818	Placebo	9	50	2019-08-28	86.5333	89	0.2x10^6	2019-10-30	2	18	50	6	6	1	56	25	3	50	0	2019-12-04	NG YX	2022-01-25	SC, FS
MM-003	00818	Placebo	9	50	2019-08-28	86.5333	89	0.2x10^6	2019-10-30	0	19	41	6	1	4	44	30	4	42	1	2019-12-04	NG YX	2022-01-25	SC, FS
MM-003	00818	Placebo	9	50	2019-08-28	86.5333	89	0.2x10^6	2019-10-30	0	26	49	8	3	1	45	24	3	38	1	2019-12-04	NG YX	2022-01-25	SC, FS
MM-003	00818	Placebo	9	50	2019-08-28	86.5333	89	0.2x10^6	2019-10-30	0											2019-12-04	NG YX	2022-01-25	SC, FS
MM-003	00818	Placebo	9	50	2019-08-28	86.5333	89	0.2x10^6	2019-10-30	0											2019-12-04	NG YX	2022-01-25	SC, FS
MM-003	00818	Placebo	10	71	2019-09-18	87.2667	84.8182	0.2x10^6	2019-10-30	2	33	49	14	4	2	45	34	7	52	2	2019-12-04	NG YX	2022-01-25	SC, FS
MM-003	00818	Placebo	10	71	2019-09-18	87.2667	84.8182	0.2x10^6	2019-10-30	2	26	51	8	6	4	44	29	7	47	0	2019-12-04	NG YX	2022-01-25	SC, FS
MM-003	00818	Placebo	10	71	2019-09-18	87.2667	84.8182	0.2x10^6	2019-10-30	3	22	36	9	4	2	43	42	1	46	0	2019-12-04	NG YX	2022-01-25	SC, FS
MM-003	00818	Placebo	10	71	2019-09-18	87.2667	84.8182	0.2x10^6	2019-10-30	1	30	55	12	1	3	46	37	4	62	1	2019-12-04	NG YX	2022-01-25	SC, FS
MM-003	00818	Placebo	10	71	2019-09-18	87.2667	84.8182	0.2x10^6	2019-10-30	1											2019-12-04	NG YX	2022-01-25	SC, FS
MM-003	00818	Placebo	10	71	2019-09-18	87.2667	84.8182	0.2x10^6	2019-10-30	1											2019-12-04	NG YX	2022-01-25	SC, FS
MM-004	00836	M3	2	-26	2019-05-30	93.3333	70.75	0.25x10^6	2019-10-30	3	52	67	66	17	5	17	4	12	31	2	2020-02-25	SK YX	2022-01-25	SC, FS
MM-004	00836	M3	2	-26	2019-05-30	93.3333	70.75	0.25x10^6	2019-10-30	2	50	58	54	25	6	27	3	16	41	2	2020-02-25	SK YX	2022-01-25	SC, FS
MM-004	00836	M3	2	-26	2019-05-30	93.3333	70.75	0.25x10^6	2019-10-30	1	55	48	47	19	5	26	5	23	35	6	2020-02-25	SK YX	2022-01-25	SC, FS
MM-004	00836	M3	2	-26	2019-05-30	93.3333	70.75	0.25x10^6	2019-10-30	3	47	68	55	33	3	17	2	19	26	3	2020-02-25	SK YX	2022-01-25	SC, FS
MM-004	00836	M3	2	-26	2019-05-30	93.3333	70.75	0.25x10^6	2019-10-30	5											2020-02-25	SK YX	2022-01-25	SC, FS
MM-004	00836	M3	2	-26	2019-05-30	93.3333	70.75	0.25x10^6	2019-10-30	4											2020-02-25	SK YX	2022-01-25	SC, FS
MM-004	00836	M3	Pre-Vaccination Leuk	-21	2019-06-04	79.3	73.8333	0.25x10^6	2019-10-30	4	32	50	67	18	5	21	13	10	16	4	2020-02-25	SK YX	2022-01-25	SC, FS
MM-004	00836	M3	Pre-Vaccination Leuk	-21	2019-06-04	79.3	73.8333	0.25x10^6	2019-10-30	3	47	76	83	22	7	15	4	7	17	5	2020-02-25	SK YX	2022-01-25	SC, FS
MM-004	00836	M3	Pre-Vaccination Leuk	-21	2019-06-04	79.3	73.8333	0.25x10^6	2019-10-30	2	45	58	47	13	3	3	12	10	21	2	2020-02-25	SK YX	2022-01-25	SC, FS
MM-004	00836	M3	Pre-Vaccination Leuk	-21	2019-06-04	79.3	73.8333	0.25x10^6	2019-10-30	15	49	36	42	11	5	19	3	6	19	5	2020-02-25	SK YX	2022-01-25	SC, FS
MM-004	00836	M3	Pre-Vaccination Leuk	-21	2019-06-04	79.3	73.8333	0.25x10^6	2019-10-30	4											2020-02-25	SK YX	2022-01-25	SC, FS
MM-004	00836	M3	Pre-Vaccination Leuk	-21	2019-06-04	79.3	73.8333	0.25x10^6	2019-10-30	4											2020-02-25	SK YX	2022-01-25	SC, FS
MM-004	00836	M3	4	0	2019-06-25	91.4667	79.6667	0.25x10^6	2019-10-30	16	55	60	78	27	26	32	5	12	31	5	2020-02-25	SK YX	2022-01-25	SC, FS
MM-004	00836	M3	4	0	2019-06-25	91.4667	79.6667	0.25x10^6	2019-10-30	11	60	61	120	21	2	33	3	26	24	10	2020-02-25	SK YX	2022-01-25	SC, FS
MM-004	00836	M3	4	0	2019-06-25	91.4667	79.6667	0.25x10^6	2019-10-30	7	62	103	54	50	6	46	48	34	37	15	2020-02-25	SK YX	2022-01-25	SC, FS
MM-004	00836	M3	4	0	2019-06-25	91.4667	79.6667	0.25x10^6	2019-10-30	0	47	46	52	29	8	28	3	45	59	4	2020-02-25	SK YX	2022-01-25	SC, FS
MM-004	00836	M3	4	0	2019-06-25	91.4667	79.6667	0.25x10^6	2019-10-30	28											2020-02-25	SK YX	2022-01-25	SC, FS
MM-004	00836	M3	4	0	2019-06-25	91.4667	79.6667	0.25x10^6	2019-10-30	22											2020-02-25	SK YX	2022-01-25	SC, FS
MM-004	00836	M3	6	7	2019-07-02	93.3333	74.8333	0.25x10^6	2019-10-30	5	385	367	330	209	19	261	31	20	16	7	2020-02-25	SK YX	2022-01-25	SC, FS
MM-004	00836	M3	6	7	2019-07-02	93.3333	74.8333	0.25x10^6	2019-10-30	6	383	317	293	212	19	249	15	15	21	7	2020-02-25	SK YX	2022-01-25	SC, FS
MM-004	00836	M3	6	7	2019-07-02	93.3333	74.8333	0.25x10^6	2019-10-30	3	380	347	264	192	24	257	19	20	21	5	2020-02-25	SK YX	2022-01-25	SC, FS
MM-004	00836	M3	6	7	2019-07-02	93.3333	74.8333	0.25x10^6	2019-10-30	4	378	350	308	202	22	254	21	16	29	9	2020-02-25	SK YX	2022-01-25	SC, FS
MM-004	00836	M3	6	7	2019-07-02	93.3333	74.8333	0.25x10^6	2019-10-30	3											2020-02-25	SK YX	2022-01-25	SC, FS
MM-004	00836	M3	6	7	2019-07-02	93.3333	74.8333	0.25x10^6	2019-10-30	2											2020-02-25	SK YX	2022-01-25	SC, FS
MM-004	00836	M3	7	16	2019-07-11	92.7	81.6667	0.25x10^6	2019-10-30	0	338	335	308	155	17	216	18	14	14	4	2020-02-25	SK YX	2022-01-25	SC, FS
MM-004	00836	M3	7	16	2019-07-11	92.7	81.6667	0.25x10^6	2019-10-30	0	382	349	303	177	14	263	17	8	18	3	2020-02-25	SK YX	2022-01-25	SC, FS
MM-004	00836	M3	7	16	2019-07-11	92.7	81.6667	0.25x10^6	2019-10-30	0	347	348	272	187	20	238	15	16	20	3	2020-02-25	SK YX	2022-01-25	SC, FS
MM-004	00836	M3	7	16	2019-07-11	92.7	81.6667	0.25x10^6	2019-10-30	2	349	315	234	204	11	222	15	19	19	8	2020-02-25	SK YX	2022-01-25	SC, FS
MM-004	00836	M3	7	16	2019-07-11	92.7	81.6667	0.25x10^6	2019-10-30	2											2020-02-25	SK YX	2022-01-25	SC, FS
MM-004	00836	M3	7	16	2019-07-11	92.7	81.6667	0.25x10^6	2019-10-30	1											2020-02-25	SK YX	2022-01-25	SC, FS
MM-004	00836	M3	Post-Vaccination Leuk	22	2019-07-17	83.4333	56.9444	0.25x10^6	2019-10-30												2020-02-25	SK YX	2022-01-25	SC, FS	QC Fail: cell quality/variability - leukapheresis prep using matrix tubes
MM-004	00836	M3	Post-Vaccination Leuk	22	2019-07-17	83.4333	56.9444	0.25x10^6	2019-10-30												2020-02-25	SK YX	2022-01-25	SC, FS	QC Fail: cell quality/variability - leukapheresis prep using matrix tubes
MM-004	00836	M3	Post-Vaccination Leuk	22	2019-07-17	83.4333	56.9444	0.25x10^6	2019-10-30												2020-02-25	SK YX	2022-01-25	SC, FS	QC Fail: cell quality/variability - leukapheresis prep using matrix tubes
MM-004	00836	M3	Post-Vaccination Leuk	22	2019-07-17	83.4333	56.9444	0.25x10^6	2019-10-30												2020-02-25	SK YX	2022-01-25	SC, FS	QC Fail: cell quality/variability - leukapheresis prep using matrix tubes
MM-004	00836	M3	Post-Vaccination Leuk	22	2019-07-17	83.4333	56.9444	0.25x10^6	2019-10-30												2020-02-25	SK YX	2022-01-25	SC, FS	QC Fail: cell quality/variability - leukapheresis prep using matrix tubes
MM-004	00836	M3	Post-Vaccination Leuk	22	2019-07-17	83.4333	56.9444	0.25x10^6	2019-10-30												2020-02-25	SK YX	2022-01-25	SC, FS	QC Fail: cell quality/variability - leukapheresis prep using matrix tubes
MM-004	00836	M3	9	50	2019-08-14	91.5	67.6667	0.25x10^6	2019-10-30	10	366	421	334	255	51	332	44	75	51	37	2020-02-25	SK YX	2022-01-25	SC, FS
MM-004	00836	M3	9	50	2019-08-14	91.5	67.6667	0.25x10^6	2019-10-30	16	429	391	407	254	66	392	73	61	77	41	2020-02-25	SK YX	2022-01-25	SC, FS
MM-004	00836	M3	9	50	2019-08-14	91.5	67.6667	0.25x10^6	2019-10-30	24	449	385	405	266	123	321	82	71	83	35	2020-02-25	SK YX	2022-01-25	SC, FS
MM-004	00836	M3	9	50	2019-08-14	91.5	67.6667	0.25x10^6	2019-10-30	23	391	366	366	273	76	335	50	70	72	33	2020-02-25	SK YX	2022-01-25	SC, FS
MM-004	00836	M3	9	50	2019-08-14	91.5	67.6667	0.25x10^6	2019-10-30	27											2020-02-25	SK YX	2022-01-25	SC, FS
MM-004	00836	M3	9	50	2019-08-14	91.5	67.6667	0.25x10^6	2019-10-30	13											2020-02-25	SK YX	2022-01-25	SC, FS
MM-004	00836	M3	10	64	2019-08-28	92.1667	71	0.25x10^6	2019-10-30	6	335	328	307	206	13	245	23	32	37	16	2020-02-25	SK YX	2022-01-25	SC, FS
MM-004	00836	M3	10	64	2019-08-28	92.1667	71	0.25x10^6	2019-10-30	3	372	333	292	168	20	237	22	32	30	13	2020-02-25	SK YX	2022-01-25	SC, FS
MM-004	00836	M3	10	64	2019-08-28	92.1667	71	0.25x10^6	2019-10-30	10	324	329	276	171	19	231	22	21	42	14	2020-02-25	SK YX	2022-01-25	SC, FS
MM-004	00836	M3	10	64	2019-08-28	92.1667	71	0.25x10^6	2019-10-30	4	321	283	290	159	17	230	23	19	32	8	2020-02-25	SK YX	2022-01-25	SC, FS
MM-004	00836	M3	10	64	2019-08-28	92.1667	71	0.25x10^6	2019-10-30	2											2020-02-25	SK YX	2022-01-25	SC, FS
MM-004	00836	M3	10	64	2019-08-28	92.1667	71	0.25x10^6	2019-10-30	1											2020-02-25	SK YX	2022-01-25	SC, FS
MM-007	01237a	M3	2	-85	2019-06-10	92.2	131.667	0.25x10^6	2019-10-30	0	51	37	15	9	1	7	33	2	7	0	2020-03-10	SS YX	2022-01-25	SC, FS
MM-007	01237a	M3	2	-85	2019-06-10	92.2	131.667	0.25x10^6	2019-10-30	0	53	37	19	9	1	6	33	2	5	0	2020-03-10	SS YX	2022-01-25	SC, FS
MM-007	01237a	M3	2	-85	2019-06-10	92.2	131.667	0.25x10^6	2019-10-30	0	51	43	24	5	0	4	31	0	6	0	2020-03-10	SS YX	2022-01-25	SC, FS
MM-007	01237a	M3	2	-85	2019-06-10	92.2	131.667	0.25x10^6	2019-10-30	1	36	40	17	5	0	4	38	0	6	0	2020-03-10	SS YX	2022-01-25	SC, FS
MM-007	01237a	M3	2	-85	2019-06-10	92.2	131.667	0.25x10^6	2019-10-30	1											2020-03-10	SS YX	2022-01-25	SC, FS
MM-007	01237a	M3	2	-85	2019-06-10	92.2	131.667	0.25x10^6	2019-10-30	0											2020-03-10	SS YX	2022-01-25	SC, FS
MM-007	01237a	M3	Pre-Vaccination Leuk	-5	2019-08-29	64.6667	47.3333	0.25x10^6	2019-10-30												2020-03-10	SS YX	2022-01-25	SC, FS	QC fail, cell quality/variability - leukapheresis prep using matrix tubes
MM-007	01237a	M3	Pre-Vaccination Leuk	-5	2019-08-29	64.6667	47.3333	0.25x10^6	2019-10-30												2020-03-10	SS YX	2022-01-25	SC, FS	QC fail, cell quality/variability - leukapheresis prep using matrix tubes
MM-007	01237a	M3	Pre-Vaccination Leuk	-5	2019-08-29	64.6667	47.3333	0.25x10^6	2019-10-30												2020-03-10	SS YX	2022-01-25	SC, FS	QC fail, cell quality/variability - leukapheresis prep using matrix tubes
MM-007	01237a	M3	Pre-Vaccination Leuk	-5	2019-08-29	64.6667	47.3333	0.25x10^6	2019-10-30												2020-03-10	SS YX	2022-01-25	SC, FS	QC fail, cell quality/variability - leukapheresis prep using matrix tubes
MM-007	01237a	M3	Pre-Vaccination Leuk	-5	2019-08-29	64.6667	47.3333	0.25x10^6	2019-10-30												2020-03-10	SS YX	2022-01-25	SC, FS	QC fail, cell quality/variability - leukapheresis prep using matrix tubes
MM-007	01237a	M3	Pre-Vaccination Leuk	-5	2019-08-29	64.6667	47.3333	0.25x10^6	2019-10-30												2020-03-10	SS YX	2022-01-25	SC, FS	QC fail, cell quality/variability - leukapheresis prep using matrix tubes
MM-007	01237a	M3	4	0	2019-09-03	92.4333	80	0.25x10^6	2019-10-30	1	92	92	39	12	1	13	64	4	16	1	2020-03-10	SS YX	2022-01-25	SC, FS
MM-007	01237a	M3	4	0	2019-09-03	92.4333	80	0.25x10^6	2019-10-30	1	107	94	37	12	1	7	82	2	11	2	2020-03-10	SS YX	2022-01-25	SC, FS
MM-007	01237a	M3	4	0	2019-09-03	92.4333	80	0.25x10^6	2019-10-30	1	93	81	26	13	1	5	68	7	22	0	2020-03-10	SS YX	2022-01-25	SC, FS
MM-007	01237a	M3	4	0	2019-09-03	92.4333	80	0.25x10^6	2019-10-30	2	109	89	42	9	0	7	85	3	18	0	2020-03-10	SS YX	2022-01-25	SC, FS
MM-007	01237a	M3	4	0	2019-09-03	92.4333	80	0.25x10^6	2019-10-30	1											2020-03-10	SS YX	2022-01-25	SC, FS
MM-007	01237a	M3	4	0	2019-09-03	92.4333	80	0.25x10^6	2019-10-30	2											2020-03-10	SS YX	2022-01-25	SC, FS
MM-007	01237a	M3	6	7	2019-09-10	87.7333	58	0.25x10^6	2019-10-30	2	206	169	71	27	8	42	151	12	18	0	2020-03-10	SS YX	2022-01-25	SC, FS
MM-007	01237a	M3	6	7	2019-09-10	87.7333	58	0.25x10^6	2019-10-30	0	202	170	70	30	7	37	149	8	17	1	2020-03-10	SS YX	2022-01-25	SC, FS
MM-007	01237a	M3	6	7	2019-09-10	87.7333	58	0.25x10^6	2019-10-30	2	205	171	94	30	8	43	144	5	21	2	2020-03-10	SS YX	2022-01-25	SC, FS
MM-007	01237a	M3	6	7	2019-09-10	87.7333	58	0.25x10^6	2019-10-30	1	206	165	69	38	8	32	156	11	21	0	2020-03-10	SS YX	2022-01-25	SC, FS
MM-007	01237a	M3	6	7	2019-09-10	87.7333	58	0.25x10^6	2019-10-30	0											2020-03-10	SS YX	2022-01-25	SC, FS
MM-007	01237a	M3	6	7	2019-09-10	87.7333	58	0.25x10^6	2019-10-30	1											2020-03-10	SS YX	2022-01-25	SC, FS
MM-007	01237a	M3	7	13	2019-09-16	91.9	80.8333	0.25x10^6	2019-10-30	1	186	200	97	30	12	55	148	1	24	0	2020-03-10	SS YX	2022-01-25	SC, FS
MM-007	01237a	M3	7	13	2019-09-16	91.9	80.8333	0.25x10^6	2019-10-30	0	198	193	84	41	10	48	136	6	24	1	2020-03-10	SS YX	2022-01-25	SC, FS
MM-007	01237a	M3	7	13	2019-09-16	91.9	80.8333	0.25x10^6	2019-10-30	1	203	184	95	37	2	50	146	5	19	1	2020-03-10	SS YX	2022-01-25	SC, FS
MM-007	01237a	M3	7	13	2019-09-16	91.9	80.8333	0.25x10^6	2019-10-30	1	228	202	93	33	11	48	176	9	21	0	2020-03-10	SS YX	2022-01-25	SC, FS
MM-007	01237a	M3	7	13	2019-09-16	91.9	80.8333	0.25x10^6	2019-10-30	1											2020-03-10	SS YX	2022-01-25	SC, FS
MM-007	01237a	M3	7	13	2019-09-16	91.9	80.8333	0.25x10^6	2019-10-30	2											2020-03-10	SS YX	2022-01-25	SC, FS
MM-007	01237a	M3	Post-Vaccination Leuk	30	2019-10-03	85.0333	63.8889	0.25x10^6	2019-10-30												2020-03-10	SS YX	2022-01-25	SC, FS	QC fail, cell quality/variability - leukapheresis prep using matrix tubes
MM-007	01237a	M3	Post-Vaccination Leuk	30	2019-10-03	85.0333	63.8889	0.25x10^6	2019-10-30												2020-03-10	SS YX	2022-01-25	SC, FS	QC fail, cell quality/variability - leukapheresis prep using matrix tubes
MM-007	01237a	M3	Post-Vaccination Leuk	30	2019-10-03	85.0333	63.8889	0.25x10^6	2019-10-30												2020-03-10	SS YX	2022-01-25	SC, FS	QC fail, cell quality/variability - leukapheresis prep using matrix tubes
MM-007	01237a	M3	Post-Vaccination Leuk	30	2019-10-03	85.0333	63.8889	0.25x10^6	2019-10-30												2020-03-10	SS YX	2022-01-25	SC, FS	QC fail, cell quality/variability - leukapheresis prep using matrix tubes
MM-007	01237a	M3	Post-Vaccination Leuk	30	2019-10-03	85.0333	63.8889	0.25x10^6	2019-10-30												2020-03-10	SS YX	2022-01-25	SC, FS	QC fail, cell quality/variability - leukapheresis prep using matrix tubes
MM-007	01237a	M3	Post-Vaccination Leuk	30	2019-10-03	85.0333	63.8889	0.25x10^6	2019-10-30												2020-03-10	SS YX	2022-01-25	SC, FS	QC fail, cell quality/variability - leukapheresis prep using matrix tubes
MM-007	01237a	M3	9	57	2019-10-30	90.0333	79.5	0.25x10^6	2019-10-30	0	157	124	66	18	1	31	121	3	22	1	2020-03-10	SS YX	2022-01-25	SC, FS
MM-007	01237a	M3	9	57	2019-10-30	90.0333	79.5	0.25x10^6	2019-10-30	1	156	117	60	20	2	23	114	5	22	0	2020-03-10	SS YX	2022-01-25	SC, FS
MM-007	01237a	M3	9	57	2019-10-30	90.0333	79.5	0.25x10^6	2019-10-30	1	150	132	61	20	2	19	105	3	24	0	2020-03-10	SS YX	2022-01-25	SC, FS
MM-007	01237a	M3	9	57	2019-10-30	90.0333	79.5	0.25x10^6	2019-10-30	0	152	122	65	18	2	26	116	5	21	0	2020-03-10	SS YX	2022-01-25	SC, FS
MM-007	01237a	M3	9	57	2019-10-30	90.0333	79.5	0.25x10^6	2019-10-30	2											2020-03-10	SS YX	2022-01-25	SC, FS
MM-007	01237a	M3	9	57	2019-10-30	90.0333	79.5	0.25x10^6	2019-10-30	1											2020-03-10	SS YX	2022-01-25	SC, FS
MM-007	01237a	M3	10	77	2019-11-19	90.5667	105.333	0.25x10^6	2019-10-30	2	109	87	47	16	1	27	92	6	13	1	2020-03-10	SS YX	2022-01-25	SC, FS
MM-007	01237a	M3	10	77	2019-11-19	90.5667	105.333	0.25x10^6	2019-10-30	1	103	70	41	13	1	8	84	1	10	2	2020-03-10	SS YX	2022-01-25	SC, FS
MM-007	01237a	M3	10	77	2019-11-19	90.5667	105.333	0.25x10^6	2019-10-30	1	106	76	44	14	5	15	84	3	21	0	2020-03-10	SS YX	2022-01-25	SC, FS
MM-007	01237a	M3	10	77	2019-11-19	90.5667	105.333	0.25x10^6	2019-10-30	2	105	75	57	15	2	14	90	5	14	0	2020-03-10	SS YX	2022-01-25	SC, FS
MM-007	01237a	M3	10	77	2019-11-19	90.5667	105.333	0.25x10^6	2019-10-30	1											2020-03-10	SS YX	2022-01-25	SC, FS
MM-007	01237a	M3	10	77	2019-11-19	90.5667	105.333	0.25x10^6	2019-10-30	0											2020-03-10	SS YX	2022-01-25	SC, FS
MM-008	01249	M3	1	-71	2019-08-06	89.3	65.8333	0.25x10^6	2019-10-30	0	4	20	13	20	1	1	3	8	39	0	2020-03-17	SS SK	2022-01-25	SC, FS
MM-008	01249	M3	1	-71	2019-08-06	89.3	65.8333	0.25x10^6	2019-10-30	0	8	28	11	25	3	6	2	8	50	4	2020-03-17	SS SK	2022-01-25	SC, FS
MM-008	01249	M3	1	-71	2019-08-06	89.3	65.8333	0.25x10^6	2019-10-30	4	12	32	9	28	1	2	7	8	46	2	2020-03-17	SS SK	2022-01-25	SC, FS
MM-008	01249	M3	1	-71	2019-08-06	89.3	65.8333	0.25x10^6	2019-10-30	0	10	35	16	28	2	5	5	3	52	4	2020-03-17	SS SK	2022-01-25	SC, FS
MM-008	01249	M3	1	-71	2019-08-06	89.3	65.8333	0.25x10^6	2019-10-30	0											2020-03-17	SS SK	2022-01-25	SC, FS
MM-008	01249	M3	1	-71	2019-08-06	89.3	65.8333	0.25x10^6	2019-10-30	4											2020-03-17	SS SK	2022-01-25	SC, FS
MM-008	01249	M3	2	-21	2019-09-25	88.7667	73.8333	0.25x10^6	2019-10-30	0	19	35	8	25	2	6	4	6	49	1	2020-03-17	SS SK	2022-01-25	SC, FS
MM-008	01249	M3	2	-21	2019-09-25	88.7667	73.8333	0.25x10^6	2019-10-30	2	13	25	16	31	5	2	4	10	65	2	2020-03-17	SS SK	2022-01-25	SC, FS
MM-008	01249	M3	2	-21	2019-09-25	88.7667	73.8333	0.25x10^6	2019-10-30	3	14	28	16	23	3	3	6	11	38	2	2020-03-17	SS SK	2022-01-25	SC, FS
MM-008	01249	M3	2	-21	2019-09-25	88.7667	73.8333	0.25x10^6	2019-10-30	3	9	19	20	18	5	2	6	8	41	4	2020-03-17	SS SK	2022-01-25	SC, FS
MM-008	01249	M3	2	-21	2019-09-25	88.7667	73.8333	0.25x10^6	2019-10-30	3											2020-03-17	SS SK	2022-01-25	SC, FS
MM-008	01249	M3	2	-21	2019-09-25	88.7667	73.8333	0.25x10^6	2019-10-30	2											2020-03-17	SS SK	2022-01-25	SC, FS
MM-008	01249	M3	4	0	2019-10-16	79.8	78	0.25x10^6	2019-10-30	2	11	23	11	31	1	5	5	10	48	3	2020-03-17	SS SK	2022-01-25	SC, FS
MM-008	01249	M3	4	0	2019-10-16	79.8	78	0.25x10^6	2019-10-30	1	7	26	10	27	4	4	4	9	51	3	2020-03-17	SS SK	2022-01-25	SC, FS
MM-008	01249	M3	4	0	2019-10-16	79.8	78	0.25x10^6	2019-10-30	2	17	30	10	23	0	4	2	10	49	2	2020-03-17	SS SK	2022-01-25	SC, FS
MM-008	01249	M3	4	0	2019-10-16	79.8	78	0.25x10^6	2019-10-30	1	14	22	17	26	2	1	2	12	35	3	2020-03-17	SS SK	2022-01-25	SC, FS
MM-008	01249	M3	4	0	2019-10-16	79.8	78	0.25x10^6	2019-10-30	2											2020-03-17	SS SK	2022-01-25	SC, FS
MM-008	01249	M3	4	0	2019-10-16	79.8	78	0.25x10^6	2019-10-30	3											2020-03-17	SS SK	2022-01-25	SC, FS
MM-008	01249	M3	6	7	2019-10-23	83.8333	77.3333	0.25x10^6	2019-10-30	5	111	76	70	43	20	35	42	13	46	4	2020-03-17	SS SK	2022-01-25	SC, FS
MM-008	01249	M3	6	7	2019-10-23	83.8333	77.3333	0.25x10^6	2019-10-30	4	74	75	54	41	14	28	32	14	56	1	2020-03-17	SS SK	2022-01-25	SC, FS
MM-008	01249	M3	6	7	2019-10-23	83.8333	77.3333	0.25x10^6	2019-10-30	1	98	80	53	38	22	26	35	14	46	1	2020-03-17	SS SK	2022-01-25	SC, FS
MM-008	01249	M3	6	7	2019-10-23	83.8333	77.3333	0.25x10^6	2019-10-30	2	111	72	42	37	15	26	44	8	59	0	2020-03-17	SS SK	2022-01-25	SC, FS
MM-008	01249	M3	6	7	2019-10-23	83.8333	77.3333	0.25x10^6	2019-10-30	2											2020-03-17	SS SK	2022-01-25	SC, FS
MM-008	01249	M3	6	7	2019-10-23	83.8333	77.3333	0.25x10^6	2019-10-30	1											2020-03-17	SS SK	2022-01-25	SC, FS
MM-008	01249	M3	7	15	2019-10-31	89.9333	85	0.25x10^6	2019-10-30	2	229	177	121	107	50	111	103	33	65	3	2020-03-17	SS SK	2022-01-25	SC, FS
MM-008	01249	M3	7	15	2019-10-31	89.9333	85	0.25x10^6	2019-10-30	1	266	181	155	131	48	127	127	25	69	1	2020-03-17	SS SK	2022-01-25	SC, FS
MM-008	01249	M3	7	15	2019-10-31	89.9333	85	0.25x10^6	2019-10-30	5	226	171	162	133	63	101	103	32	61	4	2020-03-17	SS SK	2022-01-25	SC, FS
MM-008	01249	M3	7	15	2019-10-31	89.9333	85	0.25x10^6	2019-10-30	7	250	179	139	107	36	114	112	26	56	3	2020-03-17	SS SK	2022-01-25	SC, FS
MM-008	01249	M3	7	15	2019-10-31	89.9333	85	0.25x10^6	2019-10-30	4											2020-03-17	SS SK	2022-01-25	SC, FS
MM-008	01249	M3	7	15	2019-10-31	89.9333	85	0.25x10^6	2019-10-30	0											2020-03-17	SS SK	2022-01-25	SC, FS
MM-008	01249	M3	Post-Vaccination Leuk	22	2019-11-07	74.2667	85.3333	0.25x10^6	2019-10-30												2020-03-17	SS SK	2022-01-25	SC, FS	QC Fail, cell quality/variability - leukapheresis prep using matrix tubes
MM-008	01249	M3	Post-Vaccination Leuk	22	2019-11-07	74.2667	85.3333	0.25x10^6	2019-10-30												2020-03-17	SS SK	2022-01-25	SC, FS	QC Fail, cell quality/variability - leukapheresis prep using matrix tubes
MM-008	01249	M3	Post-Vaccination Leuk	22	2019-11-07	74.2667	85.3333	0.25x10^6	2019-10-30												2020-03-17	SS SK	2022-01-25	SC, FS	QC Fail, cell quality/variability - leukapheresis prep using matrix tubes
MM-008	01249	M3	Post-Vaccination Leuk	22	2019-11-07	74.2667	85.3333	0.25x10^6	2019-10-30												2020-03-17	SS SK	2022-01-25	SC, FS	QC Fail, cell quality/variability - leukapheresis prep using matrix tubes
MM-008	01249	M3	Post-Vaccination Leuk	22	2019-11-07	74.2667	85.3333	0.25x10^6	2019-10-30												2020-03-17	SS SK	2022-01-25	SC, FS	QC Fail, cell quality/variability - leukapheresis prep using matrix tubes
MM-008	01249	M3	Post-Vaccination Leuk	22	2019-11-07	74.2667	85.3333	0.25x10^6	2019-10-30												2020-03-17	SS SK	2022-01-25	SC, FS	QC Fail, cell quality/variability - leukapheresis prep using matrix tubes
MM-008	01249	M3	9	56	2019-12-11	88.2667	97.1667	0.25x10^6	2019-10-30	1	185	154	86	71	23	51	62	8	50	3	2020-03-17	SS SK	2022-01-25	SC, FS
MM-008	01249	M3	9	56	2019-12-11	88.2667	97.1667	0.25x10^6	2019-10-30	0	211	143	109	68	35	62	65	9	51	3	2020-03-17	SS SK	2022-01-25	SC, FS
MM-008	01249	M3	9	56	2019-12-11	88.2667	97.1667	0.25x10^6	2019-10-30	0	200	141	102	79	23	64	61	11	58	1	2020-03-17	SS SK	2022-01-25	SC, FS
MM-008	01249	M3	9	56	2019-12-11	88.2667	97.1667	0.25x10^6	2019-10-30	1	204	113	107	80	20	72	63	13	52	3	2020-03-17	SS SK	2022-01-25	SC, FS
MM-008	01249	M3	9	56	2019-12-11	88.2667	97.1667	0.25x10^6	2019-10-30	0											2020-03-17	SS SK	2022-01-25	SC, FS
MM-008	01249	M3	9	56	2019-12-11	88.2667	97.1667	0.25x10^6	2019-10-30	1											2020-03-17	SS SK	2022-01-25	SC, FS
MM-008	01249	M3	10	65	2019-12-20	87.8	86.6667	0.25x10^6	2019-10-30	1	207	142	127	70	34	68	83	22	80	12	2020-03-17	SS SK	2022-01-25	SC, FS
MM-008	01249	M3	10	65	2019-12-20	87.8	86.6667	0.25x10^6	2019-10-30	1	208	164	120	83	48	73	81	21	60	7	2020-03-17	SS SK	2022-01-25	SC, FS
MM-008	01249	M3	10	65	2019-12-20	87.8	86.6667	0.25x10^6	2019-10-30	1	204	184	136	82	24	75	74	20	67	1	2020-03-17	SS SK	2022-01-25	SC, FS
MM-008	01249	M3	10	65	2019-12-20	87.8	86.6667	0.25x10^6	2019-10-30	3	201	171	131	80	28	83	96	18	65	5	2020-03-17	SS SK	2022-01-25	SC, FS
MM-008	01249	M3	10	65	2019-12-20	87.8	86.6667	0.25x10^6	2019-10-30	0											2020-03-17	SS SK	2022-01-25	SC, FS
MM-008	01249	M3	10	65	2019-12-20	87.8	86.6667	0.25x10^6	2019-10-30	0											2020-03-17	SS SK	2022-01-25	SC, FS
MM-009	00631	M3+M4	1	-35	2019-09-24	91.3333	74.6667	0.25x10^6	2019-10-30	14	42	96	76	27	27	16	10	28	170	11	2020-06-22	SS SK	2022-01-25	SC, FS
MM-009	00631	M3+M4	1	-35	2019-09-24	91.3333	74.6667	0.25x10^6	2019-10-30	23	51	93	80	38	22	24	15	26	188	20	2020-06-22	SS SK	2022-01-25	SC, FS
MM-009	00631	M3+M4	1	-35	2019-09-24	91.3333	74.6667	0.25x10^6	2019-10-30	25	48	85	84	39	28	23	19	31	197	21	2020-06-22	SS SK	2022-01-25	SC, FS
MM-009	00631	M3+M4	1	-35	2019-09-24	91.3333	74.6667	0.25x10^6	2019-10-30	14	59	89	79	32	24	34	32	16	180	21	2020-06-22	SS SK	2022-01-25	SC, FS
MM-009	00631	M3+M4	1	-35	2019-09-24	91.3333	74.6667	0.25x10^6	2019-10-30	23											2020-06-22	SS SK	2022-01-25	SC, FS
MM-009	00631	M3+M4	1	-35	2019-09-24	91.3333	74.6667	0.25x10^6	2019-10-30	25											2020-06-22	SS SK	2022-01-25	SC, FS
MM-009	00631	M3+M4	2	-22	2019-10-07	89.7	91	0.25x10^6	2019-10-30	10	22	50	47	29	3	11	9	12	78	8	2020-06-22	SS SK	2022-01-25	SC, FS
MM-009	00631	M3+M4	2	-22	2019-10-07	89.7	91	0.25x10^6	2019-10-30	8	29	53	44	17	5	11	9	14	104	6	2020-06-22	SS SK	2022-01-25	SC, FS
MM-009	00631	M3+M4	2	-22	2019-10-07	89.7	91	0.25x10^6	2019-10-30	23	25	48	42	17	5	8	8	10	103	5	2020-06-22	SS SK	2022-01-25	SC, FS
MM-009	00631	M3+M4	2	-22	2019-10-07	89.7	91	0.25x10^6	2019-10-30	11	21	51	48	18	8	14	13	13	101	10	2020-06-22	SS SK	2022-01-25	SC, FS
MM-009	00631	M3+M4	2	-22	2019-10-07	89.7	91	0.25x10^6	2019-10-30	11											2020-06-22	SS SK	2022-01-25	SC, FS
MM-009	00631	M3+M4	2	-22	2019-10-07	89.7	91	0.25x10^6	2019-10-30	7											2020-06-22	SS SK	2022-01-25	SC, FS
MM-009	00631	M3+M4	4	0	2019-10-29	87.7	62.1667	0.25x10^6	2019-10-30	9	45	59	66	29	12	13	15	6	178	6	2020-06-22	SS SK	2022-01-25	SC, FS
MM-009	00631	M3+M4	4	0	2019-10-29	87.7	62.1667	0.25x10^6	2019-10-30	7	38	71	63	27	14	15	13	9	179	9	2020-06-22	SS SK	2022-01-25	SC, FS
MM-009	00631	M3+M4	4	0	2019-10-29	87.7	62.1667	0.25x10^6	2019-10-30	5	39	67	67	26	12	23	13	9	169	8	2020-06-22	SS SK	2022-01-25	SC, FS
MM-009	00631	M3+M4	4	0	2019-10-29	87.7	62.1667	0.25x10^6	2019-10-30	6	47	74	66	21	12	18	14	11	175	7	2020-06-22	SS SK	2022-01-25	SC, FS
MM-009	00631	M3+M4	4	0	2019-10-29	87.7	62.1667	0.25x10^6	2019-10-30	9											2020-06-22	SS SK	2022-01-25	SC, FS
MM-009	00631	M3+M4	4	0	2019-10-29	87.7	62.1667	0.25x10^6	2019-10-30	7											2020-06-22	SS SK	2022-01-25	SC, FS
MM-009	00631	M3+M4	6	7	2019-11-05	84.1	73.5	0.25x10^6	2019-10-30	2	172	179	160	76	18	37	36	23	163	5	2020-06-22	SS SK	2022-01-25	SC, FS
MM-009	00631	M3+M4	6	7	2019-11-05	84.1	73.5	0.25x10^6	2019-10-30	3	169	180	161	70	15	27	34	23	179	5	2020-06-22	SS SK	2022-01-25	SC, FS
MM-009	00631	M3+M4	6	7	2019-11-05	84.1	73.5	0.25x10^6	2019-10-30	2	183	180	168	68	22	33	37	22	157	5	2020-06-22	SS SK	2022-01-25	SC, FS
MM-009	00631	M3+M4	6	7	2019-11-05	84.1	73.5	0.25x10^6	2019-10-30	3	179	183	167	60	23	30	29	18	167	6	2020-06-22	SS SK	2022-01-25	SC, FS
MM-009	00631	M3+M4	6	7	2019-11-05	84.1	73.5	0.25x10^6	2019-10-30	3											2020-06-22	SS SK	2022-01-25	SC, FS
MM-009	00631	M3+M4	6	7	2019-11-05	84.1	73.5	0.25x10^6	2019-10-30	4											2020-06-22	SS SK	2022-01-25	SC, FS
MM-009	00631	M3+M4	7	16	2019-11-14	85.3333	62.3333	0.25x10^6	2019-10-30	2	122	119	102	60	18	36	32	17	85	9	2020-06-22	SS SK	2022-01-25	SC, FS
MM-009	00631	M3+M4	7	16	2019-11-14	85.3333	62.3333	0.25x10^6	2019-10-30	4	120	123	113	57	12	38	29	18	106	8	2020-06-22	SS SK	2022-01-25	SC, FS
MM-009	00631	M3+M4	7	16	2019-11-14	85.3333	62.3333	0.25x10^6	2019-10-30	4	127	116	112	65	20	36	38	16	110	8	2020-06-22	SS SK	2022-01-25	SC, FS
MM-009	00631	M3+M4	7	16	2019-11-14	85.3333	62.3333	0.25x10^6	2019-10-30	6	148	110	110	70	16	34	33	15	110	5	2020-06-22	SS SK	2022-01-25	SC, FS
MM-009	00631	M3+M4	7	16	2019-11-14	85.3333	62.3333	0.25x10^6	2019-10-30	4											2020-06-22	SS SK	2022-01-25	SC, FS
MM-009	00631	M3+M4	7	16	2019-11-14	85.3333	62.3333	0.25x10^6	2019-10-30	4											2020-06-22	SS SK	2022-01-25	SC, FS
MM-009	00631	M3+M4	8	35	2019-12-03	84.6333	62	0.25x10^6	2019-10-30	6	108	105	79	41	19	34	29	19	81	3	2020-06-22	SS SK	2022-01-25	SC, FS
MM-009	00631	M3+M4	8	35	2019-12-03	84.6333	62	0.25x10^6	2019-10-30	5	99	99	87	43	13	36	26	16	109	2	2020-06-22	SS SK	2022-01-25	SC, FS
MM-009	00631	M3+M4	8	35	2019-12-03	84.6333	62	0.25x10^6	2019-10-30	5	91	101	84	45	14	27	30	16	106	6	2020-06-22	SS SK	2022-01-25	SC, FS
MM-009	00631	M3+M4	8	35	2019-12-03	84.6333	62	0.25x10^6	2019-10-30	3	101	105	87	44	14	33	32	13	111	4	2020-06-22	SS SK	2022-01-25	SC, FS
MM-009	00631	M3+M4	8	35	2019-12-03	84.6333	62	0.25x10^6	2019-10-30	4											2020-06-22	SS SK	2022-01-25	SC, FS
MM-009	00631	M3+M4	8	35	2019-12-03	84.6333	62	0.25x10^6	2019-10-30	6											2020-06-22	SS SK	2022-01-25	SC, FS
MM-009	00631	M3+M4	Post-Vaccination Leuk	49	2019-12-17	70.5667	122.167	0.25x10^6	2019-10-30												2020-06-22	SS SK	2022-01-25	SC, FS	QC Fail, cell quality/variability - leukapheresis prep using matrix tubes
MM-009	00631	M3+M4	Post-Vaccination Leuk	49	2019-12-17	70.5667	122.167	0.25x10^6	2019-10-30												2020-06-22	SS SK	2022-01-25	SC, FS	QC Fail, cell quality/variability - leukapheresis prep using matrix tubes
MM-009	00631	M3+M4	Post-Vaccination Leuk	49	2019-12-17	70.5667	122.167	0.25x10^6	2019-10-30												2020-06-22	SS SK	2022-01-25	SC, FS	QC Fail, cell quality/variability - leukapheresis prep using matrix tubes
MM-009	00631	M3+M4	Post-Vaccination Leuk	49	2019-12-17	70.5667	122.167	0.25x10^6	2019-10-30												2020-06-22	SS SK	2022-01-25	SC, FS	QC Fail, cell quality/variability - leukapheresis prep using matrix tubes
MM-009	00631	M3+M4	Post-Vaccination Leuk	49	2019-12-17	70.5667	122.167	0.25x10^6	2019-10-30												2020-06-22	SS SK	2022-01-25	SC, FS	QC Fail, cell quality/variability - leukapheresis prep using matrix tubes
MM-009	00631	M3+M4	Post-Vaccination Leuk	49	2019-12-17	70.5667	122.167	0.25x10^6	2019-10-30												2020-06-22	SS SK	2022-01-25	SC, FS	QC Fail, cell quality/variability - leukapheresis prep using matrix tubes
MM-009	00631	M3+M4	10	73	2020-01-10	82.9333	57.6667	0.25x10^6	2019-10-30	-	68	88	81	33	8	25	29	16	77	3	2020-06-22	SS SK	2022-01-25	SC, FS
MM-009	00631	M3+M4	10	73	2020-01-10	82.9333	57.6667	0.25x10^6	2019-10-30	-	74	84	85	28	12	24	23	15	114	3	2020-06-22	SS SK	2022-01-25	SC, FS
MM-009	00631	M3+M4	10	73	2020-01-10	82.9333	57.6667	0.25x10^6	2019-10-30	2	66	83	76	27	13	20	16	15	112	0	2020-06-22	SS SK	2022-01-25	SC, FS
MM-009	00631	M3+M4	10	73	2020-01-10	82.9333	57.6667	0.25x10^6	2019-10-30	7	67	69	83	33	11	25	20	15	113	1	2020-06-22	SS SK	2022-01-25	SC, FS
MM-009	00631	M3+M4	10	73	2020-01-10	82.9333	57.6667	0.25x10^6	2019-10-30	4											2020-06-22	SS SK	2022-01-25	SC, FS
MM-009	00631	M3+M4	10	73	2020-01-10	82.9333	57.6667	0.25x10^6	2019-10-30	5											2020-06-22	SS SK	2022-01-25	SC, FS
MM-010	00371	M3+M4	1	-38	2019-10-18	92.5333	89.5	0.25x10^6	2019-10-30	3	29	219	178	8	15	24	17	13	77	3	2020-06-19	SS SK	2022-01-25	SC, FS
MM-010	00371	M3+M4	1	-38	2019-10-18	92.5333	89.5	0.25x10^6	2019-10-30	3	34	215	157	9	17	22	14	18	70	4	2020-06-19	SS SK	2022-01-25	SC, FS
MM-010	00371	M3+M4	1	-38	2019-10-18	92.5333	89.5	0.25x10^6	2019-10-30	2	32	209	172	7	14	21	15	18	71	3	2020-06-19	SS SK	2022-01-25	SC, FS
MM-010	00371	M3+M4	1	-38	2019-10-18	92.5333	89.5	0.25x10^6	2019-10-30	3	34	209	168	6	17	21	13	17	72	2	2020-06-19	SS SK	2022-01-25	SC, FS
MM-010	00371	M3+M4	1	-38	2019-10-18	92.5333	89.5	0.25x10^6	2019-10-30	2											2020-06-19	SS SK	2022-01-25	SC, FS
MM-010	00371	M3+M4	1	-38	2019-10-18	92.5333	89.5	0.25x10^6	2019-10-30	1											2020-06-19	SS SK	2022-01-25	SC, FS
MM-010	00371	M3+M4	2	-24	2019-11-01	90.9667	93.1	0.25x10^6	2019-10-30	2	31	210	215	6	7	23	16	15	63	4	2020-06-19	SS SK	2022-01-25	SC, FS
MM-010	00371	M3+M4	2	-24	2019-11-01	90.9667	93.1	0.25x10^6	2019-10-30	2	33	209	207	6	7	18	15	17	64	4	2020-06-19	SS SK	2022-01-25	SC, FS
MM-010	00371	M3+M4	2	-24	2019-11-01	90.9667	93.1	0.25x10^6	2019-10-30	1	28	208	204	3	10	15	14	19	57	4	2020-06-19	SS SK	2022-01-25	SC, FS
MM-010	00371	M3+M4	2	-24	2019-11-01	90.9667	93.1	0.25x10^6	2019-10-30	1	24	194	203	3	9	15	15	15	63	2	2020-06-19	SS SK	2022-01-25	SC, FS
MM-010	00371	M3+M4	2	-24	2019-11-01	90.9667	93.1	0.25x10^6	2019-10-30	3											2020-06-19	SS SK	2022-01-25	SC, FS
MM-010	00371	M3+M4	2	-24	2019-11-01	90.9667	93.1	0.25x10^6	2019-10-30	1											2020-06-19	SS SK	2022-01-25	SC, FS
MM-010	00371	M3+M4	4	0	2019-11-25	90.3	83.6667	0.25x10^6	2019-10-30	3	27	195	206	4	25	37	18	20	71	4	2020-06-19	SS SK	2022-01-25	SC, FS
MM-010	00371	M3+M4	4	0	2019-11-25	90.3	83.6667	0.25x10^6	2019-10-30	2	30	199	202	6	18	38	20	28	77	4	2020-06-19	SS SK	2022-01-25	SC, FS
MM-010	00371	M3+M4	4	0	2019-11-25	90.3	83.6667	0.25x10^6	2019-10-30	2	32	194	190	7	19	31	21	25	71	5	2020-06-19	SS SK	2022-01-25	SC, FS
MM-010	00371	M3+M4	4	0	2019-11-25	90.3	83.6667	0.25x10^6	2019-10-30	3	34	204	200	7	19	37	19	25	71	5	2020-06-19	SS SK	2022-01-25	SC, FS
MM-010	00371	M3+M4	4	0	2019-11-25	90.3	83.6667	0.25x10^6	2019-10-30	3											2020-06-19	SS SK	2022-01-25	SC, FS
MM-010	00371	M3+M4	4	0	2019-11-25	90.3	83.6667	0.25x10^6	2019-10-30	1											2020-06-19	SS SK	2022-01-25	SC, FS
MM-010	00371	M3+M4	6	7	2019-12-02	89.1	83.8333	0.25x10^6	2019-10-30	2	208	689	634	40	97	167	166	78	107	11	2020-06-19	SS SK	2022-01-25	SC, FS
MM-010	00371	M3+M4	6	7	2019-12-02	89.1	83.8333	0.25x10^6	2019-10-30	2	212	680	613	40	91	157	129	73	92	8	2020-06-19	SS SK	2022-01-25	SC, FS
MM-010	00371	M3+M4	6	7	2019-12-02	89.1	83.8333	0.25x10^6	2019-10-30	2	226	681	624	33	94	157	168	81	113	9	2020-06-19	SS SK	2022-01-25	SC, FS
MM-010	00371	M3+M4	6	7	2019-12-02	89.1	83.8333	0.25x10^6	2019-10-30	4	240	689	639	43	91	154	158	80	103	5	2020-06-19	SS SK	2022-01-25	SC, FS
MM-010	00371	M3+M4	6	7	2019-12-02	89.1	83.8333	0.25x10^6	2019-10-30	4											2020-06-19	SS SK	2022-01-25	SC, FS
MM-010	00371	M3+M4	6	7	2019-12-02	89.1	83.8333	0.25x10^6	2019-10-30	4											2020-06-19	SS SK	2022-01-25	SC, FS
MM-010	00371	M3+M4	7	16	2019-12-11	93.9667	78.2367	0.25x10^6	2019-10-30	3	85	533	492	23	64	74	46	39	48	5	2020-06-19	SS SK	2022-01-25	SC, FS
MM-010	00371	M3+M4	7	16	2019-12-11	93.9667	78.2367	0.25x10^6	2019-10-30	3	117	508	509	25	67	69	48	37	50	6	2020-06-19	SS SK	2022-01-25	SC, FS
MM-010	00371	M3+M4	7	16	2019-12-11	93.9667	78.2367	0.25x10^6	2019-10-30	3	123	519	511	24	63	73	52	39	38	3	2020-06-19	SS SK	2022-01-25	SC, FS
MM-010	00371	M3+M4	7	16	2019-12-11	93.9667	78.2367	0.25x10^6	2019-10-30	3	127	528	491	18	57	79	55	23	42	6	2020-06-19	SS SK	2022-01-25	SC, FS
MM-010	00371	M3+M4	7	16	2019-12-11	93.9667	78.2367	0.25x10^6	2019-10-30	3											2020-06-19	SS SK	2022-01-25	SC, FS
MM-010	00371	M3+M4	7	16	2019-12-11	93.9667	78.2367	0.25x10^6	2019-10-30	2											2020-06-19	SS SK	2022-01-25	SC, FS
MM-010	00371	M3+M4	Post-Vaccination Leuk	24	2019-12-19	82.8	52.47	0.25x10^6	2019-10-30												2020-06-19	SS SK	2022-01-25	SC, FS	QC Fail, cell quality/variability - leukapheresis prep
MM-010	00371	M3+M4	Post-Vaccination Leuk	24	2019-12-19	82.8	52.47	0.25x10^6	2019-10-30												2020-06-19	SS SK	2022-01-25	SC, FS	QC Fail, cell quality/variability - leukapheresis prep
MM-010	00371	M3+M4	Post-Vaccination Leuk	24	2019-12-19	82.8	52.47	0.25x10^6	2019-10-30												2020-06-19	SS SK	2022-01-25	SC, FS	QC Fail, cell quality/variability - leukapheresis prep
MM-010	00371	M3+M4	Post-Vaccination Leuk	24	2019-12-19	82.8	52.47	0.25x10^6	2019-10-30												2020-06-19	SS SK	2022-01-25	SC, FS	QC Fail, cell quality/variability - leukapheresis prep
MM-010	00371	M3+M4	Post-Vaccination Leuk	24	2019-12-19	82.8	52.47	0.25x10^6	2019-10-30												2020-06-19	SS SK	2022-01-25	SC, FS	QC Fail, cell quality/variability - leukapheresis prep
MM-010	00371	M3+M4	Post-Vaccination Leuk	24	2019-12-19	82.8	52.47	0.25x10^6	2019-10-30												2020-06-19	SS SK	2022-01-25	SC, FS	QC Fail, cell quality/variability - leukapheresis prep
MM-010	00371	M3+M4	9	49	2020-01-13	89.0333	48.2778	0.25x10^6	2019-10-30	5	95	536	523	29	49	59	57	46	81	6	2020-06-19	SS SK	2022-01-25	SC, FS
MM-010	00371	M3+M4	9	49	2020-01-13	89.0333	48.2778	0.25x10^6	2019-10-30	4	95	541	521	31	48	47	61	45	82	5	2020-06-19	SS SK	2022-01-25	SC, FS
MM-010	00371	M3+M4	9	49	2020-01-13	89.0333	48.2778	0.25x10^6	2019-10-30	3	98	531	527	39	56	67	65	62	85	6	2020-06-19	SS SK	2022-01-25	SC, FS
MM-010	00371	M3+M4	9	49	2020-01-13	89.0333	48.2778	0.25x10^6	2019-10-30	1	99	537	528	37	50	68	63	58	89	9	2020-06-19	SS SK	2022-01-25	SC, FS
MM-010	00371	M3+M4	9	49	2020-01-13	89.0333	48.2778	0.25x10^6	2019-10-30	2											2020-06-19	SS SK	2022-01-25	SC, FS
MM-010	00371	M3+M4	9	49	2020-01-13	89.0333	48.2778	0.25x10^6	2019-10-30	2											2020-06-19	SS SK	2022-01-25	SC, FS
MM-010	00371	M3+M4	10	70	2020-02-03	83.4333	59.5	0.25x10^6	2019-10-30	2	63	399	399	22	29	58	46	30	67	5	2020-06-19	SS SK	2022-01-25	SC, FS
MM-010	00371	M3+M4	10	70	2020-02-03	83.4333	59.5	0.25x10^6	2019-10-30	6	67	389	393	21	30	53	43	41	87	6	2020-06-19	SS SK	2022-01-25	SC, FS
MM-010	00371	M3+M4	10	70	2020-02-03	83.4333	59.5	0.25x10^6	2019-10-30	4	68	386	395	20	29	48	58	29	83	3	2020-06-19	SS SK	2022-01-25	SC, FS
MM-010	00371	M3+M4	10	70	2020-02-03	83.4333	59.5	0.25x10^6	2019-10-30	2	66	377	381	24	19	52	57	45	61	1	2020-06-19	SS SK	2022-01-25	SC, FS
MM-010	00371	M3+M4	10	70	2020-02-03	83.4333	59.5	0.25x10^6	2019-10-30	3											2020-06-19	SS SK	2022-01-25	SC, FS
MM-010	00371	M3+M4	10	70	2020-02-03	83.4333	59.5	0.25x10^6	2019-10-30	3											2020-06-19	SS SK	2022-01-25	SC, FS
MM-011	01262	M4	1	-32	2019-11-01	91.2333	87.5	0.25x10^6	2019-10-30	0	41	67	40	20	1	4	3	46	48	0	2020-06-16	SS SK	2022-01-25	SC, FS
MM-011	01262	M4	1	-32	2019-11-01	91.2333	87.5	0.25x10^6	2019-10-30	1	38	63	48	25	1	3	9	43	49	0	2020-06-16	SS SK	2022-01-25	SC, FS
MM-011	01262	M4	1	-32	2019-11-01	91.2333	87.5	0.25x10^6	2019-10-30	0	46	61	45	24	0	3	4	37	52	0	2020-06-16	SS SK	2022-01-25	SC, FS
MM-011	01262	M4	1	-32	2019-11-01	91.2333	87.5	0.25x10^6	2019-10-30	0	48	54	48	20	0	5	8	49	43	0	2020-06-16	SS SK	2022-01-25	SC, FS
MM-011	01262	M4	1	-32	2019-11-01	91.2333	87.5	0.25x10^6	2019-10-30	0											2020-06-16	SS SK	2022-01-25	SC, FS
MM-011	01262	M4	1	-32	2019-11-01	91.2333	87.5	0.25x10^6	2019-10-30	0											2020-06-16	SS SK	2022-01-25	SC, FS
MM-011	01262	M4	2	-20	2019-11-13	92.2333	75.775	0.25x10^6	2019-10-30	0	26	44	33	23	0	4	7	41	46	11	2020-06-16	SS SK	2022-01-25	SC, FS
MM-011	01262	M4	2	-20	2019-11-13	92.2333	75.775	0.25x10^6	2019-10-30	0	30	40	35	27	0	3	6	42	44	19	2020-06-16	SS SK	2022-01-25	SC, FS
MM-011	01262	M4	2	-20	2019-11-13	92.2333	75.775	0.25x10^6	2019-10-30	0	33	42	33	28	1	3	5	40	34	6	2020-06-16	SS SK	2022-01-25	SC, FS
MM-011	01262	M4	2	-20	2019-11-13	92.2333	75.775	0.25x10^6	2019-10-30	0	33	41	31	22	1	8	4	46	52	12	2020-06-16	SS SK	2022-01-25	SC, FS
MM-011	01262	M4	2	-20	2019-11-13	92.2333	75.775	0.25x10^6	2019-10-30	0											2020-06-16	SS SK	2022-01-25	SC, FS
MM-011	01262	M4	2	-20	2019-11-13	92.2333	75.775	0.25x10^6	2019-10-30	2											2020-06-16	SS SK	2022-01-25	SC, FS
MM-011	01262	M4	4	0	2019-12-03	94.8667	95	0.25x10^6	2019-10-30	2	34	40	35	30	0	1	8	31	29	0	2020-06-16	SS SK	2022-01-25	SC, FS
MM-011	01262	M4	4	0	2019-12-03	94.8667	95	0.25x10^6	2019-10-30	1	38	36	34	20	1	4	6	40	37	0	2020-06-16	SS SK	2022-01-25	SC, FS
MM-011	01262	M4	4	0	2019-12-03	94.8667	95	0.25x10^6	2019-10-30	0	32	35	42	32	0	4	4	37	37	0	2020-06-16	SS SK	2022-01-25	SC, FS
MM-011	01262	M4	4	0	2019-12-03	94.8667	95	0.25x10^6	2019-10-30	0	42	33	30	26	1	4	7	37	38	1	2020-06-16	SS SK	2022-01-25	SC, FS
MM-011	01262	M4	4	0	2019-12-03	94.8667	95	0.25x10^6	2019-10-30	2											2020-06-16	SS SK	2022-01-25	SC, FS
MM-011	01262	M4	4	0	2019-12-03	94.8667	95	0.25x10^6	2019-10-30	0											2020-06-16	SS SK	2022-01-25	SC, FS
MM-011	01262	M4	6	7	2019-12-10	86.7	74.8333	0.25x10^6	2019-10-30	1	80	107	77	41	1	8	23	34	31	21	2020-06-16	SS SK	2022-01-25	SC, FS
MM-011	01262	M4	6	7	2019-12-10	86.7	74.8333	0.25x10^6	2019-10-30	2	72	100	74	33	3	10	18	32	35	24	2020-06-16	SS SK	2022-01-25	SC, FS
MM-011	01262	M4	6	7	2019-12-10	86.7	74.8333	0.25x10^6	2019-10-30	0	84	98	79	40	1	7	12	38	42	23	2020-06-16	SS SK	2022-01-25	SC, FS
MM-011	01262	M4	6	7	2019-12-10	86.7	74.8333	0.25x10^6	2019-10-30	0	74	105	77	42	3	10	22	30	40	14	2020-06-16	SS SK	2022-01-25	SC, FS
MM-011	01262	M4	6	7	2019-12-10	86.7	74.8333	0.25x10^6	2019-10-30	0											2020-06-16	SS SK	2022-01-25	SC, FS
MM-011	01262	M4	6	7	2019-12-10	86.7	74.8333	0.25x10^6	2019-10-30	1											2020-06-16	SS SK	2022-01-25	SC, FS
MM-011	01262	M4	7	15	2019-12-18	89.7333	89.8333	0.25x10^6	2019-10-30	2	110	145	83	75	5	19	28	33	43	0	2020-06-16	SS SK	2022-01-25	SC, FS
MM-011	01262	M4	7	15	2019-12-18	89.7333	89.8333	0.25x10^6	2019-10-30	0	98	143	92	82	2	13	38	46	45	2	2020-06-16	SS SK	2022-01-25	SC, FS
MM-011	01262	M4	7	15	2019-12-18	89.7333	89.8333	0.25x10^6	2019-10-30	2	111	155	80	81	3	21	33	39	44	0	2020-06-16	SS SK	2022-01-25	SC, FS
MM-011	01262	M4	7	15	2019-12-18	89.7333	89.8333	0.25x10^6	2019-10-30	0	95	144	85	82	7	13	36	42	41	1	2020-06-16	SS SK	2022-01-25	SC, FS
MM-011	01262	M4	7	15	2019-12-18	89.7333	89.8333	0.25x10^6	2019-10-30	0											2020-06-16	SS SK	2022-01-25	SC, FS
MM-011	01262	M4	7	15	2019-12-18	89.7333	89.8333	0.25x10^6	2019-10-30	0											2020-06-16	SS SK	2022-01-25	SC, FS
MM-011	01262	M4	8	31	2020-01-03	90.5333	74.58	0.25x10^6	2019-10-30	0	146	184	101	137	4	17	26	39	45	0	2020-06-16	SS SK	2022-01-25	SC, FS
MM-011	01262	M4	8	31	2020-01-03	90.5333	74.58	0.25x10^6	2019-10-30	2	146	170	100	131	1	20	27	31	38	0	2020-06-16	SS SK	2022-01-25	SC, FS
MM-011	01262	M4	8	31	2020-01-03	90.5333	74.58	0.25x10^6	2019-10-30	0	152	171	99	128	4	23	26	47	37	1	2020-06-16	SS SK	2022-01-25	SC, FS
MM-011	01262	M4	8	31	2020-01-03	90.5333	74.58	0.25x10^6	2019-10-30	1	142	182	105	131	4	22	28	37	41	0	2020-06-16	SS SK	2022-01-25	SC, FS
MM-011	01262	M4	8	31	2020-01-03	90.5333	74.58	0.25x10^6	2019-10-30	0											2020-06-16	SS SK	2022-01-25	SC, FS
MM-011	01262	M4	8	31	2020-01-03	90.5333	74.58	0.25x10^6	2019-10-30	0											2020-06-16	SS SK	2022-01-25	SC, FS
MM-011	01262	M4	9	56	2020-01-28	90.6	79.3833	0.25x10^6	2019-10-30	2	108	123	77	82	4	10	22	30	38	2	2020-06-16	SS SK	2022-01-25	SC, FS
MM-011	01262	M4	9	56	2020-01-28	90.6	79.3833	0.25x10^6	2019-10-30	1	101	117	70	88	3	9	26	31	31	2	2020-06-16	SS SK	2022-01-25	SC, FS
MM-011	01262	M4	9	56	2020-01-28	90.6	79.3833	0.25x10^6	2019-10-30	0	96	121	71	84	5	12	25	28	36	0	2020-06-16	SS SK	2022-01-25	SC, FS
MM-011	01262	M4	9	56	2020-01-28	90.6	79.3833	0.25x10^6	2019-10-30	0	99	116	71	88	2	14	18	31	28	1	2020-06-16	SS SK	2022-01-25	SC, FS
MM-011	01262	M4	9	56	2020-01-28	90.6	79.3833	0.25x10^6	2019-10-30	2											2020-06-16	SS SK	2022-01-25	SC, FS
MM-011	01262	M4	9	56	2020-01-28	90.6	79.3833	0.25x10^6	2019-10-30	3											2020-06-16	SS SK	2022-01-25	SC, FS
MM-011	01262	M4	10	64	2020-02-05	92.1667	63.5	0.25x10^6	2019-10-30	0	105	113	73	92	1	15	25	35	38	0	2020-06-16	SS SK	2022-01-25	SC, FS
MM-011	01262	M4	10	64	2020-02-05	92.1667	63.5	0.25x10^6	2019-10-30	0	108	120	68	96	5	17	26	30	33	1	2020-06-16	SS SK	2022-01-25	SC, FS
MM-011	01262	M4	10	64	2020-02-05	92.1667	63.5	0.25x10^6	2019-10-30	0	104	113	65	93	3	14	24	34	35	0	2020-06-16	SS SK	2022-01-25	SC, FS
MM-011	01262	M4	10	64	2020-02-05	92.1667	63.5	0.25x10^6	2019-10-30	0	105	115	68	94	3	11	24	36	33	0	2020-06-16	SS SK	2022-01-25	SC, FS
MM-011	01262	M4	10	64	2020-02-05	92.1667	63.5	0.25x10^6	2019-10-30	1											2020-06-16	SS SK	2022-01-25	SC, FS
MM-011	01262	M4	10	64	2020-02-05	92.1667	63.5	0.25x10^6	2019-10-30	2											2020-06-16	SS SK	2022-01-25	SC, FS
MM-012	01264	M4	1	-56	2019-12-02	87.0667	74.8333	0.25x10^6	2019-10-30												2020-06-03	SS SK	2022-02-07	SC, FS	QC fail, assay repeated, discordant results observed
MM-012	01264	M4	1	-56	2019-12-02	87.0667	74.8333	0.25x10^6	2019-10-30												2020-06-03	SS SK	2022-02-07	SC, FS	QC fail, assay repeated, discordant results observed
MM-012	01264	M4	1	-56	2019-12-02	87.0667	74.8333	0.25x10^6	2019-10-30												2020-06-03	SS SK	2022-02-07	SC, FS	QC fail, assay repeated, discordant results observed
MM-012	01264	M4	1	-56	2019-12-02	87.0667	74.8333	0.25x10^6	2019-10-30												2020-06-03	SS SK	2022-02-07	SC, FS	QC fail, assay repeated, discordant results observed
MM-012	01264	M4	1	-56	2019-12-02	87.0667	74.8333	0.25x10^6	2019-10-30												2020-06-03	SS SK	2022-02-07	SC, FS	QC fail, assay repeated, discordant results observed
MM-012	01264	M4	1	-56	2019-12-02	87.0667	74.8333	0.25x10^6	2019-10-30												2020-06-03	SS SK	2022-02-07	SC, FS	QC fail, assay repeated, discordant results observed
MM-012	01264	M4	2	-41	2019-12-17	88.2667	61.8333	0.25x10^6	2019-10-30	1	232	65	94	23	5	6	155	69	47	1	2020-06-03	SS SK	2022-02-07	SC, FS
MM-012	01264	M4	2	-41	2019-12-17	88.2667	61.8333	0.25x10^6	2019-10-30	8	229	62	90	25	4	6	161	63	47	4	2020-06-03	SS SK	2022-02-07	SC, FS
MM-012	01264	M4	2	-41	2019-12-17	88.2667	61.8333	0.25x10^6	2019-10-30	3	222	70	83	20	7	9	154	75	46	5	2020-06-03	SS SK	2022-02-07	SC, FS
MM-012	01264	M4	2	-41	2019-12-17	88.2667	61.8333	0.25x10^6	2019-10-30	2	228	42	80	28	3	10	147	84	41	4	2020-06-03	SS SK	2022-02-07	SC, FS
MM-012	01264	M4	2	-41	2019-12-17	88.2667	61.8333	0.25x10^6	2019-10-30	1											2020-06-03	SS SK	2022-02-07	SC, FS
MM-012	01264	M4	2	-41	2019-12-17	88.2667	61.8333	0.25x10^6	2019-10-30	5											2020-06-03	SS SK	2022-02-07	SC, FS
MM-012	01264	M4	4	0	2020-01-27	91.4333	104.667	0.25x10^6	2019-10-30	2	182	36	67	13	6	4	140	55	39	1	2020-06-03	SS SK	2022-02-07	SC, FS
MM-012	01264	M4	4	0	2020-01-27	91.4333	104.667	0.25x10^6	2019-10-30	1	189	56	67	15	4	5	138	58	35	0	2020-06-03	SS SK	2022-02-07	SC, FS
MM-012	01264	M4	4	0	2020-01-27	91.4333	104.667	0.25x10^6	2019-10-30	1	203	52	72	17	5	4	121	61	32	1	2020-06-03	SS SK	2022-02-07	SC, FS
MM-012	01264	M4	4	0	2020-01-27	91.4333	104.667	0.25x10^6	2019-10-30	3	178	51	59	22	6	7	135	64	35	0	2020-06-03	SS SK	2022-02-07	SC, FS
MM-012	01264	M4	4	0	2020-01-27	91.4333	104.667	0.25x10^6	2019-10-30	0											2020-06-03	SS SK	2022-02-07	SC, FS
MM-012	01264	M4	4	0	2020-01-27	91.4333	104.667	0.25x10^6	2019-10-30	2											2020-06-03	SS SK	2022-02-07	SC, FS
MM-012	01264	M4	6	7	2020-02-03	86.3	70.5	0.25x10^6	2019-10-30	1	205	117	100	38	24	21	119	46	33	4	2020-06-03	SS SK	2022-02-07	SC, FS
MM-012	01264	M4	6	7	2020-02-03	86.3	70.5	0.25x10^6	2019-10-30	1	208	115	95	43	23	31	120	51	25	2	2020-06-03	SS SK	2022-02-07	SC, FS
MM-012	01264	M4	6	7	2020-02-03	86.3	70.5	0.25x10^6	2019-10-30	3	213	117	98	49	19	29	117	61	39	0	2020-06-03	SS SK	2022-02-07	SC, FS
MM-012	01264	M4	6	7	2020-02-03	86.3	70.5	0.25x10^6	2019-10-30	3	210	133	88	47	19	31	116	53	31	4	2020-06-03	SS SK	2022-02-07	SC, FS
MM-012	01264	M4	6	7	2020-02-03	86.3	70.5	0.25x10^6	2019-10-30	1											2020-06-03	SS SK	2022-02-07	SC, FS
MM-012	01264	M4	6	7	2020-02-03	86.3	70.5	0.25x10^6	2019-10-30	2											2020-06-03	SS SK	2022-02-07	SC, FS
MM-012	01264	M4	7	16	2020-02-12	87.5333	78	0.25x10^6	2019-10-30	3	262	232	168	68	67	98	136	60	31	1	2020-06-03	SS SK	2022-02-07	SC, FS
MM-012	01264	M4	7	16	2020-02-12	87.5333	78	0.25x10^6	2019-10-30	1	265	230	159	76	61	97	145	54	34	2	2020-06-03	SS SK	2022-02-07	SC, FS
MM-012	01264	M4	7	16	2020-02-12	87.5333	78	0.25x10^6	2019-10-30	3	260	226	176	81	65	95	146	65	25	5	2020-06-03	SS SK	2022-02-07	SC, FS
MM-012	01264	M4	7	16	2020-02-12	87.5333	78	0.25x10^6	2019-10-30	0	257	223	173	74	57	107	138	63	32	2	2020-06-03	SS SK	2022-02-07	SC, FS
MM-012	01264	M4	7	16	2020-02-12	87.5333	78	0.25x10^6	2019-10-30	1											2020-06-03	SS SK	2022-02-07	SC, FS
MM-012	01264	M4	7	16	2020-02-12	87.5333	78	0.25x10^6	2019-10-30	2											2020-06-03	SS SK	2022-02-07	SC, FS
MM-012	01264	M4	Post-Vaccination Leuk	31	2020-02-27	88.9	88	0.25x10^6	2019-10-30	1	234	218	154	69	57	78	110	56	35	2	2020-06-03	SS SK	2022-02-07	SC, FS
MM-012	01264	M4	Post-Vaccination Leuk	31	2020-02-27	88.9	88	0.25x10^6	2019-10-30	6	241	228	146	63	56	66	109	57	37	5	2020-06-03	SS SK	2022-02-07	SC, FS
MM-012	01264	M4	Post-Vaccination Leuk	31	2020-02-27	88.9	88	0.25x10^6	2019-10-30	3	243	213	143	67	56	79	114	54	29	4	2020-06-03	SS SK	2022-02-07	SC, FS
MM-012	01264	M4	Post-Vaccination Leuk	31	2020-02-27	88.9	88	0.25x10^6	2019-10-30	2	243	218	144	68	57	76	109	51	28	2	2020-06-03	SS SK	2022-02-07	SC, FS
MM-012	01264	M4	Post-Vaccination Leuk	31	2020-02-27	88.9	88	0.25x10^6	2019-10-30	3											2020-06-03	SS SK	2022-02-07	SC, FS
MM-012	01264	M4	Post-Vaccination Leuk	31	2020-02-27	88.9	88	0.25x10^6	2019-10-30	3											2020-06-03	SS SK	2022-02-07	SC, FS
MM-012	01264	M4	9	49	2020-03-16	90.9667	92.3333	0.25x10^6	2019-10-30	1	296	207	181	58	44	60	141	83	38	1	2020-06-03	SS SK	2022-02-07	SC, FS
MM-012	01264	M4	9	49	2020-03-16	90.9667	92.3333	0.25x10^6	2019-10-30	2	298	201	178	57	43	62	138	95	43	0	2020-06-03	SS SK	2022-02-07	SC, FS
MM-012	01264	M4	9	49	2020-03-16	90.9667	92.3333	0.25x10^6	2019-10-30	3	314	200	178	59	35	57	149	80	40	0	2020-06-03	SS SK	2022-02-07	SC, FS
MM-012	01264	M4	9	49	2020-03-16	90.9667	92.3333	0.25x10^6	2019-10-30	3	283	202	176	66	37	64	144	87	41	1	2020-06-03	SS SK	2022-02-07	SC, FS
MM-012	01264	M4	9	49	2020-03-16	90.9667	92.3333	0.25x10^6	2019-10-30	1											2020-06-03	SS SK	2022-02-07	SC, FS
MM-012	01264	M4	9	49	2020-03-16	90.9667	92.3333	0.25x10^6	2019-10-30	2											2020-06-03	SS SK	2022-02-07	SC, FS
MM-012	01264	M4	10	64	2020-03-31	93.4333	63.1667	0.25x10^6	2019-10-30	6	217	145	163	68	48	50	130	65	34	2	2020-06-03	SS SK	2022-02-07	SC, FS
MM-012	01264	M4	10	64	2020-03-31	93.4333	63.1667	0.25x10^6	2019-10-30	5	233	140	155	64	43	59	124	75	32	3	2020-06-03	SS SK	2022-02-07	SC, FS
MM-012	01264	M4	10	64	2020-03-31	93.4333	63.1667	0.25x10^6	2019-10-30	3	222	142	149	68	41	58	138	73	39	0	2020-06-03	SS SK	2022-02-07	SC, FS
MM-012	01264	M4	10	64	2020-03-31	93.4333	63.1667	0.25x10^6	2019-10-30	2	229	146	155	69	43	51	122	75	39	6	2020-06-03	SS SK	2022-02-07	SC, FS
MM-012	01264	M4	10	64	2020-03-31	93.4333	63.1667	0.25x10^6	2019-10-30	4											2020-06-03	SS SK	2022-02-07	SC, FS
MM-012	01264	M4	10	64	2020-03-31	93.4333	63.1667	0.25x10^6	2019-10-30	2											2020-06-03	SS SK	2022-02-07	SC, FS
MM-014	01270	Placebo	1	-33	2020-01-22	91.4	65.1667	0.25x10^6	2019-10-30	1	10	12	15	7	2	6	2	5	34	1	2020-06-10	SS SK	2022-01-25	SC, FS
MM-014	01270	Placebo	1	-33	2020-01-22	91.4	65.1667	0.25x10^6	2019-10-30	1	12	17	13	4	1	0	4	9	28	2	2020-06-10	SS SK	2022-01-25	SC, FS
MM-014	01270	Placebo	1	-33	2020-01-22	91.4	65.1667	0.25x10^6	2019-10-30	0	11	14	18	3	2	1	4	13	31	0	2020-06-10	SS SK	2022-01-25	SC, FS
MM-014	01270	Placebo	1	-33	2020-01-22	91.4	65.1667	0.25x10^6	2019-10-30	0	10	10	12	3	0	7	5	8	27	0	2020-06-10	SS SK	2022-01-25	SC, FS
MM-014	01270	Placebo	1	-33	2020-01-22	91.4	65.1667	0.25x10^6	2019-10-30	0											2020-06-10	SS SK	2022-01-25	SC, FS
MM-014	01270	Placebo	1	-33	2020-01-22	91.4	65.1667	0.25x10^6	2019-10-30	0											2020-06-10	SS SK	2022-01-25	SC, FS
MM-014	01270	Placebo	2	-20	2020-02-04	77.3	68.6	0.25x10^6	2019-10-30	2	15	18	12	13	0	5	2	3	30	1	2020-06-10	SS SK	2022-01-25	SC, FS
MM-014	01270	Placebo	2	-20	2020-02-04	77.3	68.6	0.25x10^6	2019-10-30	1	14	10	13	4	2	5	3	12	27	0	2020-06-10	SS SK	2022-01-25	SC, FS
MM-014	01270	Placebo	2	-20	2020-02-04	77.3	68.6	0.25x10^6	2019-10-30	0	17	17	13	8	3	6	1	9	31	2	2020-06-10	SS SK	2022-01-25	SC, FS
MM-014	01270	Placebo	2	-20	2020-02-04	77.3	68.6	0.25x10^6	2019-10-30	0	12	16	6	5	4	0	4	8	29	1	2020-06-10	SS SK	2022-01-25	SC, FS
MM-014	01270	Placebo	2	-20	2020-02-04	77.3	68.6	0.25x10^6	2019-10-30	1											2020-06-10	SS SK	2022-01-25	SC, FS
MM-014	01270	Placebo	2	-20	2020-02-04	77.3	68.6	0.25x10^6	2019-10-30	1											2020-06-10	SS SK	2022-01-25	SC, FS
MM-014	01270	Placebo	4	0	2020-02-24	90.2667	95.5	0.25x10^6	2019-10-30	2	17	8	14	6	2	3	3	9	26	2	2020-06-10	SS SK	2022-01-25	SC, FS
MM-014	01270	Placebo	4	0	2020-02-24	90.2667	95.5	0.25x10^6	2019-10-30	3	10	12	14	5	2	4	2	12	21	1	2020-06-10	SS SK	2022-01-25	SC, FS
MM-014	01270	Placebo	4	0	2020-02-24	90.2667	95.5	0.25x10^6	2019-10-30	1	13	9	11	6	0	1	2	10	25	1	2020-06-10	SS SK	2022-01-25	SC, FS
MM-014	01270	Placebo	4	0	2020-02-24	90.2667	95.5	0.25x10^6	2019-10-30	2	11	8	14	7	0	2	1	9	25	2	2020-06-10	SS SK	2022-01-25	SC, FS
MM-014	01270	Placebo	4	0	2020-02-24	90.2667	95.5	0.25x10^6	2019-10-30	1											2020-06-10	SS SK	2022-01-25	SC, FS
MM-014	01270	Placebo	4	0	2020-02-24	90.2667	95.5	0.25x10^6	2019-10-30	3											2020-06-10	SS SK	2022-01-25	SC, FS
MM-014	01270	Placebo	6	7	2020-03-02	89.1	71.5	0.25x10^6	2019-10-30	3	16	11	17	6	1	3	8	13	40	5	2020-06-10	SS SK	2022-01-25	SC, FS
MM-014	01270	Placebo	6	7	2020-03-02	89.1	71.5	0.25x10^6	2019-10-30	1	14	17	12	3	2	6	3	10	42	1	2020-06-10	SS SK	2022-01-25	SC, FS
MM-014	01270	Placebo	6	7	2020-03-02	89.1	71.5	0.25x10^6	2019-10-30	3	15	13	17	6	2	4	7	22	28	2	2020-06-10	SS SK	2022-01-25	SC, FS
MM-014	01270	Placebo	6	7	2020-03-02	89.1	71.5	0.25x10^6	2019-10-30	2	14	18	17	7	2	3	3	10	34	5	2020-06-10	SS SK	2022-01-25	SC, FS
MM-014	01270	Placebo	6	7	2020-03-02	89.1	71.5	0.25x10^6	2019-10-30	3											2020-06-10	SS SK	2022-01-25	SC, FS
MM-014	01270	Placebo	6	7	2020-03-02	89.1	71.5	0.25x10^6	2019-10-30	3											2020-06-10	SS SK	2022-01-25	SC, FS
MM-014	01270	Placebo	7	16	2020-03-11	93.8667	89.18	0.25x10^6	2019-10-30	2	11	11	11	5	0	0	4	8	32	0	2020-06-10	SS SK	2022-01-25	SC, FS
MM-014	01270	Placebo	7	16	2020-03-11	93.8667	89.18	0.25x10^6	2019-10-30	1	10	7	8	3	1	2	1	5	26	3	2020-06-10	SS SK	2022-01-25	SC, FS
MM-014	01270	Placebo	7	16	2020-03-11	93.8667	89.18	0.25x10^6	2019-10-30	3	9	17	13	6	3	2	0	8	26	2	2020-06-10	SS SK	2022-01-25	SC, FS
MM-014	01270	Placebo	7	16	2020-03-11	93.8667	89.18	0.25x10^6	2019-10-30	4	11	14	9	5	0	4	2	10	26	2	2020-06-10	SS SK	2022-01-25	SC, FS
MM-014	01270	Placebo	7	16	2020-03-11	93.8667	89.18	0.25x10^6	2019-10-30	0											2020-06-10	SS SK	2022-01-25	SC, FS
MM-014	01270	Placebo	7	16	2020-03-11	93.8667	89.18	0.25x10^6	2019-10-30	0											2020-06-10	SS SK	2022-01-25	SC, FS
MM-014	01270	Placebo	Post-Vaccination Leuk	24	2020-03-19	91.5667	77.22	0.25x10^6	2019-10-30	1	11	13	13	5	1	2	6	6	27	2	2020-06-10	SS SK	2022-01-25	SC, FS
MM-014	01270	Placebo	Post-Vaccination Leuk	24	2020-03-19	91.5667	77.22	0.25x10^6	2019-10-30	2	13	10	14	8	1	1	1	9	25	4	2020-06-10	SS SK	2022-01-25	SC, FS
MM-014	01270	Placebo	Post-Vaccination Leuk	24	2020-03-19	91.5667	77.22	0.25x10^6	2019-10-30	1	10	11	13	8	1	2	4	12	18	1	2020-06-10	SS SK	2022-01-25	SC, FS
MM-014	01270	Placebo	Post-Vaccination Leuk	24	2020-03-19	91.5667	77.22	0.25x10^6	2019-10-30	3	16	13	12	6	1	1	3	9	27	3	2020-06-10	SS SK	2022-01-25	SC, FS
MM-014	01270	Placebo	Post-Vaccination Leuk	24	2020-03-19	91.5667	77.22	0.25x10^6	2019-10-30	2											2020-06-10	SS SK	2022-01-25	SC, FS
MM-014	01270	Placebo	Post-Vaccination Leuk	24	2020-03-19	91.5667	77.22	0.25x10^6	2019-10-30	3											2020-06-10	SS SK	2022-01-25	SC, FS
MM-014	01270	Placebo	9	52	2020-04-16	92.8667	104.867	0.25x10^6	2019-10-30	1	4	6	8	4	2	2	1	3	35	2	2020-06-10	SS SK	2022-01-25	SC, FS
MM-014	01270	Placebo	9	52	2020-04-16	92.8667	104.867	0.25x10^6	2019-10-30	2	4	4	7	2	1	3	5	3	35	11	2020-06-10	SS SK	2022-01-25	SC, FS
MM-014	01270	Placebo	9	52	2020-04-16	92.8667	104.867	0.25x10^6	2019-10-30	2	7	8	7	5	2	4	4	12	26	12	2020-06-10	SS SK	2022-01-25	SC, FS
MM-014	01270	Placebo	9	52	2020-04-16	92.8667	104.867	0.25x10^6	2019-10-30	3	6	4	5	6	1	4	3	5	35	4	2020-06-10	SS SK	2022-01-25	SC, FS
MM-014	01270	Placebo	9	52	2020-04-16	92.8667	104.867	0.25x10^6	2019-10-30	3											2020-06-10	SS SK	2022-01-25	SC, FS
MM-014	01270	Placebo	9	52	2020-04-16	92.8667	104.867	0.25x10^6	2019-10-30	3											2020-06-10	SS SK	2022-01-25	SC, FS
MM-014	01270	Placebo	10	78	2020-05-12	84.8667	68.6667	0.25x10^6	2019-10-30	1	14	6	12	2	1	2	4	8	14	2	2020-06-10	SS SK	2022-01-25	SC, FS
MM-014	01270	Placebo	10	78	2020-05-12	84.8667	68.6667	0.25x10^6	2019-10-30	1	9	9	13	3	0	3	2	9	12	1	2020-06-10	SS SK	2022-01-25	SC, FS
MM-014	01270	Placebo	10	78	2020-05-12	84.8667	68.6667	0.25x10^6	2019-10-30	3	12	7	11	2	1	3	2	8	19	0	2020-06-10	SS SK	2022-01-25	SC, FS
MM-014	01270	Placebo	10	78	2020-05-12	84.8667	68.6667	0.25x10^6	2019-10-30	2	15	9	11	2	3	3	2	15	17	0	2020-06-10	SS SK	2022-01-25	SC, FS
MM-014	01270	Placebo	10	78	2020-05-12	84.8667	68.6667	0.25x10^6	2019-10-30	1											2020-06-10	SS SK	2022-01-25	SC, FS
MM-014	01270	Placebo	10	78	2020-05-12	84.8667	68.6667	0.25x10^6	2019-10-30	3											2020-06-10	SS SK	2022-01-25	SC, FS
MM-015	01276	M4	2	-21	2020-07-27	92.9333	70.3333	0.25x10^6	2019-10-30												2021-07-20	YX SS	2022-01-25	SC, FS	QC fail: Assay performed, Contamination producing high background (non-cytolytic bacteria)
MM-015	01276	M4	2	-21	2020-07-27	92.9333	70.3333	0.25x10^6	2019-10-30												2021-07-20	YX SS	2022-01-25	SC, FS	QC fail: Assay performed, Contamination producing high background (non-cytolytic bacteria)
MM-015	01276	M4	2	-21	2020-07-27	92.9333	70.3333	0.25x10^6	2019-10-30												2021-07-20	YX SS	2022-01-25	SC, FS	QC fail: Assay performed, Contamination producing high background (non-cytolytic bacteria)
MM-015	01276	M4	2	-21	2020-07-27	92.9333	70.3333	0.25x10^6	2019-10-30												2021-07-20	YX SS	2022-01-25	SC, FS	QC fail: Assay performed, Contamination producing high background (non-cytolytic bacteria)
MM-015	01276	M4	2	-21	2020-07-27	92.9333	70.3333	0.25x10^6	2019-10-30												2021-07-20	YX SS	2022-01-25	SC, FS	QC fail: Assay performed, Contamination producing high background (non-cytolytic bacteria)
MM-015	01276	M4	2	-21	2020-07-27	92.9333	70.3333	0.25x10^6	2019-10-30												2021-07-20	YX SS	2022-01-25	SC, FS	QC fail: Assay performed, Contamination producing high background (non-cytolytic bacteria)
MM-015	01276	M4	Pre-Vaccination Leuk	-6	2020-08-11	89.9667	61.1667	0.25x10^6	2019-10-30	2	98	89	71	55	1	44	46	7	50	1	2021-07-20	YX SS	2022-01-25	SC, FS
MM-015	01276	M4	Pre-Vaccination Leuk	-6	2020-08-11	89.9667	61.1667	0.25x10^6	2019-10-30	3	114	100	79	46	3	29	43	15	73	4	2021-07-20	YX SS	2022-01-25	SC, FS
MM-015	01276	M4	Pre-Vaccination Leuk	-6	2020-08-11	89.9667	61.1667	0.25x10^6	2019-10-30	2	83	96	65	42	1	38	36	10	63	3	2021-07-20	YX SS	2022-01-25	SC, FS
MM-015	01276	M4	Pre-Vaccination Leuk	-6	2020-08-11	89.9667	61.1667	0.25x10^6	2019-10-30	1	118	100	83	31	5	31	46	7	68	6	2021-07-20	YX SS	2022-01-25	SC, FS
MM-015	01276	M4	Pre-Vaccination Leuk	-6	2020-08-11	89.9667	61.1667	0.25x10^6	2019-10-30	3											2021-07-20	YX SS	2022-01-25	SC, FS
MM-015	01276	M4	Pre-Vaccination Leuk	-6	2020-08-11	89.9667	61.1667	0.25x10^6	2019-10-30	4											2021-07-20	YX SS	2022-01-25	SC, FS
MM-015	01276	M4	4	0	2020-08-17	93.5667	76.8333	0.25x10^6	2019-10-30	4	112	85	68	39	5	34	38	13	62	5	2021-07-20	YX SS	2022-01-25	SC, FS
MM-015	01276	M4	4	0	2020-08-17	93.5667	76.8333	0.25x10^6	2019-10-30	6	98	115	65	43	4	31	49	19	51	3	2021-07-20	YX SS	2022-01-25	SC, FS
MM-015	01276	M4	4	0	2020-08-17	93.5667	76.8333	0.25x10^6	2019-10-30	2	113	90	67	43	5	36	37	14	52	4	2021-07-20	YX SS	2022-01-25	SC, FS
MM-015	01276	M4	4	0	2020-08-17	93.5667	76.8333	0.25x10^6	2019-10-30	1	93	87	74	47	5	39	41	12	43	4	2021-07-20	YX SS	2022-01-25	SC, FS
MM-015	01276	M4	4	0	2020-08-17	93.5667	76.8333	0.25x10^6	2019-10-30	4											2021-07-20	YX SS	2022-01-25	SC, FS
MM-015	01276	M4	4	0	2020-08-17	93.5667	76.8333	0.25x10^6	2019-10-30	4											2021-07-20	YX SS	2022-01-25	SC, FS
MM-015	01276	M4	6	7	2020-08-24	89.3	63	0.25x10^6	2019-10-30	4	171	163	139	52	8	58	87	15	62	2	2021-07-20	YX SS	2022-01-25	SC, FS
MM-015	01276	M4	6	7	2020-08-24	89.3	63	0.25x10^6	2019-10-30	2	167	187	147	73	4	69	101	7	70	8	2021-07-20	YX SS	2022-01-25	SC, FS
MM-015	01276	M4	6	7	2020-08-24	89.3	63	0.25x10^6	2019-10-30	1	149	175	127	65	5	56	72	15	74	2	2021-07-20	YX SS	2022-01-25	SC, FS
MM-015	01276	M4	6	7	2020-08-24	89.3	63	0.25x10^6	2019-10-30	1	154	185	152	63	7	62	74	14	48	2	2021-07-20	YX SS	2022-01-25	SC, FS
MM-015	01276	M4	6	7	2020-08-24	89.3	63	0.25x10^6	2019-10-30	3											2021-07-20	YX SS	2022-01-25	SC, FS
MM-015	01276	M4	6	7	2020-08-24	89.3	63	0.25x10^6	2019-10-30	5											2021-07-20	YX SS	2022-01-25	SC, FS
MM-015	01276	M4	7	16	2020-09-02	92.3667	79.6667	0.25x10^6	2019-10-30	1	137	173	143	37	4	54	85	11	40	4	2021-07-20	YX SS	2022-01-25	SC, FS
MM-015	01276	M4	7	16	2020-09-02	92.3667	79.6667	0.25x10^6	2019-10-30	1	139	162	130	40	3	45	78	5	49	3	2021-07-20	YX SS	2022-01-25	SC, FS
MM-015	01276	M4	7	16	2020-09-02	92.3667	79.6667	0.25x10^6	2019-10-30	2	148	166	117	38	4	45	73	9	43	8	2021-07-20	YX SS	2022-01-25	SC, FS
MM-015	01276	M4	7	16	2020-09-02	92.3667	79.6667	0.25x10^6	2019-10-30	3	145	164	124	40	6	43	80	9	30	4	2021-07-20	YX SS	2022-01-25	SC, FS
MM-015	01276	M4	7	16	2020-09-02	92.3667	79.6667	0.25x10^6	2019-10-30	2											2021-07-20	YX SS	2022-01-25	SC, FS
MM-015	01276	M4	7	16	2020-09-02	92.3667	79.6667	0.25x10^6	2019-10-30	2											2021-07-20	YX SS	2022-01-25	SC, FS
MM-015	01276	M4	8	29	2020-09-15	90.1	73.8333	0.25x10^6	2019-10-30	1	128	138	111	37	5	43	73	9	31	4	2021-07-20	YX SS	2022-01-25	SC, FS
MM-015	01276	M4	8	29	2020-09-15	90.1	73.8333	0.25x10^6	2019-10-30	0	125	146	113	32	3	50	64	12	42	3	2021-07-20	YX SS	2022-01-25	SC, FS
MM-015	01276	M4	8	29	2020-09-15	90.1	73.8333	0.25x10^6	2019-10-30	0	143	144	97	33	0	32	49	10	46	5	2021-07-20	YX SS	2022-01-25	SC, FS
MM-015	01276	M4	8	29	2020-09-15	90.1	73.8333	0.25x10^6	2019-10-30	0	104	166	98	32	2	39	51	8	46	6	2021-07-20	YX SS	2022-01-25	SC, FS
MM-015	01276	M4	8	29	2020-09-15	90.1	73.8333	0.25x10^6	2019-10-30	2											2021-07-20	YX SS	2022-01-25	SC, FS
MM-015	01276	M4	8	29	2020-09-15	90.1	73.8333	0.25x10^6	2019-10-30	1											2021-07-20	YX SS	2022-01-25	SC, FS
MM-015	01276	M4	9	57	2020-10-13	89.6	69.5	0.25x10^6	2019-10-30	3	132	139	95	38	2	41	57	10	45	3	2021-07-20	YX SS	2022-01-25	SC, FS
MM-015	01276	M4	9	57	2020-10-13	89.6	69.5	0.25x10^6	2019-10-30	2	116	133	96	54	3	36	49	10	45	0	2021-07-20	YX SS	2022-01-25	SC, FS
MM-015	01276	M4	9	57	2020-10-13	89.6	69.5	0.25x10^6	2019-10-30	4	118	135	102	44	3	34	57	18	37	2	2021-07-20	YX SS	2022-01-25	SC, FS
MM-015	01276	M4	9	57	2020-10-13	89.6	69.5	0.25x10^6	2019-10-30	2	119	146	100	38	5	50	67	15	53	6	2021-07-20	YX SS	2022-01-25	SC, FS
MM-015	01276	M4	9	57	2020-10-13	89.6	69.5	0.25x10^6	2019-10-30	3											2021-07-20	YX SS	2022-01-25	SC, FS
MM-015	01276	M4	9	57	2020-10-13	89.6	69.5	0.25x10^6	2019-10-30	3											2021-07-20	YX SS	2022-01-25	SC, FS
MM-015	01276	M4	10	64	2020-10-20	92.1	61	0.25x10^6	2019-10-30	4	113	109	117	31	5	41	53	15	34	0	2021-07-20	YX SS	2022-01-25	SC, FS
MM-015	01276	M4	10	64	2020-10-20	92.1	61	0.25x10^6	2019-10-30	2	114	122	85	41	3	40	65	8	39	2	2021-07-20	YX SS	2022-01-25	SC, FS
MM-015	01276	M4	10	64	2020-10-20	92.1	61	0.25x10^6	2019-10-30	1	120	128	89	43	4	50	42	11	43	3	2021-07-20	YX SS	2022-01-25	SC, FS
MM-015	01276	M4	10	64	2020-10-20	92.1	61	0.25x10^6	2019-10-30	4	115	134	94	39	3	48	65	17	56	2	2021-07-20	YX SS	2022-01-25	SC, FS
MM-015	01276	M4	10	64	2020-10-20	92.1	61	0.25x10^6	2019-10-30	3											2021-07-20	YX SS	2022-01-25	SC, FS
MM-015	01276	M4	10	64	2020-10-20	92.1	61	0.25x10^6	2019-10-30	2											2021-07-20	YX SS	2022-01-25	SC, FS
MM-016	01153	M3+M4	1	-43	2020-07-21	87.7667	71.1667	0.25x10^6	2019-10-30	3	44	23	19	26	5	22	8	23	52	3	2021-07-20	YX SS	2022-01-25	SC, FS
MM-016	01153	M3+M4	1	-43	2020-07-21	87.7667	71.1667	0.25x10^6	2019-10-30	0	44	18	18	22	7	26	6	23	67	3	2021-07-20	YX SS	2022-01-25	SC, FS
MM-016	01153	M3+M4	1	-43	2020-07-21	87.7667	71.1667	0.25x10^6	2019-10-30	2	30	13	15	35	1	29	9	25	59	8	2021-07-20	YX SS	2022-01-25	SC, FS
MM-016	01153	M3+M4	1	-43	2020-07-21	87.7667	71.1667	0.25x10^6	2019-10-30	5	36	12	18	28	2	17	9	20	53	10	2021-07-20	YX SS	2022-01-25	SC, FS
MM-016	01153	M3+M4	1	-43	2020-07-21	87.7667	71.1667	0.25x10^6	2019-10-30	1											2021-07-20	YX SS	2022-01-25	SC, FS
MM-016	01153	M3+M4	1	-43	2020-07-21	87.7667	71.1667	0.25x10^6	2019-10-30	3											2021-07-20	YX SS	2022-01-25	SC, FS
MM-016	01153	M3+M4	2	-34	2020-07-30	80.1	84.8333	0.25x10^6	2019-10-30	3	29	14	18	17	1	12	9	32	33	2	2021-07-20	YX SS	2022-01-25	SC, FS
MM-016	01153	M3+M4	2	-34	2020-07-30	80.1	84.8333	0.25x10^6	2019-10-30	2	22	5	14	7	1	10	4	28	52	0	2021-07-20	YX SS	2022-01-25	SC, FS
MM-016	01153	M3+M4	2	-34	2020-07-30	80.1	84.8333	0.25x10^6	2019-10-30	4	21	13	16	20	4	14	8	29	41	3	2021-07-20	YX SS	2022-01-25	SC, FS
MM-016	01153	M3+M4	2	-34	2020-07-30	80.1	84.8333	0.25x10^6	2019-10-30	4	29	10	13	16	1	13	1	24	44	2	2021-07-20	YX SS	2022-01-25	SC, FS
MM-016	01153	M3+M4	2	-34	2020-07-30	80.1	84.8333	0.25x10^6	2019-10-30	4											2021-07-20	YX SS	2022-01-25	SC, FS
MM-016	01153	M3+M4	2	-34	2020-07-30	80.1	84.8333	0.25x10^6	2019-10-30	1											2021-07-20	YX SS	2022-01-25	SC, FS
MM-016	01153	M3+M4	4	0	2020-09-02	88.1333	61.8333	0.25x10^6	2019-10-30	1	18	12	7	10	2	9	3	23	40	4	2021-07-20	YX SS	2022-01-25	SC, FS
MM-016	01153	M3+M4	4	0	2020-09-02	88.1333	61.8333	0.25x10^6	2019-10-30	0	24	9	11	18	3	11	5	30	28	4	2021-07-20	YX SS	2022-01-25	SC, FS
MM-016	01153	M3+M4	4	0	2020-09-02	88.1333	61.8333	0.25x10^6	2019-10-30	4	25	17	5	16	2	11	5	26	33	6	2021-07-20	YX SS	2022-01-25	SC, FS
MM-016	01153	M3+M4	4	0	2020-09-02	88.1333	61.8333	0.25x10^6	2019-10-30	3	22	9	13	16	1	14	6	12	34	2	2021-07-20	YX SS	2022-01-25	SC, FS
MM-016	01153	M3+M4	4	0	2020-09-02	88.1333	61.8333	0.25x10^6	2019-10-30	2											2021-07-20	YX SS	2022-01-25	SC, FS
MM-016	01153	M3+M4	4	0	2020-09-02	88.1333	61.8333	0.25x10^6	2019-10-30	0											2021-07-20	YX SS	2022-01-25	SC, FS
MM-016	01153	M3+M4	6	7	2020-09-09	87.5667	74	0.25x10^6	2019-10-30	1	102	63	47	61	5	37	12	22	53	2	2021-07-20	YX SS	2022-01-25	SC, FS
MM-016	01153	M3+M4	6	7	2020-09-09	87.5667	74	0.25x10^6	2019-10-30	2	87	59	47	73	4	45	17	20	64	5	2021-07-20	YX SS	2022-01-25	SC, FS
MM-016	01153	M3+M4	6	7	2020-09-09	87.5667	74	0.25x10^6	2019-10-30	1	82	66	54	64	9	42	11	33	46	2	2021-07-20	YX SS	2022-01-25	SC, FS
MM-016	01153	M3+M4	6	7	2020-09-09	87.5667	74	0.25x10^6	2019-10-30	4	92	52	53	60	7	51	19	40	50	5	2021-07-20	YX SS	2022-01-25	SC, FS
MM-016	01153	M3+M4	6	7	2020-09-09	87.5667	74	0.25x10^6	2019-10-30	2											2021-07-20	YX SS	2022-01-25	SC, FS
MM-016	01153	M3+M4	6	7	2020-09-09	87.5667	74	0.25x10^6	2019-10-30	4											2021-07-20	YX SS	2022-01-25	SC, FS
MM-016	01153	M3+M4	7	16	2020-09-18	90.6333	89.1667	0.25x10^6	2019-10-30	4	100	69	62	63	7	36	40	23	48	7	2021-07-20	YX SS	2022-01-25	SC, FS
MM-016	01153	M3+M4	7	16	2020-09-18	90.6333	89.1667	0.25x10^6	2019-10-30	4	100	65	64	62	7	45	24	33	61	7	2021-07-20	YX SS	2022-01-25	SC, FS
MM-016	01153	M3+M4	7	16	2020-09-18	90.6333	89.1667	0.25x10^6	2019-10-30	3	95	70	66	42	7	61	12	28	69	2	2021-07-20	YX SS	2022-01-25	SC, FS
MM-016	01153	M3+M4	7	16	2020-09-18	90.6333	89.1667	0.25x10^6	2019-10-30	2	85	83	58	67	2	61	24	29	57	5	2021-07-20	YX SS	2022-01-25	SC, FS
MM-016	01153	M3+M4	7	16	2020-09-18	90.6333	89.1667	0.25x10^6	2019-10-30	5											2021-07-20	YX SS	2022-01-25	SC, FS
MM-016	01153	M3+M4	7	16	2020-09-18	90.6333	89.1667	0.25x10^6	2019-10-30	0											2021-07-20	YX SS	2022-01-25	SC, FS
MM-016	01153	M3+M4	Post-Vaccination Leuk	28	2020-09-30	89.3667	77.3333	0.25x10^6	2019-10-30	0	104	52	50	47	7	71	21	36	43	11	2021-07-20	YX SS	2022-01-25	SC, FS
MM-016	01153	M3+M4	Post-Vaccination Leuk	28	2020-09-30	89.3667	77.3333	0.25x10^6	2019-10-30	3	91	76	47	63	6	45	30	29	47	11	2021-07-20	YX SS	2022-01-25	SC, FS
MM-016	01153	M3+M4	Post-Vaccination Leuk	28	2020-09-30	89.3667	77.3333	0.25x10^6	2019-10-30	1	86	55	52	53	10	35	26	28	45	8	2021-07-20	YX SS	2022-01-25	SC, FS
MM-016	01153	M3+M4	Post-Vaccination Leuk	28	2020-09-30	89.3667	77.3333	0.25x10^6	2019-10-30	4	106	54	39	73	14	46	27	31	43	10	2021-07-20	YX SS	2022-01-25	SC, FS
[truncated: 590 more rows]

## Sheet: Fig3AC_longitudinal ELISpot
Data supporting Figure 3A,C
[truncated: 1,153 more rows]

[truncated: 9 more sheets: Cultured ELISpot Key, Fig2C3E_Cultured ELISpot, Fig2IJ_ICS Data, Fig2H_ELISpot mapping data, Fig4AB_SCA Data, Fig4C_IPDA_Data, Fig4D_Mass Cytometry Data, Supp_Fig2 longitudinal ELIS, Supp_Fig4]
